# Supplementary material for: Metabolomic Profiling of the Nectars of Aquilegia pubescens and A. Canadensis
Source: PLoS One. 2015 May 1;10(5):e0124501. doi: 10.1371/journal.pone.0124501 (PMC4416886; doi:10.1371/journal.pone.0124501)
Supplement: S1 Table — All metabolites and their relative quantities to the internal standards. In the last column are denoted the metabolites different significantly between the two species by performing the t-test (XLSX) [file pone.0124501.s001.xlsx]

## Sheet: Sheet1
	Sample	CA				PU
		Amount (µmol/mg)				Amount (µmol/mg)				CA_1-2	CA_1-3	CA_2-3	CA/PU(averages)	PU_1-2	PU_1-3	PU_2-3	t-test	significance	adjusted_pvalue_fdr_test
	Metabolite	1	2	3	Average Amount	1	2	3	Average Amount
Acid	Acetic acid	0.000128895	0.000160094	0.000106002	0.000131664	0.000106063	8.12437e-05	7.73756e-05	8.82275e-05	0.805118	1.21596	1.51029	1.49232	1.3055	1.37076	1.04999	0.0905025	not significant	0.204962
Acid	Phosphoric acid	0.0167951	0.00579363	0.00281335	0.00846736	0.00240207	0.00217147	0.00171027	0.0020946	2.89889	5.9698	2.05934	4.04247	1.10619	1.4045	1.26966	0.272511	not significant	0.327864
Acid	Butanedioic acid	0.0003662	8.27105e-05	4.61327e-05	0.000165014	3.55679e-05	3.79619e-05	3.33761e-05	3.56353e-05	4.42749	7.93797	1.79288	4.63064	0.936937	1.06567	1.1374	0.329193	not significant	0.372141
Acid	2-Butenedioic acid (E)-	1.51929e-05	1.46649e-05	1.40208e-05	1.46262e-05	1.2266e-05	1.54576e-05	1.26917e-05	1.34718e-05	1.03601	1.0836	1.04594	1.08569	0.793522	0.966455	1.21793	0.370048	not significant	0.40132
Acid	DL-Malic acid	0.00158105	0.00156794	0.00136673	0.00150524	0.00128944	0.00153752	0.0013132	0.00138005	1.00836	1.15681	1.14722	1.09071	0.838652	0.981909	1.17082	0.300666	not significant	0.350777
Acid	Pentanedioic acid	0.000141455	5.34958e-05	2.65478e-05	7.3833e-05	3.17389e-05	2.53437e-05	6.56873e-06	2.12171e-05	2.64423	5.32832	2.01507	3.47989	1.25234	4.83181	3.85823	0.266218	not significant	0.327114
Acid	LTartaric acid	2.15854e-05	2.14063e-05	1.84631e-05	2.04849e-05	2.22441e-05	2.91286e-05	2.83513e-05	2.65746e-05	1.00837	1.16911	1.15941	0.770845	0.763651	0.784589	1.02742	0.0900718	not significant	0.204962
Acid	m-Hydroxybenzoic acid	1.01387e-05	5.89234e-06	5.98215e-06	7.33772e-06	8.82075e-06	1.12017e-05	8.59023e-06	9.53758e-06	1.72066	1.69482	0.984987	0.769349	0.787444	1.02684	1.30401	0.263325	not significant	0.327114
Acid	Gluconic acid, γ-lactone	0.000401129	0.000393904	0.000374024	0.000389686	0.00038358	0.000460297	0.000489262	0.00044438	1.01834	1.07247	1.05315	0.87692	0.833331	0.783997	0.940799	0.220283	not significant	0.308397
Acid	1-Cyclohexene-1-carboxylic acid	0.000437192	0.00063829	0.000551742	0.000542408	0.000517486	0.000592202	0.000462151	0.000523946	0.684943	0.792385	1.15686	1.03524	0.873834	1.11974	1.2814	0.805361	not significant	0.805361
Acid	9,12,15-Octadecatrienoic acid, 1,2-oxy-	0.00134128	3.43956e-05	1.90244e-05	0.0004649	6.67266e-06	4.90266e-06	4.16076e-06	5.24536e-06	38.9957	70.5029	1.80797	88.6306	1.36103	1.60371	1.17831	0.404272	not significant	0.426424
Acid	Boric acid	0.00193827	0.000584477	0.000261764	0.00092817	0.000157263	0.000100695	7.17363e-05	0.000109898	3.31625	7.40464	2.23284	8.44575	1.56178	2.19223	1.40368	0.251925	not significant	0.327114
Acid	3,5-di-tert-Butyl-4-hydroxyphenylpropionic acid	0.000836706	0.000308099	0.000139771	0.000428192	7.78059e-05	4.60445e-05	4.31267e-05	5.5659e-05	2.7157	5.98627	2.20432	7.69313	1.6898	1.80412	1.06766	0.217729	not significant	0.308397
Acid	Hexadecanoic acid	0.00347986	0.00161433	0.000971951	0.00202205	0.000601837	0.000465433	0.000402611	0.00048996	2.15561	3.58029	1.66091	4.12696	1.29307	1.49483	1.15604	0.177833	not significant	0.278024
Acid	Octadecanoic acid	0.000954689	0.00063096	0.000435581	0.000673743	0.000347938	0.000289212	0.000264331	0.000300494	1.51307	2.19176	1.44855	2.24212	1.20305	1.3163	1.09413	0.129043	not significant	0.242349
Acid	Nonadecanoic acid (Internal Standard)	0.000960854	0.00106299	0.00102662	0.00101682	0.000985401	0.000885246	0.000915254	0.000928634	0.903915	0.935943	1.03543	1.09496	1.11314	1.07664	0.967213	0.104391	not significant	0.211529
Acid	Propanoic acid, 2,3-bis[oxy]	0.00438254	0.00433047	0.00391459	0.0042092	0.00227495	0.0024348	0.00219583	0.00230186	1.01203	1.11954	1.10624	1.82861	0.934345	1.03603	1.10883	0.00170621	significant	0.0197246
Acid	4-aminobutyric acid	4.72705e-06	8.12785e-06	1.23829e-05	8.41261e-06	2.51631e-05	3.24446e-05	2.19078e-05	2.65052e-05	0.581586	0.381739	0.656376	0.317395	0.775571	1.14859	1.48096	0.0116287	significant	0.052671
Acid	Glucaric acid	0.000336825	0.000333297	0.000277899	0.000316007	0.000164216	0.000164965	0.000166715	0.000165299	1.01059	1.21204	1.19935	1.91173	0.995458	0.985009	0.989503	0.0155428	significant	0.0664888
Acid	2-Isopropylmalic acid	3.96604e-05	3.20846e-05	3.02508e-05	3.39986e-05	0	0	0	0	1.23612	1.31105	1.06062
Acid	Citric acid	0.000332041	0.000324791	0.000280034	0.000312289	0	0	0	0	1.02232	1.18572	1.15983
Acid	Quinolinic acid	0	0	0	0	0.000397479	0.000268409	0.000215716	0.000293868					1.48087	1.84261	1.24427
Fatty acid	Tetradecanoic acid	7.85737e-05	9.71574e-05	5.14937e-05	7.57416e-05	0	0	0	0	0.808726	1.52589	1.88678
aminoacid	Glycine	0.00418692	0.00129502	0.000580861	0.00202093	0.000404253	0.000261389	0.000191527	0.000285723	3.23311	7.20813	2.22947	7.07305	1.54656	2.11068	1.36476	0.25591	not significant	0.327114
aminoacid	Cytosine, N-(tert-butyl)-, tert-butyldimethyl ether	0.0176935	0.00270038	0.00133367	0.00724252	0.00111806	0.000516948	0.000388481	0.000674495	6.55224	13.2667	2.02476	10.7377	2.1628	2.87802	1.33069	0.336686	not significant	0.372141
aminoacid	Threonic acid	0.000356938	0.000302339	0.000287212	0.000315496	0.000243981	0.000255638	0.000198476	0.000232699	1.18059	1.24277	1.05267	1.35582	0.9544	1.22928	1.28801	0.0411018	significant	0.11303
aminoacid	Serine	0	0	0	0	2.60081e-05	3.20184e-05	2.87595e-05	2.89286e-05					0.812286	0.90433	1.11332
aminoacid	5-oxo-Proline	0.000158277	0.000123627	0.000108921	0.000130275	0.000253804	0.000275119	0.000232311	0.000253745	1.28028	1.45313	1.13501	0.513409	0.922527	1.09252	1.18427	0.00327363	significant	0.0197246
ester	Hexadecanoic acid, 2,3-bis[oxy]propyl ester	0.00042254	0.000172585	0.000106208	0.000233778	0.000105352	0.000100136	8.19892e-05	9.58257e-05	2.44831	3.97842	1.62497	2.43962	1.0521	1.28495	1.22133	0.288087	not significant	0.341272
ester	Octadecanoic acid, 2,3-bis[oxy]propyl ester	0.000213099	0.000143746	0.000109071	0.000155305	0.00012818	0.000109391	9.00759e-05	0.000109216	1.48247	1.95376	1.31791	1.422	1.17176	1.42302	1.21443	0.267638	not significant	0.327114
ester	Myristic acid, 2,3-bis(oxy)propyl ester	0	0	0	0	1.3144e-05	1.44612e-05	1.19965e-05	1.32006e-05					0.908918	1.09565	1.20545
ester	Catechollactate	0	0	0	0	5.11235e-05	5.96922e-05	6.15113e-05	5.74423e-05					0.856451	0.831123	0.970427
sugar	Ribofuranose	1.01816e-05	1.70391e-05	1.32283e-05	1.3483e-05	3.90319e-05	4.37522e-05	2.33756e-05	3.53866e-05	0.597546	0.769688	1.28808	0.38102	0.892112	1.66977	1.87171	0.0592931	not significant	0.152186
sugar	Xylopyranose	1.05774e-05	9.80617e-06	8.35696e-06	9.58018e-06	7.67327e-05	5.77775e-05	2.65991e-05	5.37031e-05	1.07865	1.2657	1.17341	0.178392	1.32807	2.88479	2.17216	0.0941401	not significant	0.207108
sugar	Xylose	3.97128e-05	5.15532e-05	3.90601e-05	4.3442e-05	1.09572e-05	8.54413e-05	1.01702e-05	3.55229e-05	0.770326	1.01671	1.31984	1.22293	0.128242	1.07738	8.40114	0.782477	not significant	0.796517
sugar	Glucopyranose	0.000176654	0.000394892	0.000307071	0.000292872	0.000450311	0.00225208	0.000491586	0.00106466	0.447347	0.575287	1.286	0.275085	0.199954	0.916038	4.58125	0.322965	not significant	0.371169
sugar	Arabinopyranose	0.000290843	0.000145725	6.22105e-05	0.000166259	4.45951e-05	4.03594e-05	1.50679e-05	3.33408e-05	1.99583	4.67515	2.34245	4.98667	1.10495	2.95961	2.67851	0.182774	not significant	0.278024
sugar	Sorbopyranose, L-	0.000750217	0.000348968	0.000131544	0.000410243	0.000324215	0.000233803	4.92919e-05	0.000202436	2.14982	5.70319	2.65287	2.02653	1.3867	6.57744	4.74323	0.377753	not significant	0.403986
sugar	2(3H)-Furanone, dihydro-3,4-bis[oxy]-, trans-	0.000103401	3.96739e-05	1.6586e-05	5.32205e-05	5.09892e-05	5.28865e-05	3.12258e-05	4.50338e-05	2.60628	6.23425	2.39201	1.18179	0.964125	1.63292	1.69368	0.786172	not significant	0.796517
sugar	Xylofuranose	0	0	0	0	2.6648e-05	2.41424e-05	1.68099e-05	2.25335e-05					1.10378	1.58526	1.43621
sugar	Ribose	0.00144842	0.00149205	0.00139315	0.00144454	0.00114688	0.00100108	0.000999488	0.00104915	0.970762	1.03968	1.07099	1.37687	1.14565	1.14747	1.00159	0.00473453	significant	0.0243039
sugar	1,6-Anhydro-glucose	2.59235e-05	2.5449e-05	2.14876e-05	2.42867e-05	4.38674e-05	4.88392e-05	4.62782e-05	4.63283e-05	1.01865	1.20644	1.18436	0.52423	0.898202	0.947907	1.05534	0.000393372	significant	0.0151448
sugar	Galactofuranose	0.000139309	0.000125311	0.000107949	0.00012419	0.000341492	0.000330791	0.000283454	0.000318579	1.11171	1.2905	1.16083	0.389824	1.03235	1.20475	1.167	0.00241469	significant	0.0197246
sugar	Fructose	0.0233544	0.023554	0.0228483	0.0232522	0.029609	0.0276274	0.0268128	0.0280164	0.991526	1.02215	1.03089	0.829951	1.07172	1.10428	1.03038	0.0234249	significant	0.0819871
sugar	Glucose	0.0146832	0.0147524	0.0144716	0.0146357	0.0206697	0.0186092	0.0187431	0.0193407	0.995307	1.01462	1.0194	0.756732	1.11073	1.10279	0.992857	0.0181339	significant	0.0664908
sugar	Turanose	1.55733e-05	1.51606e-05	1.37771e-05	1.4837e-05	3.70566e-05	4.01507e-05	4.25435e-05	3.9917e-05	1.02722	1.13037	1.10041	0.371696	0.922938	0.871029	0.943756	0.00177591	significant	0.0197246
sugar	Arabino-Hexosulose	0	0	0	0	2.58494e-05	2.48689e-05	1.36815e-05	2.14666e-05					1.03943	1.88937	1.8177
sugar	Xylopyranose	0	0	0	0	2.81322e-05	2.08554e-05	1.19313e-05	2.03063e-05					1.34892	2.35785	1.74796
sugar	Xylulose	0	0	0	0	2.60197e-05	1.93208e-05	1.26342e-05	1.93249e-05					1.34672	2.05947	1.52925
sugar	Erythro-Pentofuranose, 2-deoxy	0	0	0	0	0.000173712	0.000211762	0.00018762	0.000191031					0.820316	0.925872	1.12868
sugar	Sucrose	0.0204669	0.017927	0.0140079	0.0174673	0.00398971	0.00481185	0.00388221	0.00422792	1.14168	1.46109	1.27977	4.13141	0.829144	1.02769	1.23946	0.0176159	significant	0.0664908
sugar-acid	Dithioerythritol	0.000854028	0.000266178	0.000128802	0.000416336	7.78836e-05	4.85366e-05	3.55191e-05	5.39798e-05	3.20848	6.63057	2.06657	7.71282	1.60464	2.19273	1.36649	0.24456	not significant	0.327114
sugar-alcohol	Xylitol	2.10199e-05	2.02767e-05	1.84266e-05	1.99077e-05	1.9512e-05	2.01943e-05	1.88795e-05	1.95286e-05	1.03665	1.14074	1.10041	1.01941	0.966214	1.0335	1.06964	0.689763	not significant	0.717726
sugar-alcohol	Mannitol	7.10145e-05	6.83611e-05	6.57712e-05	6.83822e-05	5.89097e-05	5.66825e-05	6.79436e-05	6.11786e-05	1.03881	1.07972	1.03938	1.11775	1.03929	0.867038	0.834258	0.159809	not significant	0.26748
sugar-alcohol	Glucitol	0.0002317	0.000234466	0.000205675	0.000223947	4.07604e-05	3.50999e-05	3.18143e-05	3.58915e-05	0.988204	1.12654	1.13998	6.23955	1.16127	1.2812	1.10328	0.00122628	significant	0.0197246
sugar-alcohol	inositol	0.00230438	0.00260034	0.00216473	0.00235648	0.00179711	0.00186732	0.00164557	0.00177	0.886185	1.06451	1.20123	1.33135	0.962402	1.09209	1.13476	0.0272418	significant	0.0912009
sugar-alcohol	Glycerol	6.29712e-05	7.08882e-05	6.67587e-05	6.68727e-05	4.00822e-05	4.49045e-05	4.41401e-05	4.30423e-05	0.888317	0.943266	1.06186	1.55365	0.89261	0.908066	1.01732	0.00181369	significant	0.0197246
	Silanamine, 1,1,1-trimethyl-N-[2-oxy]ethyl-	0.00068477	0.000241639	0.000108023	0.000344811	9.69924e-05	7.29748e-05	5.88431e-05	7.62701e-05	2.83385	6.33911	2.23693	4.52091	1.32912	1.64832	1.24016	0.263018	not significant	0.327114
	Ribitol (Internal Standard)	0.00173665	0.00192126	0.00185551	0.00183781	0.00178102	0.0016	0.00165424	0.00167842	0.903915	0.935943	1.03543	1.09496	1.11314	1.07664	0.967213	0.104391	not significant	0.211529
	3-Fluoro-5-(trifluoromethyl)benzaldehyde	0.00154175	0.000458116	0.000222649	0.000740837	0.000138816	9.14644e-05	6.56421e-05	9.86409e-05	3.3654	6.92455	2.05757	7.51044	1.51771	2.11474	1.39338	0.25445	not significant	0.327114
	Unknown 8	0.00128765	0.000741076	0.000269638	0.000766123	0.000140912	8.37487e-05	6.15956e-05	9.54188e-05	1.73755	4.77548	2.74841	8.02906	1.68256	2.2877	1.35965	0.149327	not significant	0.265809
	Unknown 9	6.92319e-05	2.84308e-05	1.40441e-05	3.72356e-05	6.87375e-06	3.56409e-06	2.58918e-06	4.34234e-06	2.4351	4.9296	2.02439	8.57501	1.92861	2.6548	1.37653	0.184146	not significant	0.278024
	Unknown 10	0.00107883	0.000595732	0.000209916	0.00062816	0.000125484	7.83198e-05	5.65521e-05	8.67853e-05	1.81094	5.13934	2.83795	7.23809	1.6022	2.21891	1.38492	0.163267	not significant	0.26748
	Unknown 11	3.62004e-05	1.52819e-05	7.039e-06	1.95071e-05	4.75091e-06	2.47251e-06	1.81064e-06	3.01135e-06	2.36884	5.14284	2.17103	6.47786	1.9215	2.62389	1.36555	0.196605	not significant	0.291127
	Unknown 12	6.56057e-05	3.44865e-05	1.15519e-05	3.72147e-05	6.45922e-06	3.43832e-06	2.73515e-06	4.2109e-06	1.90236	5.67923	2.98536	8.8377	1.8786	2.36156	1.25709	0.169026	not significant	0.271147
	Unknown 13	0.000113693	0.00013708	9.26329e-05	0.000114469	8.63843e-05	6.82682e-05	6.47054e-05	7.31193e-05	0.829391	1.22735	1.47982	1.56551	1.26537	1.33504	1.05506	0.064423	not significant	0.160018
	Unknown 14	0.000721248	0.000429252	0.000137584	0.000429362	8.69512e-05	4.84219e-05	3.53439e-05	5.69057e-05	1.68024	5.24223	3.11992	7.54515	1.7957	2.46015	1.37002	0.156552	not significant	0.26748
	Unknown 15	2.01859e-05	1.41517e-05	5.89417e-06	1.34106e-05	4.41321e-06	2.29283e-06	2.16465e-06	2.9569e-06	1.42639	3.42472	2.40097	4.53536	1.92479	2.03876	1.05921	0.123589	not significant	0.237908
	Unknown 16	0.000231113	0.000187814	6.32955e-05	0.000160741	4.68712e-05	2.98273e-05	2.21971e-05	3.29652e-05	1.23054	3.65134	2.96726	4.87608	1.57142	2.11159	1.34375	0.123441	not significant	0.237908
	Unknown 17	0.000165517	0.000102718	3.50744e-05	0.000101103	1.92587e-05	9.20737e-06	7.47931e-06	1.19818e-05	1.61138	4.71902	2.92857	8.43804	2.09166	2.57493	1.23105	0.14035	not significant	0.257308
	Unknown 19	0.00111166	0.000632885	0.00023828	0.000660943	0.00013818	8.00855e-05	5.79891e-05	9.20849e-05	1.7565	4.66537	2.65605	7.17755	1.72541	2.38286	1.38104	0.151891	not significant	0.265809
	Unknown 20	3.21001e-05	2.72722e-05	1.19325e-05	2.37683e-05	6.30805e-06	3.56543e-06	2.01334e-06	3.96227e-06	1.17703	2.69013	2.28553	5.99864	1.76922	3.13313	1.77091	0.0770991	not significant	0.18552
	Unknown 22	1.3664e-05	1.60505e-05	1.31207e-05	1.42784e-05	1.61856e-05	2.10262e-05	2.4132e-05	2.0448e-05	0.851318	1.04141	1.22329	0.69828	0.769783	0.670711	0.8713	0.102045	not significant	0.211529
	Unknown 24	5.58599e-05	2.5113e-05	1.12909e-05	3.07546e-05	1.40264e-05	8.0833e-06	1.35767e-06	7.82247e-06	2.22434	4.94732	2.22417	3.93157	1.73524	10.3313	5.95381	0.218627	not significant	0.308397
	Unknown 32	0.000253039	0.000534097	0.000333075	0.000373404	0.00054464	0.00235265	0.000503212	0.0011335	0.47377	0.759706	1.60353	0.329426	0.231501	1.08233	4.67526	0.33831	not significant	0.372141
	Unknown 28	5.24602e-05	5.94583e-05	4.24577e-05	5.14587e-05	0.000214345	0.000219527	0.000195178	0.000209683	0.882303	1.23559	1.40041	0.245412	0.976391	1.0982	1.12476	0.000152611	significant	0.011751
	Unknown 29	0.000136568	0.00016937	0.000139023	0.00014832	0.000918195	0.000882042	0.00077173	0.000857322	0.806333	0.982343	1.21828	0.173004	1.04099	1.18979	1.14294	0.00252785	significant	0.0197246
