# Supplementary material for: Metabolomic Profiling of the Nectars of Aquilegia pubescens and A. Canadensis
Source: PLoS One. 2015 May 1;10(5):e0124501. doi: 10.1371/journal.pone.0124501 (PMC4416886; doi:10.1371/journal.pone.0124501)
Supplement: S2 Table — The loading are reported for each of the metabolites. In column two there is an ID number for each of the metabolites shown in Fig 4 of the paper. (XLSX) [file pone.0124501.s002.xlsx]

## Sheet: Sheet1
Type of metabolite	ID number for each metabolite	Metabolite	PC1	PC2	PC3	PC4	PC5	PC6
Acid	1	Acetic acid	-0.619855	-0.130092	-0.0363886	-0.0152814	0.00262585	-0.00201964
Acid	2	Phosphoric acid	2.28908	2.52396	1.01846	0.06794	0.160953	0.0120233
Acid	3	Butanedioic acid	-0.633959	-0.0853943	0.00360922	-0.0121966	-0.00666508	0.00371749
Acid	4	2-Butenedioic acid	-0.680133	-0.142086	-0.0265805	-0.0131432	-0.00531459	0.00159723
Acid	5	Malic acid	0.222859	-0.100186	-0.0668273	0.0416272	-0.00299145	0.0258949
Acid	6	Pentanedioic acid	-0.662012	-0.12036	-0.0178195	-0.0119463	-0.00320551	-0.00208091
Acid	7	Tartaric acid	-0.674076	-0.14396	-0.0255164	-0.0126899	-0.00483767	0.00293106
Acid	8	m-Hydroxybenzoic acid	-0.683763	-0.142728	-0.0252667	-0.0131572	-0.00522641	0.00148438
Acid	9	Gluconic acid, γ-lactone	-0.423864	-0.157153	-0.0259281	-0.00615313	-0.00790553	0.0278936
Acid	10	1-Cyclohexene-1-carboxylic acid	-0.347144	-0.148099	-0.0718116	0.00906196	0.000686389	-0.00275501
Acid	11	9,12,15-Octadecatrienoic acid, 1,2-oxy-	-0.575899	0.0755297	0.125434	-0.0123479	-0.0319565	0.0097614
Acid	12	Boric acid	-0.405051	0.192415	0.0963321	-0.0122145	0.00864515	-0.000480894
Acid	13	3,5-di-tert-Butyl-4-hydroxyphenylpropionic acid	-0.554338	0.00482296	0.0159237	-0.0148166	0.00587473	0.00104304
Acid	14	Hexadecanoic acid	0.0392359	0.437153	0.0802865	-0.0177893	0.028128	-0.0107479
Acid	15	Octadecanoic acid	-0.394192	-0.00881601	-0.0242781	-0.0160568	0.00903944	-0.00563111
Acid	16	Nonadecanoic acid (Internal Standard)	-0.0704009	-0.127055	-0.0801067	-0.0283115	-0.0133427	0.00237856
Acid	17	Propanoic acid, 2,3-bis[oxy]	1.35843	0.3838	-0.384258	-0.00109805	-0.0604997	0.00771853
Acid	18	4-aminobutyric acid	-0.677674	-0.147755	-0.0246638	-0.0116245	-0.0056459	0.00110101
Acid	19	2-Isopropylmalic acid	-0.678654	-0.132789	-0.0307406	-0.0144866	-0.00639855	0.00111143
Acid	20	Citric acid	-0.592658	-0.0567488	-0.0769325	-0.0198162	-0.0116977	-0.000942
Acid	21	Glucaric acid	-0.538181	-0.0995698	-0.0518195	-0.0153894	-0.00447478	0.00389146
Acid	22	Quinolinic acid	-0.595089	-0.219865	0.0209198	-0.0142192	0.00821475	-0.0234772
Acid	23	Tetradecanoic acid	-0.665798	-0.121031	-0.0387707	-0.0141623	4.93557e-05	0.00130684
aminoacid	24	Glycine	-0.0546549	0.571001	0.239085	-0.0106292	0.0293672	-0.0064896
aminoacid	25	Cytosine, N-(tert-butyl)-, tert-butyldimethyl ether	1.37619	2.77395	1.58401	-0.0335611	-0.142992	-0.00561537
aminoacid	26	Threonic acid	-0.517275	-0.116022	-0.0361342	-0.00730207	-0.0107163	-0.00389808
aminoacid	27	Serine	-0.67966	-0.150165	-0.0217543	-0.0120623	-0.00431076	0.00252515
aminoacid	28	5-oxo-Proline	-0.567611	-0.172185	-0.00322031	-0.00286208	-0.00129204	0.00276501
Acid	29	Hexadecanoic acid	-0.592876	-0.0838298	-0.00255921	-0.0109484	-0.0019978	0.000926682
Acid	30	Octadecanoic acid	-0.607917	-0.123186	-0.0213905	-0.0128315	-0.00233195	-0.00297209
ester	31	Myristic acid, 2,3-bis(oxy)propyl ester	-0.684768	-0.145945	-0.0241137	-0.0130447	-0.00467859	0.001457
ester	32	Catechollactate	-0.67041	-0.157834	-0.017406	-0.01159	-0.00344284	0.00465686
sugar	33	Ribofuranose	-0.673344	-0.148467	-0.0240126	-0.0104944	-0.00400785	-0.000894316
sugar	34	Xylopyranose	-0.668982	-0.15377	-0.0190185	-0.0112919	-0.0030384	-0.00650436
sugar	35	Xylose	-0.663787	-0.140383	-0.0303216	0.00212395	-0.00606035	0.000690863
sugar	36	Glucopyranose	-0.245875	-0.356305	0.0325929	0.381549	-0.0268099	0.00619195
sugar	37	Arabinopyranose	-0.631805	-0.0915512	-0.0170723	-0.0103995	0.00303441	-0.00185261
sugar	38	Sorbopyranose,	-0.511305	-0.0438046	0.0247518	0.00290781	0.0227262	-0.0397206
sugar	39	2(3H)-Furanone, dihydro-3,4-bis[oxy]-, trans-	-0.660016	-0.134194	-0.0152313	-0.0100174	-0.00228584	-0.000683575
sugar	40	Xylofuranose	-0.681796	-0.148382	-0.0226186	-0.0126943	-0.00427602	0.000114133
sugar	41	Ribose	0.0988625	-0.0377911	-0.121689	-0.0344368	-0.0172919	-0.0110487
sugar	42	1,6-Anhydro-β-d-glucose	-0.666553	-0.148127	-0.0229835	-0.0122476	-0.0041354	0.00275209
sugar	43	Galactofuranose	-0.548301	-0.192262	0.00486424	-0.00402202	0.00268455	-0.00208209
sugar	44	Fructose	15.5923	-1.44378	0.150575	0.0345917	-0.0244071	-0.0118072
sugar	45	Glucose	10.1096	-1.42375	0.352319	-0.0979825	0.0336338	0.0145915
sugar	46	Turanose	-0.671513	-0.149097	-0.0225034	-0.012991	-0.00430301	0.00324166
sugar	47	Arabino-Hexos-2-ulose	-0.682147	-0.148076	-0.0227979	-0.0121572	-0.0043696	-0.00037501
sugar	48	Xylopyranose	-0.682551	-0.14775	-0.0228951	-0.0130859	-0.00421012	-0.00107175
sugar	49	Xylulose	-0.682856	-0.147508	-0.0230571	-0.0132854	-0.00425197	-0.000574657
sugar	50	Erythro-Pentofuranose, 2-deoxy	-0.627168	-0.193478	0.00280055	-0.00231974	-7.03144e-05	0.00830352
sugar	51	Sucrose	5.98769	3.7653	-1.71096	0.0139155	-0.0104932	-0.000486098
sugar-acid	52	Dithioerythritol	-0.559528	0.00466849	0.0254114	-0.0138267	7.25267e-05	-0.00039335
sugar-alcohol	53	Xylitol	-0.676567	-0.142219	-0.0264163	-0.0134873	-0.00506466	0.0015613
sugar-alcohol	54	Mannitol	-0.648018	-0.140443	-0.0283186	-0.0151934	-0.0057915	0.00401678
sugar-alcohol	55	Glucitol	-0.608107	-0.0913039	-0.0586909	-0.0176287	-0.0090731	-0.00112521
sugar-alcohol	56	Inositol	0.616708	0.0128337	-0.190853	0.0173103	0.0201966	-0.00183194
sugar-alcohol	57	Glycerol	-0.654115	-0.136624	-0.0326557	-0.0136659	-0.00620819	0.00244991
	58	Silanamine, 1,1,1-trimethyl-N-[2-oxy]ethyl-	-0.570851	-0.031011	0.0155026	-0.0123087	0.00421447	9.63559e-05
	59	Ribitol (Internal Standard)	0.429086	-0.114641	-0.123686	-0.0400424	-0.0200298	0.00320494
	60	3-Fluoro-5-(trifluoromethyl)benzaldehyde	-0.458522	0.120832	0.071775	-0.0129774	0.0020802	-0.00114724
	61	Unknown8	-0.442518	0.10336	-0.00652451	-0.0115356	0.0489283	-0.00312137
	62	Unknown9	-0.677349	-0.129877	-0.0234885	-0.0139253	-0.00412913	0.0010262
	63	Unknown10	-0.48504	0.0593577	-0.00256385	-0.011068	0.0391408	-0.00248624
	64	Unknown11	-0.682679	-0.136038	-0.0246403	-0.013858	-0.00439606	0.00108835
	65	Unknown12	-0.677311	-0.130043	-0.0244234	-0.0137046	-0.00246292	0.00120173
	66	Unknown13	-0.630074	-0.130645	-0.0352261	-0.014853	0.000889329	-0.00112209
	67	Unknown14	-0.549966	-0.00494474	-0.0144705	-0.012176	0.0307923	-0.00189974
	68	Unknown15	-0.684216	-0.138726	-0.0262056	-0.013888	-0.00401726	0.00112807
	69	Unknown16	-0.631838	-0.097946	-0.0302517	-0.0129312	0.0121006	-0.000892246
	70	Unknown17	-0.656572	-0.110181	-0.0247545	-0.0137798	0.00320791	0.000555039
	71	Unknown19	-0.473227	0.0668717	-0.00745087	-0.0125761	0.0397499	-0.00451996
	72	Unknown20	-0.680774	-0.135906	-0.027451	-0.0137866	-0.00312071	0.000801516
	73	Unknown22	-0.677922	-0.144169	-0.0257767	-0.0133411	-0.00465036	0.00319027
	74	Unknown24	-0.678019	-0.133231	-0.0235872	-0.0134637	-0.00369157	-0.000472
	75	Unknown32	-0.199382	-0.350543	0.0282617	0.394873	-0.00711224	-0.00688958
	76	Unknown28	-0.605439	-0.184187	-0.00280259	-0.00598702	0.00230536	0.00276858
	77	Unknown29	-0.366164	-0.331844	0.0767677	0.0132611	0.0223417	-0.0050479
