# Supplementary material for: Metabolomic Profiling of the Nectars of Aquilegia pubescens and A. Canadensis
Source: PLoS One. 2015 May 1;10(5):e0124501. doi: 10.1371/journal.pone.0124501 (PMC4416886; doi:10.1371/journal.pone.0124501)
Supplement: S3 Table — Metabolites vary to the number of pathways they belong to. We mapped 22 out of our 79 metabolites (XLSX) [file pone.0124501.s003.xlsx]

## Sheet: Sheet1
ModelSEED ID	name	Number of pathways	Pathways (BioCyc first, then KEGG)
cpd00029	Acetate	16	MetaCyc:PWY-801(homocysteine and cysteine interconversion)	MetaCyc:Activation-Inactivation-Interconversion(Activation/Inactivation/Interconversion)	MetaCyc:Amino-Acid-Biosynthesis(Amino Acids Biosynthesis)	MetaCyc:PWY-821(superpathway of sulfur amino acid biosynthesis (<i>Saccharomyces cerevisiae</i>))	MetaCyc:Interconversion(Interconversions)	MetaCyc:Biosynthesis(Biosynthesis)	MetaCyc:IND-AMINO-ACID-SYN(Individual Amino Acids Biosynthesis)	PlantCyc:PWY4LZ-7318(Superpathway for synthesis of the glutamate-derived amino acids proline and arginine)	MetaCyc:CYSTEINE-SYN(Cysteine Biosynthesis)	MetaCyc:PWY-6293(cysteine biosynthesis IV (fungi))	MetaCyc:CYSTSYN-PWY(cysteine biosynthesis I)	MetaCyc:SULFATE-CYS-PWY(superpathway of sulfate assimilation and cysteine biosynthesis)
cpd00009	Orthophosphate	281	MetaCyc:PWY-6165(chorismate biosynthesis II (archaea))	MetaCyc:PWY-5041(<i>S</i>-adenosyl-L-methionine cycle II)	MetaCyc:PWY-4762(superpathway of choline biosynthesis)	MetaCyc:SUCSYN-PWY(sucrose biosynthesis)	MetaCyc:Chlorophyll-Biosynthesis(Chlorophyll Biosynthesis)	MetaCyc:Purine-Degradation(Purine Nucleotides Degradation)	PlantCyc:PWYQT-4481(TCA cycle variation V (plant))	MetaCyc:PWY-6728(methylaspartate cycle)	MetaCyc:PWY-841(purine nucleotides <i>de novo</i> biosynthesis II)	MetaCyc:NITROGEN-DEG(Nitrogen Compounds Metabolism)	PlantCyc:Carbohydrates-Biosynthesis(Carbohydrates Biosynthesis)	MetaCyc:PWY-724(superpathway of lysine, threonine and methionine biosynthesis II)	MetaCyc:PWY-241(C4 photosynthetic carbon assimilation cycle)	PlantCyc:PWY4LZ-235(photorespiration (<i>Chlamydomonas</i>-specific))	MetaCyc:PWY-6886(1-butanol autotrophic biosynthesis)	MetaCyc:ARGSYN-PWY(arginine biosynthesis I)	MetaCyc:PWY-5269(cardiolipin biosynthesis II)	MetaCyc:PWY4FS-7(phosphatidylglycerol biosynthesis I (plastidic))	MetaCyc:PWY-6167(flavin biosynthesis II (archaea))	PlantCyc:PWY-4381(fatty acid biosynthesis initiation I)	PlantCyc:UDP-Sugars(UDP-sugars)	MetaCyc:Degradation(Degradation/Utilization/Assimilation)	MetaCyc:Activation-Inactivation-Interconversion(Activation/Inactivation/Interconversion)	MetaCyc:SUCROSE-DEG(Sucrose Degradation)	PlantCyc:Vitamin-Biosynthesis(Vitamins Biosynthesis)	MetaCyc:PWY-1042(glycolysis IV (plant cytosol))	MetaCyc:METHIONINE-DEG1-PWY(methionine degradation I (to homocysteine))	MetaCyc:PWY-5668(cardiolipin biosynthesis I)	MetaCyc:METHIONINE-DEG(Methionine Degradation)	PlantCyc:PWY4LZ-283(Inorganic Nitrogen Assimilation)	MetaCyc:PWY-6531(mannitol cycle)	MetaCyc:PWY-6922(<i>L-N<sup>&delta;</sup></i>-acetylornithine biosynthesis)	MetaCyc:Sugars-And-Polysaccharides(Sugars Degradation)	MetaCyc:Carbohydrates-Degradation(Carbohydrates Degradation)	MetaCyc:GLYCOLYSIS(glycolysis I)	MetaCyc:PWY-5392(reductive TCA cycle II)	MetaCyc:PWY-5791(1,4-dihydroxy-2-naphthoate biosynthesis II (plants))	MetaCyc:N-CONTAINING-SECONDARY-CMPD-SYN(Nitrogen-Containing Secondary Compounds Biosynthesis)	MetaCyc:GLYCOLYSIS-VARIANTS(Glycolysis)	MetaCyc:PWY-5675(nitrate reduction V (assimilatory))	MetaCyc:P441-PWY(superpathway of <i>N</i>-acetylneuraminate degradation)	MetaCyc:PhosphatidylglycerolBiosynthesis(Phosphatidylglycerol Biosynthesis)	MetaCyc:PWY-5347(superpathway of methionine biosynthesis (transsulfuration))	MetaCyc:PWY-1882(superpathway of C1 compounds oxidation to CO<sub>2</sub>)	MetaCyc:PWY-3341(proline biosynthesis III)	PlantCyc:PWY4LZ-7318(Superpathway for synthesis of the glutamate-derived amino acids proline and arginine)	PlantCyc:Purine-Nucleotide-De-Novo-Biosynthesis(Purine Nucleotide <i>De Novo</i> Biosynthesis)
cpd00036	Succinate	40	PlantCyc:PWYQT-4481(TCA cycle variation V (plant))	MetaCyc:PWY-6728(methylaspartate cycle)	MetaCyc:AEROBIC-RESPIRATION(Aerobic Respiration)	MetaCyc:Degradation(Degradation/Utilization/Assimilation)	MetaCyc:PWY0-1329(succinate to cytochrome <i>bo</i> oxidase electron transfer)	MetaCyc:PWY-5392(reductive TCA cycle II)	MetaCyc:GLYCOLYSIS-VARIANTS(Glycolysis)	MetaCyc:PWY-5464(superpathway of cytosolic glycolysis (plants), pyruvate dehydrogenase and TCA cycle)	MetaCyc:TCA-VARIANTS(TCA cycle)	MetaCyc:CO2-Fixation(CO<sub>2</sub> Fixation)	MetaCyc:Autotrophic-CO2-Fixation(Autotrophic CO<sub>2</sub> Fixation)	MetaCyc:P105-PWY(TCA cycle IV (2-oxoglutarate decarboxylase))	MetaCyc:PWY-5537(pyruvate fermentation to acetate V)	MetaCyc:Reductive-TCA-Cycles(Reductive TCA Cycles)	MetaCyc:Biosynthesis(Biosynthesis)	MetaCyc:Electron-Transfer(Electron Transfer)	MetaCyc:P23-PWY(reductive TCA cycle I)	MetaCyc:PWY-6146(<i>Methanobacterium thermoautotrophicum</i> biosynthetic metabolism)	MetaCyc:Pyruvate-Degradation(Pyruvate Fermentation)	MetaCyc:PWY-561(superpathway of glyoxylate cycle and fatty acid degradation)	MetaCyc:PWY-4302(aerobic respiration (alternative oxidase pathway))	MetaCyc:PWY0-1353(succinate to cytochrome <i>bd</i> oxidase electron transfer)	MetaCyc:PWY-5538(pyruvate fermentation to acetate VI)	PlantCyc:PWY-5464-PLANT(superpathway of cytosolic glycolysis (plants), pyruvate dehydrogenase and TCA cycle)	MetaCyc:PWY-5913(TCA cycle VI (obligate autotrophs))	MetaCyc:C1-COMPOUNDS(C1 Compounds Utilization and Assimilation)	MetaCyc:PWY-5690(TCA cycle II (eukaryotic))	MetaCyc:Energy-Metabolism(Generation of Precursor Metabolites and Energy)	MetaCyc:Respiration()	MetaCyc:PWY-6969(TCA cycle V (2-oxoglutarate:ferredoxin oxidoreductase))	MetaCyc:GLYCOLYSIS-TCA-GLYOX-BYPASS(superpathway of glycolysis, pyruvate dehydrogenase, TCA, and glyoxylate bypass)	MetaCyc:PWY-3781(aerobic respiration (cytochrome c))	MetaCyc:TCA(TCA cycle I (prokaryotic))	MetaCyc:Fermentation()	MetaCyc:P42-PWY(incomplete reductive TCA cycle)	MetaCyc:TCA-GLYOX-BYPASS(superpathway of glyoxylate bypass and TCA)
cpd00106	Fumarate	61	PlantCyc:PWYQT-4481(TCA cycle variation V (plant))	MetaCyc:PWY-6728(methylaspartate cycle)	MetaCyc:PWY-841(purine nucleotides <i>de novo</i> biosynthesis II)	MetaCyc:NITROGEN-DEG(Nitrogen Compounds Metabolism)	MetaCyc:AEROBIC-RESPIRATION(Aerobic Respiration)	MetaCyc:Degradation(Degradation/Utilization/Assimilation)	MetaCyc:PWY0-1329(succinate to cytochrome <i>bo</i> oxidase electron transfer)	MetaCyc:PWY-5392(reductive TCA cycle II)	MetaCyc:GLYCOLYSIS-VARIANTS(Glycolysis)	MetaCyc:ANAEROBIC-RESPIRATION(Anaerobic Respiration)	PlantCyc:PWY4LZ-7318(Superpathway for synthesis of the glutamate-derived amino acids proline and arginine)	MetaCyc:PWY-5464(superpathway of cytosolic glycolysis (plants), pyruvate dehydrogenase and TCA cycle)	MetaCyc:TCA-VARIANTS(TCA cycle)	MetaCyc:CO2-Fixation(CO<sub>2</sub> Fixation)	MetaCyc:Autotrophic-CO2-Fixation(Autotrophic CO<sub>2</sub> Fixation)	MetaCyc:P105-PWY(TCA cycle IV (2-oxoglutarate decarboxylase))	MetaCyc:ANARESP1-PWY(respiration (anaerobic))	MetaCyc:Reductive-TCA-Cycles(Reductive TCA Cycles)	MetaCyc:Biosynthesis(Biosynthesis)	MetaCyc:GLUTAMATE-DEG(Glutamate Degradation)	MetaCyc:P108-PWY(pyruvate fermentation to propionate I)	MetaCyc:PWY-5154(arginine biosynthesis III)	MetaCyc:Citrulline-Biosynthesis()	MetaCyc:Electron-Transfer(Electron Transfer)	MetaCyc:P23-PWY(reductive TCA cycle I)	MetaCyc:Noncarbon-Nutrients(Inorganic Nutrients Metabolism)	MetaCyc:PWY-6146(<i>Methanobacterium thermoautotrophicum</i> biosynthetic metabolism)	MetaCyc:Pyruvate-Degradation(Pyruvate Fermentation)	MetaCyc:PWY-561(superpathway of glyoxylate cycle and fatty acid degradation)	MetaCyc:PWY-4984(urea cycle)	MetaCyc:ARGININE-DEG(Arginine Degradation)	MetaCyc:ARGININE-SYN4-PWY(arginine biosynthesis IV)	MetaCyc:PWY-4302(aerobic respiration (alternative oxidase pathway))	MetaCyc:Metabolic-Regulators(Metabolic Regulators Biosynthesis)	MetaCyc:ARGSYNBSUB-PWY(arginine biosynthesis II (acetyl cycle))	MetaCyc:PWY0-1353(succinate to cytochrome <i>bd</i> oxidase electron transfer)	PlantCyc:PWY-5464-PLANT(superpathway of cytosolic glycolysis (plants), pyruvate dehydrogenase and TCA cycle)	MetaCyc:PWY-5913(TCA cycle VI (obligate autotrophs))	MetaCyc:C1-COMPOUNDS(C1 Compounds Utilization and Assimilation)	MetaCyc:PWY-5088(glutamate degradation VIII (to propionate))	MetaCyc:REDCITCYC(TCA cycle III (helicobacter))	MetaCyc:PWY-5690(TCA cycle II (eukaryotic))	MetaCyc:Nitric-Oxide-Biosynthesis(Nitric Oxide Biosynthesis)	MetaCyc:Other-Amino-Acid-Biosynthesis(Other Amino Acid Biosynthesis)	MetaCyc:FERMENTATION-PWY(mixed acid fermentation)	MetaCyc:Energy-Metabolism(Generation of Precursor Metabolites and Energy)	MetaCyc:PWY-4983(citrulline-nitric oxide cycle)
cpd03850	(9Z,12Z,15Z)-Octadecatrienoic acid	4	MetaCyc:PWY-6710(poly-hydroxy fatty acids biosynthesis)	MetaCyc:Biosynthesis(Biosynthesis)	MetaCyc:Fatty-acid-biosynthesis(Fatty Acid Biosynthesis)	MetaCyc:Lipid-Biosynthesis(Fatty Acids and Lipids Biosynthesis)
cpd00214	Hexadecanoic acid	22	MetaCyc:EPIDERMAL-STRUCTURE(Epidermal Structures)	MetaCyc:Carbohydrates-Biosynthesis(Carbohydrates Biosynthesis)	MetaCyc:Activation(Activation)	MetaCyc:Activation-Inactivation-Interconversion(Activation/Inactivation/Interconversion)	MetaCyc:PLANT-CELL-STRUCTURE(Plant Cell Structures)	MetaCyc:PWY-7033(alkane biosynthesis II)	MetaCyc:PWY-5994(palmitate biosynthesis I (animals))	MetaCyc:PWY-5885(wax esters biosynthesis II)	MetaCyc:Stearate-Biosynthesis(Stearate Biosynthesis)	MetaCyc:PWY-5156(superpathway of fatty acid biosynthesis II (plant))	MetaCyc:PWY-321(cutin biosynthesis)	MetaCyc:PWY-6113(superpathway of mycolate biosynthesis)	MetaCyc:PWY-6285(superpathway of fatty acids biosynthesis (<i>E. coli</i>))	MetaCyc:PWY-5972(stearate biosynthesis I (animals))	MetaCyc:Alkanes-Biosynthesis(Alkanes Biosynthesis)	MetaCyc:PWY-6803(phosphatidylcholine acyl editing)	MetaCyc:Energy-Metabolism(Generation of Precursor Metabolites and Energy)	MetaCyc:Cell-Structure-Biosynthesis(Cell Structures Biosynthesis)	MetaCyc:PWY-5143(fatty acid activation)	MetaCyc:PWY-6873(long chain fatty acid ester synthesis for microdiesel production)
cpd01080	Octadecanoic acid	18	MetaCyc:Carbohydrates-Biosynthesis(Carbohydrates Biosynthesis)	MetaCyc:Activation(Activation)	MetaCyc:Activation-Inactivation-Interconversion(Activation/Inactivation/Interconversion)	MetaCyc:PWY-7033(alkane biosynthesis II)	MetaCyc:PWY-5885(wax esters biosynthesis II)	MetaCyc:Stearate-Biosynthesis(Stearate Biosynthesis)	MetaCyc:Biosynthesis(Biosynthesis)	MetaCyc:PWY-5989(stearate biosynthesis II (bacteria and plants))	MetaCyc:PWY-5156(superpathway of fatty acid biosynthesis II (plant))	MetaCyc:Fatty-acid-biosynthesis(Fatty Acid Biosynthesis)	MetaCyc:PWY-6113(superpathway of mycolate biosynthesis)	MetaCyc:Alkanes-Biosynthesis(Alkanes Biosynthesis)	MetaCyc:Lipid-Biosynthesis(Fatty Acids and Lipids Biosynthesis)	MetaCyc:PWY-6803(phosphatidylcholine acyl editing)	MetaCyc:Energy-Metabolism(Generation of Precursor Metabolites and Energy)	MetaCyc:PWY-5143(fatty acid activation)	MetaCyc:PWY-6873(long chain fatty acid ester synthesis for microdiesel production)
cpd01646	alpha-Isopropylmalate	9	PlantCyc:Biosynthesis(Biosynthesis)	MetaCyc:PWY-6871(3-methylbutanol biosynthesis)	PlantCyc:Amino-Acid-Biosynthesis(Amino Acids Biosynthesis)	MetaCyc:Energy-Metabolism(Generation of Precursor Metabolites and Energy)	PlantCyc:IND-AMINO-ACID-SYN(Individual Amino Acids Biosynthesis)	PlantCyc:LEUSYN-PWY(leucine biosynthesis)	PlantCyc:LEUCINE-SYN(Leucine Biosynthesis)	PlantCyc:BRANCHED-CHAIN-AA-SYN-PWY(superpathway of leucine, valine, and isoleucine biosynthesis)
cpd00137	Citrate	42	PlantCyc:PWYQT-4481(TCA cycle variation V (plant))	MetaCyc:PWY-6728(methylaspartate cycle)	MetaCyc:Carbohydrates-Biosynthesis(Carbohydrates Biosynthesis)	MetaCyc:Degradation(Degradation/Utilization/Assimilation)	MetaCyc:PWY-5392(reductive TCA cycle II)	MetaCyc:GLYCOLYSIS-VARIANTS(Glycolysis)	MetaCyc:ANAEROBIC-RESPIRATION(Anaerobic Respiration)	PlantCyc:PWY-5464(superpathway of cytosolic glycolysis (plants), pyruvate dehydrogenase and TCA cycle)	PlantCyc:TCA-VARIANTS(TCA cycle)	MetaCyc:CO2-Fixation(CO<sub>2</sub> Fixation)	MetaCyc:Autotrophic-CO2-Fixation(Autotrophic CO<sub>2</sub> Fixation)	MetaCyc:P105-PWY(TCA cycle IV (2-oxoglutarate decarboxylase))	PlantCyc:PWY-6549(glutamine biosynthesis III)	MetaCyc:ANARESP1-PWY(respiration (anaerobic))	MetaCyc:Reductive-TCA-Cycles(Reductive TCA Cycles)	PlantCyc:Biosynthesis(Biosynthesis)	MetaCyc:Acetyl-CoA-Biosynthesis(Acetyl-CoA Biosynthesis)	MetaCyc:P23-PWY(reductive TCA cycle I)	PlantCyc:PWY-561(superpathway of glyoxylate cycle and fatty acid degradation)	MetaCyc:PWY-5750(itaconate biosynthesis)	PlantCyc:GLUTAMINE-SYN(Glutamine Biosynthesis)	PlantCyc:Amino-Acid-Biosynthesis(Amino Acids Biosynthesis)	PlantCyc:PWY-5464-PLANT(superpathway of cytosolic glycolysis (plants), pyruvate dehydrogenase and TCA cycle)	MetaCyc:PWY-5913(TCA cycle VI (obligate autotrophs))	MetaCyc:C1-COMPOUNDS(C1 Compounds Utilization and Assimilation)	MetaCyc:REDCITCYC(TCA cycle III (helicobacter))	PlantCyc:GLYOXYLATE-BYPASS(glyoxylate cycle)	PlantCyc:PWY-5690(TCA cycle II (eukaryotic))	MetaCyc:PWY-5173(superpathway of acetyl-CoA biosynthesis)	MetaCyc:FERMENTATION-PWY(mixed acid fermentation)	PlantCyc:Energy-Metabolism(Generation of Precursor Metabolites and Energy)	MetaCyc:Respiration()	MetaCyc:PWY-6969(TCA cycle V (2-oxoglutarate:ferredoxin oxidoreductase))	PlantCyc:IND-AMINO-ACID-SYN(Individual Amino Acids Biosynthesis)	MetaCyc:GLYCOLYSIS-TCA-GLYOX-BYPASS(superpathway of glycolysis, pyruvate dehydrogenase, TCA, and glyoxylate bypass)	MetaCyc:TCA(TCA cycle I (prokaryotic))	MetaCyc:Fermentation()	MetaCyc:TCA-GLYOX-BYPASS(superpathway of glyoxylate bypass and TCA)	MetaCyc:PWY-5172(acetyl-CoA biosynthesis III (from citrate))
cpd02333	Quinolinate	9	MetaCyc:N-CONTAINING-SECONDARY-CMPD-SYN(Nitrogen-Containing Secondary Compounds Biosynthesis)	MetaCyc:NADSYN-PWY(NAD biosynthesis II (from tryptophan))	MetaCyc:PWY-5653(NAD biosynthesis from 2-amino-3-carboxymuconate semialdehyde)	MetaCyc:PWY-3502(superpathway of NAD biosynthesis in eukaryotes)	MetaCyc:SECONDARY-METABOLITE-BIOSYNTHESIS(Secondary Metabolites Biosynthesis)	MetaCyc:ALKALOIDS-SYN(Alkaloids Biosynthesis)	MetaCyc:PYRROLIDINE-ALKALOIDS(Pyrrolidine, Piperidine and Pyridine Alkaloids Biosynthesis)	MetaCyc:PWY-5316(nicotine biosynthesis)
cpd03847	Tetradecanoic acid	12	MetaCyc:Carbohydrates-Biosynthesis(Carbohydrates Biosynthesis)	MetaCyc:Activation(Activation)	MetaCyc:Activation-Inactivation-Interconversion(Activation/Inactivation/Interconversion)	MetaCyc:PWY-7033(alkane biosynthesis II)	MetaCyc:PWY-5885(wax esters biosynthesis II)	MetaCyc:Biosynthesis(Biosynthesis)	MetaCyc:Alkanes-Biosynthesis(Alkanes Biosynthesis)	MetaCyc:Lipid-Biosynthesis(Fatty Acids and Lipids Biosynthesis)	MetaCyc:PWY-6803(phosphatidylcholine acyl editing)	MetaCyc:Energy-Metabolism(Generation of Precursor Metabolites and Energy)	MetaCyc:PWY-5143(fatty acid activation)	MetaCyc:PWY-6873(long chain fatty acid ester synthesis for microdiesel production)
cpd00033	Glycine	36	MetaCyc:Purine-Degradation(Purine Nucleotides Degradation)	MetaCyc:PWY-841(purine nucleotides <i>de novo</i> biosynthesis II)	PlantCyc:PWY4LZ-235(photorespiration (<i>Chlamydomonas</i>-specific))	MetaCyc:GLYSYN-PWY(glycine biosynthesis I)	MetaCyc:Degradation(Degradation/Utilization/Assimilation)	MetaCyc:Vitamin-Biosynthesis(Vitamins Biosynthesis)	PlantCyc:PWY-181(photorespiration)	MetaCyc:THISYNARA-PWY(superpathway of thiamin diphosphate biosynthesis III (eukaryotes))	PlantCyc:Biosynthesis(Biosynthesis)	MetaCyc:PWY-1622(formaldehyde assimilation I (serine pathway))	MetaCyc:Cofactor-Biosynthesis(Cofactors, Prosthetic Groups, Electron Carriers Biosynthesis)	MetaCyc:PWY-3841(folate transformations II)	MetaCyc:PWY-3661(glycine betaine degradation)	MetaCyc:Formaldehyde-Assimilation(Formaldehyde Assimilation)	MetaCyc:GLYSYN-THR-PWY(glycine biosynthesis IV)	PlantCyc:GLYSYN-ALA-PWY(glycine biosynthesis III)	MetaCyc:1CMET2-PWY(formylTHF biosynthesis I)	PlantCyc:Amino-Acid-Biosynthesis(Amino Acids Biosynthesis)	MetaCyc:NUCLEO-DEG(Nucleosides and Nucleotides Degradation)	MetaCyc:Folate-Biosynthesis(Folate Biosynthesis)	MetaCyc:C1-COMPOUNDS(C1 Compounds Utilization and Assimilation)	MetaCyc:PWY-2161(folate polyglutamylation)	PlantCyc:Energy-Metabolism(Generation of Precursor Metabolites and Energy)	MetaCyc:AMINE-DEG(Amines and Polyamines Degradation)	PlantCyc:GLYCINE-SYN(Glycine Biosynthesis)	MetaCyc:PWY-5497(purine nucleotides degradation IV (anaerobic))	MetaCyc:SER-GLYSYN-PWY(superpathway of serine and glycine biosynthesis I)	MetaCyc:Thiamine-Biosynthesis(Thiamin Biosynthesis)	PlantCyc:IND-AMINO-ACID-SYN(Individual Amino Acids Biosynthesis)	PlantCyc:Photosynthesis()	MetaCyc:GLYCINE-SYN2-PWY(glycine biosynthesis II)	MetaCyc:PWY-2201(folate transformations I)	PlantCyc:GLYSYN2-PWY(glycine biosynthesis)	MetaCyc:PWY-6909(thiazole biosynthesis III (eukaryotes))
cpd00054	Serine	54	MetaCyc:SERINE-BIOSYNTHESIS(Serine Biosynthesis)	MetaCyc:PWY-4762(superpathway of choline biosynthesis)	MetaCyc:Purine-Degradation(Purine Nucleotides Degradation)	PlantCyc:PWY4LZ-235(photorespiration (<i>Chlamydomonas</i>-specific))	MetaCyc:GLYSYN-PWY(glycine biosynthesis I)	MetaCyc:Degradation(Degradation/Utilization/Assimilation)	MetaCyc:Vitamin-Biosynthesis(Vitamins Biosynthesis)	MetaCyc:PWY-6455(vancomycin resistance II)	MetaCyc:SULFATE-CYS-PWY(superpathway of sulfate assimilation and cysteine biosynthesis)	MetaCyc:Vancomycin-Resistnace(Vancomycin Resistance)	PlantCyc:PWY-181(photorespiration)	PlantCyc:Biosynthesis(Biosynthesis)	MetaCyc:PWY-1622(formaldehyde assimilation I (serine pathway))	MetaCyc:Cofactor-Biosynthesis(Cofactors, Prosthetic Groups, Electron Carriers Biosynthesis)	MetaCyc:PWY-3841(folate transformations II)	MetaCyc:Fatty-Acid-and-Lipid-Degradation(Fatty Acid and Lipids Degradation)	MetaCyc:PWY-3661(glycine betaine degradation)	MetaCyc:Formaldehyde-Assimilation(Formaldehyde Assimilation)	MetaCyc:CYSTEINE-SYN(Cysteine Biosynthesis)	MetaCyc:Other-biosynthesis(Other Biosynthesis)	MetaCyc:1CMET2-PWY(formylTHF biosynthesis I)	MetaCyc:PWY-5129(sphingolipid biosynthesis (plants))	PlantCyc:Amino-Acid-Biosynthesis(Amino Acids Biosynthesis)	MetaCyc:Detoxification()	MetaCyc:NUCLEO-DEG(Nucleosides and Nucleotides Degradation)	MetaCyc:Folate-Biosynthesis(Folate Biosynthesis)	MetaCyc:CYSTSYN-PWY(cysteine biosynthesis I)	MetaCyc:PWY3DJ-12(ceramide biosynthesis)	MetaCyc:C1-COMPOUNDS(C1 Compounds Utilization and Assimilation)	MetaCyc:PWY-2161(folate polyglutamylation)	MetaCyc:Lipid-Biosynthesis(Fatty Acids and Lipids Biosynthesis)	MetaCyc:Other-Amino-Acid-Biosynthesis(Other Amino Acid Biosynthesis)	MetaCyc:Cell-Wall-Biosynthesis(Cell Wall Biosynthesis)	MetaCyc:Choline-Biosynthesis(Choline Biosynthesis)	MetaCyc:PWY-6936(seleno-amino acid biosynthesis)	PlantCyc:Energy-Metabolism(Generation of Precursor Metabolites and Energy)	MetaCyc:AMINE-DEG(Amines and Polyamines Degradation)	PlantCyc:GLYCINE-SYN(Glycine Biosynthesis)	MetaCyc:Antibiotic-Resistance(Antibiotic Resistance)	MetaCyc:Cell-Structure-Biosynthesis(Cell Structures Biosynthesis)	MetaCyc:PWY-5497(purine nucleotides degradation IV (anaerobic))	MetaCyc:PWY-6395(superpathway of seleno-compound metabolism)	MetaCyc:PWY-6196(serine racemization)	MetaCyc:SER-GLYSYN-PWY(superpathway of serine and glycine biosynthesis I)	PlantCyc:IND-AMINO-ACID-SYN(Individual Amino Acids Biosynthesis)	PlantCyc:Photosynthesis()	MetaCyc:PWY-3385(choline biosynthesis I)
cpd00129	Proline	12	MetaCyc:Degradation(Degradation/Utilization/Assimilation)	MetaCyc:Activation-Inactivation-Interconversion(Activation/Inactivation/Interconversion)	PlantCyc:PWY4LZ-7318(Superpathway for synthesis of the glutamate-derived amino acids proline and arginine)	MetaCyc:PWY-3341(proline biosynthesis III)	MetaCyc:PWY-6344(ornithine degradation II (Stickland reaction))	MetaCyc:ARGININE-DEG(Arginine Degradation)	MetaCyc:PWY-4981(proline biosynthesis II (from arginine))	MetaCyc:ARG-PRO-PWY(arginine degradation VI (arginase 2 pathway))	MetaCyc:Interconversion(Interconversions)	MetaCyc:ARGORNPROST-PWY(arginine, ornithine and proline interconversion)	MetaCyc:Amino-Acid-Degradation(Amino Acids Degradation)
cpd00214	Hexadecanoic acid	22	MetaCyc:EPIDERMAL-STRUCTURE(Epidermal Structures)	MetaCyc:Carbohydrates-Biosynthesis(Carbohydrates Biosynthesis)	MetaCyc:Activation(Activation)	MetaCyc:Activation-Inactivation-Interconversion(Activation/Inactivation/Interconversion)	MetaCyc:PLANT-CELL-STRUCTURE(Plant Cell Structures)	MetaCyc:PWY-7033(alkane biosynthesis II)	MetaCyc:PWY-5994(palmitate biosynthesis I (animals))	MetaCyc:PWY-5885(wax esters biosynthesis II)	MetaCyc:Stearate-Biosynthesis(Stearate Biosynthesis)	MetaCyc:PWY-5156(superpathway of fatty acid biosynthesis II (plant))	MetaCyc:PWY-321(cutin biosynthesis)	MetaCyc:PWY-6113(superpathway of mycolate biosynthesis)	MetaCyc:PWY-6285(superpathway of fatty acids biosynthesis (<i>E. coli</i>))	MetaCyc:PWY-5972(stearate biosynthesis I (animals))	MetaCyc:Alkanes-Biosynthesis(Alkanes Biosynthesis)	MetaCyc:PWY-6803(phosphatidylcholine acyl editing)	MetaCyc:Energy-Metabolism(Generation of Precursor Metabolites and Energy)	MetaCyc:Cell-Structure-Biosynthesis(Cell Structures Biosynthesis)	MetaCyc:PWY-5143(fatty acid activation)	MetaCyc:PWY-6873(long chain fatty acid ester synthesis for microdiesel production)
cpd01080	Octadecanoic acid	18	MetaCyc:Carbohydrates-Biosynthesis(Carbohydrates Biosynthesis)	MetaCyc:Activation(Activation)	MetaCyc:Activation-Inactivation-Interconversion(Activation/Inactivation/Interconversion)	MetaCyc:PWY-7033(alkane biosynthesis II)	MetaCyc:PWY-5885(wax esters biosynthesis II)	MetaCyc:Stearate-Biosynthesis(Stearate Biosynthesis)	MetaCyc:Biosynthesis(Biosynthesis)	MetaCyc:PWY-5989(stearate biosynthesis II (bacteria and plants))	MetaCyc:PWY-5156(superpathway of fatty acid biosynthesis II (plant))	MetaCyc:Fatty-acid-biosynthesis(Fatty Acid Biosynthesis)	MetaCyc:PWY-6113(superpathway of mycolate biosynthesis)	MetaCyc:Alkanes-Biosynthesis(Alkanes Biosynthesis)	MetaCyc:Lipid-Biosynthesis(Fatty Acids and Lipids Biosynthesis)	MetaCyc:PWY-6803(phosphatidylcholine acyl editing)	MetaCyc:Energy-Metabolism(Generation of Precursor Metabolites and Energy)	MetaCyc:PWY-5143(fatty acid activation)	MetaCyc:PWY-6873(long chain fatty acid ester synthesis for microdiesel production)
cpd03847	Tetradecanoic acid	12	MetaCyc:Carbohydrates-Biosynthesis(Carbohydrates Biosynthesis)	MetaCyc:Activation(Activation)	MetaCyc:Activation-Inactivation-Interconversion(Activation/Inactivation/Interconversion)	MetaCyc:PWY-7033(alkane biosynthesis II)	MetaCyc:PWY-5885(wax esters biosynthesis II)	MetaCyc:Biosynthesis(Biosynthesis)	MetaCyc:Alkanes-Biosynthesis(Alkanes Biosynthesis)	MetaCyc:Lipid-Biosynthesis(Fatty Acids and Lipids Biosynthesis)	MetaCyc:PWY-6803(phosphatidylcholine acyl editing)	MetaCyc:Energy-Metabolism(Generation of Precursor Metabolites and Energy)	MetaCyc:PWY-5143(fatty acid activation)	MetaCyc:PWY-6873(long chain fatty acid ester synthesis for microdiesel production)
cpd00709	Galactose	4	MetaCyc:Activation-Inactivation-Interconversion(Activation/Inactivation/Interconversion)	MetaCyc:PWY-5114(UDP-sugars interconversion)	MetaCyc:PWY-6317(galactose degradation I (Leloir pathway))	MetaCyc:Interconversion(Interconversions)
cpd00259	Xylulose	8	MetaCyc:LARABITOLUTIL-PWY(xylitol degradation)	MetaCyc:SUGAR-ALCOHOLS-DEG(Sugar Alcohols Degradation)	MetaCyc:DARABITOLUTIL-PWY(D-arabitol degradation)	MetaCyc:PWY-5257(superpathway of pentose and pentitol degradation)	MetaCyc:PWY-6901(xylose degradation IV)	MetaCyc:SECONDARY-METABOLITE-DEGRADATION(Secondary Metabolites Degradation)	MetaCyc:Sugar-Derivatives(Sugar Derivatives Degradation)
cpd00076	Sucrose	26	PlantCyc:Carbohydrates-Biosynthesis(Carbohydrates Biosynthesis)	PlantCyc:UDP-Sugars(UDP-sugars)	PlantCyc:Degradation(Degradation/Utilization/Assimilation)	PlantCyc:Activation-Inactivation-Interconversion(Activation/Inactivation/Interconversion)	PlantCyc:SUCROSE-DEG(Sucrose Degradation)	PlantCyc:PWY-621(sucrose degradation III)	PlantCyc:GALACTOSE-DEGRADATION(Galactose Degradation)	PlantCyc:Sugars-And-Polysaccharides(Sugars Degradation)	PlantCyc:Carbohydrates-Degradation(Carbohydrates Degradation)	PlantCyc:PWY-5114(UDP-sugars interconversion)	MetaCyc:Polymer-Degradation(Polymeric Compounds Degradation)	PlantCyc:Biosynthesis(Biosynthesis)	PlantCyc:PWY-3821(galactose degradation III)	PlantCyc:Generation-Precursors-Energy(Generation of precursor metabolites and energy)	PlantCyc:PWYQT-4438(UDP-glucose biosynthesis (from sucrose))	PlantCyc:PWY-6723(sucrose biosynthesis II)	PlantCyc:PWY-5454(superpathway of sucrose degradation to pyruvate)	PlantCyc:Interconversion(Interconversions)	PlantCyc:SUGAR-NUCLEOTIDES(Sugar Nucleotides Biosynthesis)	PlantCyc:PWY-3801(sucrose degradation VI (anaerobic))	MetaCyc:POLYSACCHARIDES-DEG(Polysaccharides Degradation)	MetaCyc:PWY-862(fructan degradation)	PlantCyc:CARBO-BIOSYNTHESIS(Sugars Biosynthesis)	PlantCyc:PWYQT-4466(superpathway of sucrose and starch metabolism I (non-photosynthetic tissue))	MetaCyc:PWY66-373(sucrose degradation V (mammalian))
cpd00314	Mannitol	4	MetaCyc:Degradation(Degradation/Utilization/Assimilation)	MetaCyc:Sugars-And-Polysaccharides(Sugars Degradation)	MetaCyc:Carbohydrates-Degradation(Carbohydrates Degradation)	MetaCyc:PWY-3861(mannitol degradation II)
[truncated: 206 more columns]
