# Supplementary material for: Metabolomic Profiling of the Nectars of Aquilegia pubescens and A. Canadensis
Source: PLoS One. 2015 May 1;10(5):e0124501. doi: 10.1371/journal.pone.0124501 (PMC4416886; doi:10.1371/journal.pone.0124501)
Supplement: S4 Table — In column F we mention an Arabidopsis exemplar that belongs to each of the pathways. Most of the metabolites belong to cytosol some to the rest of the compartments. (XLSX) [file pone.0124501.s004.xlsx]

## Sheet: Sheet1
ModelSEED Reaction	Compartments	Reaction Definition	Annotation	Associated Features	Arabidopsis Exemplars	KEGG Pathways	PlantCyc Pathways
rxn00120_c0	Cytosol (c)	(1) H2O[c0] + (1) UTP[c0] => (1) H+[c0] + (1) Orthophosphate[c0] + (1) UDP[c0]	Apyrase, ATP-diphosphatase (EC 3.6.1.5)	Aquca_007_00373.1.CDS|Aquca_006_00157.1.CDS	AT3G04080,AT5G18280	Pyrimidine metabolism(rn00240)	Biosynthesis(Biosynthesis), Nucleosides and Nucleotides Biosynthesis(Nucleotide-Biosynthesis), Pyrimidine Nucleotide Biosynthesis(PYR-NUC-SYN), Pyrimidine Nucleotides <i>de novo</i> Biosynthesis(Pyrimidine-De-Novo-Biosyn), pyrimidine ribonucleotides <i>de novo</i> biosynthesis(PWY0-162), pyrimidine ribonucleotides interconversion(PWY-5687)
rxn20633_d0	Plastid (d)	(2) H2O[d0] + (2) PLASTOQUINONE[d0] + (4) hn[d0] <= (1) Oxygen[d0] + (2) PLASTOQUINOL-1[d0]	Chlorophyll a(b) binding protein, photosystem II CP43 protein (PsbC) homolog ; Cytochrome b559 alpha chain (PsbE) ; Cytochrome b559 beta chain (PsbF) ; Photosystem II 10 kDa phosphoprotein (PsbH) ; Photosystem II 10 kDa protein PsbR ; Photosystem II 12 kDa extrinsic protein (PsbU) ; Photosystem II 13 kDa protein Psb28 (similar to PsbW) ; Photosystem II CP22 protein PsbS ; Photosystem II CP43 prot…	Aquca_008_00076.1.CDS|Aquca_002_00986.1.CDS|Aquca_021_00241.2.CDS|Aquca_015_00201.4.CDS|Aquca_048_00026.1.CDS|Aquca_068_00036.4.CDS|Aquca_041_00015.2.CDS|Aquca_012_00132.2.CDS|Aquca_002_01451.1.CDS|Aquca_060_00058.1.CDS|Aquca_025_00123.1.CDS|Aquca_100_00025.5.CDS|Aquca_058_00161.3.CDS|Aquca_002_00412.3.CDS|Aquca_060_00059.7.CDS|Aquca_008_00076.2.CDS|Aquca_015_00201.1.CDS|Aquca_018_00238.1.CDS|Aqu…	AT1G03600,AT1G06680,AT1G44575,AT1G51400,AT1G67740,AT1G79040,AT2G06520,AT2G30570,AT2G30790,AT3G21055,AT3G50820,AT4G05180,AT4G21280,AT4G28660,AT4G35250,AT5G23120,AT5G66570,ATCG00020,ATCG00070,ATCG00080,ATCG00220,ATCG00270,ATCG00280,ATCG00300,ATCG00550,ATCG00560,ATCG00570,ATCG00580,ATCG00680,ATCG00690,ATCG00700,ATCG00710		(Photosynthesis), Generation of Precursor Metabolites and Energy(Energy-Metabolism), Hydrogen Production(Hydrogen-Production), hydrogen production VIII(PWY-6785), oxygenic photosynthesis(PHOTOALL-PWY), photosynthesis light reactions(PWY-101)
rxn00097_m0	Cytosol (c)	(1) AMP[c0] + (1) ATP[c0] + (1) H+[c0] <=> (2) ADP[c0]		Aquca_142_00019.3.CDS|Aquca_052_00039.1.CDS|Aquca_040_00031.3.CDS|Aquca_007_00468.2.CDS|Aquca_014_00903.1.CDS|Aquca_040_00031.4.CDS|Aquca_007_00468.1.CDS|Aquca_027_00346.1.CDS|Aquca_014_00145.4.CDS|Aquca_011_00243.2.CDS|Aquca_014_00145.1.CDS|Aquca_013_00669.2.CDS|Aquca_023_00014.2.CDS|Aquca_011_00243.1.CDS|Aquca_014_00145.6.CDS|Aquca_027_00346.2.CDS|Aquca_040_00031.2.CDS|Aquca_142_00019.1.CDS|Aqu…		Purine metabolism(rn00230)	Biosynthesis(Biosynthesis), Nucleosides and Nucleotides Biosynthesis(Nucleotide-Biosynthesis), Purine Nucleotide <i>De Novo</i> Biosynthesis(Purine-Nucleotide-De-Novo-Biosynthesis), Purine Nucleotide Biosynthesis(PUR-NUC-SYN), adenosine nucleotides <i>de novo</i> biosynthesis(PWY-6126), purine nucleotide metabolism (phosphotransfer and nucleotide modification)(DENOVOPURINE3-PWY)
rxn00454_c0	Cytosol (c)	(1) Glyoxylate[c0] + (1) L-Methionine[c0] <=> (1) 4-Methylthio-2-oxobutanoic acid[c0] + (1) Glycine[c0]	Methionine--oxo-acid aminotransferase (EC 2.6.1.88)	Aquca_013_00751.3.CDS|Aquca_004_00365.2.CDS|Aquca_039_00097.2.CDS|Aquca_045_00096.1.CDS|Aquca_003_00407.3.CDS|Aquca_039_00097.1.CDS|Aquca_003_00407.1.CDS|Aquca_021_00184.2.CDS|Aquca_025_00356.1.CDS|Aquca_014_00019.2.CDS|Aquca_021_00184.3.CDS|Aquca_003_00407.8.CDS|Aquca_004_00365.1.CDS|Aquca_014_00019.3.CDS|Aquca_013_00751.1.CDS|Aquca_003_00407.7.CDS|Aquca_003_00407.2.CDS|Aquca_060_00080.2.CDS|Aqu…	AT3G19710
rxn00940_c0	Cytosol (c)	(1) H2O[c0] + (1) Nicotinamide D-ribonucleotide[c0] <=> (1) D-Ribose 5-phosphate[c0] + (1) H+[c0] + (1) Nicotinamide[c0]	NMN nucleosidase (EC 3.2.2.14)	Aquca_018_00073.1.CDS		Nicotinate and nicotinamide metabolism(rn00760)	Biosynthesis(Biosynthesis), Cofactors, Prosthetic Groups, Electron Carriers Biosynthesis(Cofactor-Biosynthesis), NAD Metabolism(NAD-Metabolism), pyridine nucleotide cycling (plants)(PWY-5381)
rxn05331_c0	Cytosol (c)	(1) (R)-3-Hydroxydodecanoyl-[acp][c0] <=> (1) H2O[c0] + (1) trans-Dodec-2-enoyl-[acp][c0]	3-hydroxyacyl-[acyl-carrier-protein] dehydratase, FabZ form (EC 4.2.1.59)	Aquca_014_00575.2.CDS|Aquca_014_00575.3.CDS|Aquca_014_00575.1.CDS	AT2G22230,AT5G10160	Fatty acid biosynthesis(rn00061)	Biosynthesis(Biosynthesis), Fatty Acid Biosynthesis(Fatty-acid-biosynthesis), Fatty Acids and Lipids Biosynthesis(Lipid-Biosynthesis), Palmitate Biosynthesis(Palmitate-Biosynthesis), palmitate biosynthesis II (bacteria and plants)(PWY-5971), superpathway of fatty acid biosynthesis II (plant)(PWY-5156)
rxn15435_c0	Cytosol (c)	(1) ATP[c0] + (1) beta-D-Fructose[c0] => (1) ADP[c0] + (1) H+[c0] + (1) beta-D-Fructose 6-phosphate[c0]	Fructokinase (EC 2.7.1.4) ; Hexokinase (EC 2.7.1.1)	Aquca_095_00024.1.CDS|Aquca_020_00402.2.CDS|Aquca_142_00007.2.CDS|Aquca_013_00476.1.CDS|Aquca_142_00007.4.CDS|Aquca_014_00699.1.CDS|Aquca_017_00624.1.CDS|Aquca_013_00476.3.CDS|Aquca_020_00402.1.CDS|Aquca_009_00790.2.CDS|Aquca_117_00003.2.CDS|Aquca_001_00594.1.CDS|Aquca_142_00007.3.CDS|Aquca_013_00476.4.CDS|Aquca_001_00235.1.CDS|Aquca_013_00531.1.CDS|Aquca_117_00003.1.CDS|Aquca_061_00014.1.CDS|Aqu…	AT1G06020,AT1G06030,AT1G50390,AT1G50460,AT1G66430,AT2G19860,AT2G31390,AT3G20040,AT3G59480,AT4G10260,AT4G29130,AT5G51830	Amino sugar and nucleotide sugar metabolism(rn00520), Starch and sucrose metabolism(rn00500)	Carbohydrates Degradation(Carbohydrates-Degradation), Degradation/Utilization/Assimilation(Degradation), Generation of precursor metabolites and energy(Generation-Precursors-Energy), Sucrose Degradation(SUCROSE-DEG), Sugars Degradation(Sugars-And-Polysaccharides), sucrose degradation III(PWY-621), sucrose degradation VI (anaerobic)(PWY-3801), superpathway of sucrose and starch metabolism I (non-p…
rxn00313_c0	Cytosol (c)	(1) H+[c0] + (1) meso-2,6-Diaminoheptanedioate[c0] => (1) CO2[c0] + (1) L-Lysine[c0]	Diaminopimelate decarboxylase (EC 4.1.1.20)	Aquca_041_00118.1.CDS|Aquca_041_00118.2.CDS	AT3G14390,AT5G11880	Lysine biosynthesis(rn00300)	Amino Acids Biosynthesis(Amino-Acid-Biosynthesis), Biosynthesis(Biosynthesis), Individual Amino Acids Biosynthesis(IND-AMINO-ACID-SYN), Lysine Biosynthesis(LYSINE-SYN), lysine biosynthesis VI(PWY-5097), superpathway of lysine, threonine and methionine biosynthesis II(PWY-724)
rxn26238_m0	Mitochondria (m)	(1) Ubiquinone-8[m0] + (1) sn-Glycerol 3-phosphate[m0] => (1) Glycerone phosphate[m0] + (1) ubiquinol(8)[m0]	Glycerol-3-phosphate dehydrogenase (EC 1.1.5.3)	Aquca_030_00074.1.CDS|Aquca_023_00215.1.CDS	AT3G10370
rxn01909_c0	Cytosol (c)	(1) Diphosphate[c0] + (1) UDP-D-galacturonate[c0] <=> (1) 1-Phospho-alpha-D-galacturonate[c0] + (1) UTP[c0]	UDP-sugar pyrophosphorylase (EC 2.7.7.64)	Aquca_054_00070.1.CDS	AT2G35020,AT5G52560	Amino sugar and nucleotide sugar metabolism(rn00520)	Activation/Inactivation/Interconversion(Activation-Inactivation-Interconversion), Biosynthesis(Biosynthesis), Carbohydrates Biosynthesis(Carbohydrates-Biosynthesis), Interconversions(Interconversion), Sugar Nucleotides Biosynthesis(SUGAR-NUCLEOTIDES), Sugars Biosynthesis(CARBO-BIOSYNTHESIS), UDP-D-galacturonate biosynthesis II (from D-galacturonate)(PWY-4), UDP-sugars interconversion(PWY-5114)
rxn24310_d0	Cytosol (c)	(1) 1,4-Dihydroxy-2-naphthoate[c0] + (2) H+[c0] + (1) Phytyl diphosphate[c0] <= (1) 3-phytyl-1,4-naphtoquinol[c0] + (1) CO2[c0] + (1) Diphosphate[c0]		Aquca_059_00037.1.CDS			Biosynthesis(Biosynthesis), Cofactors, Prosthetic Groups, Electron Carriers Biosynthesis(Cofactor-Biosynthesis), Phylloquinol Biosynthesis(Phylloquinone-Biosynthesis), Quinol and Quinone Biosynthesis(Quinone-Biosynthesis), Vitamins Biosynthesis(Vitamin-Biosynthesis), phylloquinol biosynthesis(PWY-5027), superpathway of phylloquinol biosynthesis(PWY-5863)
rxn26238_c0	Mitochondria (m)	(1) Ubiquinone-8[m0] + (1) sn-Glycerol 3-phosphate[m0] => (1) Glycerone phosphate[m0] + (1) ubiquinol(8)[m0]	Glycerol-3-phosphate dehydrogenase (EC 1.1.5.3)	Aquca_030_00074.1.CDS|Aquca_023_00215.1.CDS	AT3G10370
rxn05039_c0	Cytosol (c)	(1) 5-Amino-6-(5'-phospho-D-ribitylamino)uracil[c0] + (1) H2O[c0] <=> (1) 5-Amino-6-(1-D-ribitylamino)uracil[c0] + (1) Orthophosphate[c0]	5-Amino-6-(5'-phosphoribitylamino)uracil phosphatase	Aquca_027_00266.2.CDS|Aquca_027_00266.3.CDS|Aquca_027_00266.4.CDS|Aquca_027_00266.1.CDS		Riboflavin metabolism(rn00740)	Biosynthesis(Biosynthesis), Cofactors, Prosthetic Groups, Electron Carriers Biosynthesis(Cofactor-Biosynthesis), Flavin Biosynthesis(Flavin-Biosynthesis), Vitamins Biosynthesis(Vitamin-Biosynthesis), flavin biosynthesis I (bacteria and plants)(RIBOSYN2-PWY)
rxn05342_d0	Cytosol (c)	(1) (3R)-3-Hydroxytetradecanoyl-[acyl-carrier protein][c0] + (1) NADP+[c0] <=> (1) 3-Oxotetradecanoyl-[acp][c0] + (1) H+[c0] + (1) NADPH[c0]		Aquca_025_00268.1.CDS|Aquca_003_00396.1.CDS|Aquca_072_00057.1.CDS|Aquca_054_00127.1.CDS|Aquca_011_00279.1.CDS|Aquca_002_01355.1.CDS|Aquca_025_00265.1.CDS|Aquca_004_00637.1.CDS|Aquca_020_00124.1.CDS|Aquca_004_00471.1.CDS|Aquca_004_00220.1.CDS|Aquca_025_00266.1.CDS		Fatty acid biosynthesis(rn00061)	Biosynthesis(Biosynthesis), Fatty Acid Biosynthesis(Fatty-acid-biosynthesis), Fatty Acids and Lipids Biosynthesis(Lipid-Biosynthesis), Palmitate Biosynthesis(Palmitate-Biosynthesis), palmitate biosynthesis II (bacteria and plants)(PWY-5971), superpathway of fatty acid biosynthesis II (plant)(PWY-5156)
rxn37650_m0	Mitochondria (m)	(2) Cytochromes-C-Oxidized[m0] + (1) ubiquinol(8)[m0] <=> (2) Cytochromes-C-Reduced[m0] + (2) H+[m0] + (1) Ubiquinone-8[m0]	Putative ubiquinol-cytochrome c reductase complex core protein I (subunit COR1) ; Putative ubiquinol-cytochrome c reductase complex core protein II (subunit COR2) ; Ubiquinol--cytochrome c reductase, cytochrome B subunit (EC 1.10.2.2) ; Ubiquinol-cytochrome C reductase iron-sulfur subunit (EC 1.10.2.2) ; Ubiquinol-cytochrome c reductase complex subunit 10 ; Ubiquinol-cytochrome c reductase comple…	Aquca_023_00118.1.CDS|Aquca_001_00209.1.CDS|Aquca_023_00118.2.CDS|Aquca_010_00247.1.CDS|Aquca_020_00386.2.CDS|Aquca_006_00452.4.CDS|Aquca_034_00051.1.CDS|Aquca_003_00476.1.CDS|Aquca_017_00347.1.CDS|Aquca_044_00090.1.CDS|Aquca_011_00273.3.CDS|Aquca_043_00045.1.CDS|Aquca_011_00273.2.CDS|Aquca_017_00347.2.CDS|Aquca_011_00273.5.CDS|Aquca_011_00273.6.CDS|Aquca_006_00452.1.CDS|Aquca_001_00233.1.CDS|Aqu…	AT1G15120,AT1G51980,AT2G01090,AT2G07727,AT3G02090,AT3G10860,AT3G16480,AT3G27240,AT3G52730,AT4G32470,AT5G05370,AT5G13430,AT5G13440,AT5G25450,AT5G40810,ATMG00220
rxn16888_c0	Endoplasmic Reticulum (r)	(1) (R)-Mevalonate[r0] + (1) CoA[r0] + (2) NADP+[r0] <= (1) (S)-3-Hydroxy-3-methylglutaryl-CoA[r0] + (2) H+[r0] + (2) NADPH[r0]	Hydroxymethylglutaryl-CoA reductase (EC 1.1.1.34)	Aquca_041_00136.2.CDS|Aquca_030_00337.2.CDS|Aquca_041_00136.1.CDS|Aquca_030_00335.2.CDS|Aquca_030_00087.2.CDS|Aquca_030_00335.9.CDS|Aquca_030_00335.8.CDS|Aquca_030_00335.1.CDS|Aquca_030_00087.1.CDS|Aquca_030_00335.4.CDS|Aquca_030_00337.1.CDS|Aquca_030_00335.6.CDS|Aquca_030_00335.5.CDS|Aquca_030_00335.3.CDS|Aquca_030_00335.7.CDS	AT1G76490,AT2G17370		Biosynthesis(Biosynthesis), Cofactors, Prosthetic Groups, Electron Carriers Biosynthesis(Cofactor-Biosynthesis), Diterpenoids Biosynthesis(DITERPENOID-SYN), Fatty Acids and Lipids Biosynthesis(Lipid-Biosynthesis), Geranylgeranyldiphosphate Biosynthesis(GGPP-Biosynthesis), Hemiterpenes Biosynthesis(ISOPRENOIDS), Polyprenyl Biosynthesis(Polyprenyl-Biosynthesis), Secondary Metabolites Biosynthesis(S…
rxn02473_c0	Cytosol (c)	(1) D-erythro-1-(Imidazol-4-yl)glycerol 3-phosphate[c0] => (1) 3-(Imidazol-4-yl)-2-oxopropyl phosphate[c0] + (1) H2O[c0]	Imidazoleglycerol-phosphate dehydratase (EC 4.2.1.19)	Aquca_013_00716.2.CDS|Aquca_013_00716.3.CDS|Aquca_013_00716.1.CDS	AT3G22425,AT4G14910	Histidine metabolism(rn00340)	Amino Acids Biosynthesis(Amino-Acid-Biosynthesis), Biosynthesis(Biosynthesis), Histidine Biosynthesis(HISTIDINE-SYN), Individual Amino Acids Biosynthesis(IND-AMINO-ACID-SYN), histidine biosynthesis(HISTSYN-PWY)
rxn00690_c0	Cytosol (c)	(1) ATP[c0] + (1) Formate[c0] + (1) Tetrahydrofolate[c0] <=> (1) 10-Formyltetrahydrofolate[c0] + (1) ADP[c0] + (1) Orthophosphate[c0]	Formate--tetrahydrofolate ligase (EC 6.3.4.3)	Aquca_028_00100.1.CDS|Aquca_028_00233.1.CDS|Aquca_028_00079.1.CDS|Aquca_028_00106.1.CDS|Aquca_009_00210.1.CDS|Aquca_030_00184.1.CDS	AT1G50480	Carbon fixation pathways in prokaryotes(rn00720), One carbon pool by folate(rn00670)	Biosynthesis(Biosynthesis), Cofactors, Prosthetic Groups, Electron Carriers Biosynthesis(Cofactor-Biosynthesis), Folate Biosynthesis(Folate-Biosynthesis), Vitamins Biosynthesis(Vitamin-Biosynthesis), folate polyglutamylation(PWY-2161), folate transformations II(PWY-3841)
rxn19763_c0	Mitochondria (m)	(1) Glycine[m0] + (1) NAD+[m0] + (1) Tetrahydrofolate[m0] <=> (1) 5,10-Methylenetetrahydrofolate[m0] + (1) CO2[m0] + (1) NADH[m0] + (1) NH3[m0]	Aminomethyltransferase (glycine cleavage system T protein) (EC 2.1.2.10) ; Dihydrolipoamide dehydrogenase of glycine cleavage system, L protein (EC 1.8.1.4) ; Glycine dehydrogenase [decarboxylating] (glycine cleavage system P protein) (EC 1.4.4.2)	Aquca_020_00402.2.CDS|Aquca_014_00699.1.CDS|Aquca_020_00402.1.CDS|Aquca_001_00235.1.CDS|Aquca_007_00061.1.CDS|Aquca_008_00150.1.CDS|Aquca_001_00235.2.CDS|Aquca_118_00037.1.CDS	AT1G11860,AT1G48030,AT2G26080,AT3G17240,AT4G33010		(Photosynthesis), Biosynthesis(Biosynthesis), Cofactors, Prosthetic Groups, Electron Carriers Biosynthesis(Cofactor-Biosynthesis), Folate Biosynthesis(Folate-Biosynthesis), Generation of Precursor Metabolites and Energy(Energy-Metabolism), Vitamins Biosynthesis(Vitamin-Biosynthesis), folate transformations II(PWY-3841), photorespiration (<i>Chlamydomonas</i>-specific)(PWY4LZ-235), photorespiratio…
rxn02735_c0	Cytosol (c)	(1) NADP+[c0] + (1) UDP-L-rhamnose[c0] <=> (1) H+[c0] + (1) NADPH[c0] + (1) UDP-4-dehydro-6-deoxy-D-glucose[c0]	UDP-4-dehydro-6-deoxy-glucose 3,5-epimerase (no EC) ; UDP-4-dehydro-rhamnose reductase (EC 1.1.1.-)	Aquca_003_00059.2.CDS|Aquca_003_00059.6.CDS|Aquca_004_00717.1.CDS|Aquca_007_00510.2.CDS|Aquca_007_00510.1.CDS|Aquca_041_00097.1.CDS|Aquca_041_00097.9.CDS|Aquca_003_00059.7.CDS|Aquca_041_00098.1.CDS|Aquca_003_00059.4.CDS|Aquca_041_00097.10.CDS|Aquca_041_00097.6.CDS|Aquca_003_00058.1.CDS|Aquca_003_00059.3.CDS|Aquca_041_00097.8.CDS|Aquca_003_00059.1.CDS|Aquca_041_00097.4.CDS|Aquca_041_00097.2.CDS|Aq…	AT1G53500,AT1G63000,AT1G78570,AT3G14790		Activation/Inactivation/Interconversion(Activation-Inactivation-Interconversion), Biosynthesis(Biosynthesis), Carbohydrates Biosynthesis(Carbohydrates-Biosynthesis), Cell Structures Biosynthesis(Cell-Structure-Biosynthesis), Interconversions(Interconversion), Plant Cell Structures(PLANT-CELL-STRUCTURE), Rhamnose Biosynthesis(Rhamnose-Biosynthesis), Sugar Nucleotides Biosynthesis(SUGAR-NUCLEOTIDES…
rxn00299_c0	Cytosol (c)	(1) GTP[c0] + (1) H2O[c0] => (1) 7,8-Dihydroneopterin 3'-triphosphate[c0] + (1) Formate[c0] + (1) H+[c0]	GTP cyclohydrolase I (EC 3.5.4.16) type 1	Aquca_014_00629.1.CDS	AT3G07270		6-Hydroxymethyl-dihydropterin diphosphate Biosynthesis(6-HM-Dihydropterin-PP-Biosynthesis), 6-hydroxymethyl-dihydropterin diphosphate biosynthesis I(PWY-6147), Biosynthesis(Biosynthesis), Cofactors, Prosthetic Groups, Electron Carriers Biosynthesis(Cofactor-Biosynthesis), Folate Biosynthesis(Folate-Biosynthesis), Vitamins Biosynthesis(Vitamin-Biosynthesis), tetrahydrofolate biosynthesis II(PWY-37…
rxn37803_c0	Cell Wall (w)	(1) Ubiquinone-8[w0] + (1) sn-Glycerol 3-phosphate[w0] => (1) Glycerone phosphate[w0] + (1) ubiquinol(8)[w0]	Glycerol-3-phosphate dehydrogenase (EC 1.1.5.3)	Aquca_111_00016.1.CDS|Aquca_005_00057.1.CDS|Aquca_030_00074.1.CDS|Aquca_005_00057.2.CDS|Aquca_005_00057.3.CDS|Aquca_023_00215.1.CDS	AT3G10370
rxn00122_d0	Cytosol (c)	(1) ATP[c0] + (1) FMN[c0] <=> (1) Diphosphate[c0] + (1) FAD[c0]		Aquca_017_00393.4.CDS|Aquca_001_00250.3.CDS|Aquca_001_00250.1.CDS|Aquca_020_00490.1.CDS|Aquca_001_00248.2.CDS|Aquca_050_00038.1.CDS|Aquca_020_00490.3.CDS|Aquca_017_00393.2.CDS|Aquca_001_00248.4.CDS|Aquca_017_00393.1.CDS|Aquca_020_00490.2.CDS|Aquca_050_00059.3.CDS|Aquca_017_00393.3.CDS|Aquca_001_00248.3.CDS|Aquca_050_00059.2.CDS|Aquca_001_00250.2.CDS|Aquca_050_00030.1.CDS|Aquca_001_00248.1.CDS|Aqu…		Riboflavin metabolism(rn00740)	Biosynthesis(Biosynthesis), Cofactors, Prosthetic Groups, Electron Carriers Biosynthesis(Cofactor-Biosynthesis), Flavin Biosynthesis(Flavin-Biosynthesis), Vitamins Biosynthesis(Vitamin-Biosynthesis), flavin biosynthesis I (bacteria and plants)(RIBOSYN2-PWY)
rxn02789_c0	Cytosol (c)	(1) alpha-Isopropylmalate[c0] <=> (1) 2-Isopropylmaleate[c0] + (1) H2O[c0]	3-isopropylmalate dehydratase large subunit (EC 4.2.1.33) ; 3-isopropylmalate dehydratase small subunit (EC 4.2.1.33)	Aquca_013_00830.1.CDS|Aquca_013_00673.1.CDS|Aquca_025_00024.2.CDS|Aquca_025_00024.1.CDS	AT2G43090,AT4G13430	Valine, leucine and isoleucine biosynthesis(rn00290)	Amino Acids Biosynthesis(Amino-Acid-Biosynthesis), Biosynthesis(Biosynthesis), Individual Amino Acids Biosynthesis(IND-AMINO-ACID-SYN), Leucine Biosynthesis(LEUCINE-SYN), leucine biosynthesis(LEUSYN-PWY), superpathway of leucine, valine, and isoleucine biosynthesis(BRANCHED-CHAIN-AA-SYN-PWY)
rxn05326_c0	Cytosol (c)	(1) Hexanoyl-[acp][c0] + (1) NAD+[c0] <= (1) H+[c0] + (1) NADH[c0] + (1) trans-Hex-2-enoyl-[acp][c0]	Enoyl-[acyl-carrier-protein] reductase [NADH] (EC 1.3.1.9)	Aquca_014_00876.3.CDS|Aquca_014_00876.1.CDS|Aquca_014_00876.2.CDS|Aquca_009_00035.1.CDS	AT2G05990	Fatty acid biosynthesis(rn00061)	Biosynthesis(Biosynthesis), Fatty Acid Biosynthesis(Fatty-acid-biosynthesis), Fatty Acids and Lipids Biosynthesis(Lipid-Biosynthesis), Palmitate Biosynthesis(Palmitate-Biosynthesis), palmitate biosynthesis II (bacteria and plants)(PWY-5971), superpathway of fatty acid biosynthesis II (plant)(PWY-5156)
rxn05104_c0	Cytosol (c)	(1) S-Methyl-5-thio-D-ribulose 1-phosphate[c0] => (1) 2,3-Diketo-5-methylthiopentyl-1-phosphate[c0] + (1) H2O[c0]	Methylthioribulose-1-phosphate dehydratase (EC 4.2.1.109)	Aquca_014_00675.1.CDS|Aquca_007_00080.1.CDS|Aquca_058_00172.2.CDS|Aquca_007_00147.1.CDS|Aquca_007_00144.1.CDS|Aquca_010_00213.1.CDS|Aquca_010_00420.1.CDS|Aquca_027_00045.1.CDS|Aquca_007_00082.1.CDS|Aquca_007_00146.1.CDS|Aquca_058_00172.1.CDS|Aquca_010_00420.2.CDS|Aquca_035_00068.5.CDS	AT5G53850	Cysteine and methionine metabolism(rn00270)	<i>S</i>-methyl-5-thio-&alpha;-D-ribose 1-phosphate degradation(PWY-6755), Amino Acids Biosynthesis(Amino-Acid-Biosynthesis), Biosynthesis(Biosynthesis), Degradation/Utilization/Assimilation(Degradation), Individual Amino Acids Biosynthesis(IND-AMINO-ACID-SYN), Methionine Biosynthesis(METHIONINE-SYN), Nucleosides and Nucleotides Degradation(NUCLEO-DEG), methionine salvage pathway(PWY-4361-ARA)
rxn24806_c0	Plastid (d)	(1) 1-(9Z,12Z-octadecadienoyl)-2-hexadecanoyl-sn-glycero-3-phospho-(1'-sn-glycerol)[d0] <=> (1) 1-(9Z,12Z-octadecadienoyl)-2-(3E-hexadecenoyl)-sn-glycero-3-phospho-(1'-sn-glycerol)[d0] + (2) H+[d0]	FAD4-type (trans) fatty acid desaturase (EC 1.14.19.-)	Aquca_077_00035.1.CDS	AT1G62190,AT2G22890,AT4G27030		Biosynthesis(Biosynthesis), Fatty Acids and Lipids Biosynthesis(Lipid-Biosynthesis), Phospholipid Biosynthesis(Phospholipid-Biosynthesis), phospholipid desaturation(PWY-762)
rxn01967_c0	Cytosol (c)	(1) beta-D-Glucose 1-phosphate[c0] <=> (1) beta-D-Glucose 6-phosphate[c0]	Beta-phosphoglucomutase (EC 5.4.2.6)	Aquca_023_00098.1.CDS		Starch and sucrose metabolism(rn00500)	Activation/Inactivation/Interconversion(Activation-Inactivation-Interconversion), Biosynthesis(Biosynthesis), Carbohydrates Biosynthesis(Carbohydrates-Biosynthesis), Carbohydrates Degradation(Carbohydrates-Degradation), Degradation/Utilization/Assimilation(Degradation), Galactose Degradation(GALACTOSE-DEGRADATION), Interconversions(Interconversion), Sugar Nucleotides Biosynthesis(SUGAR-NUCLEOTIDE…
rxn01353_c0	Cytosol (c)	(1) ATP[c0] + (1) dGDP[c0] <=> (1) ADP[c0] + (1) dGTP[c0]	Nucleoside diphosphate kinase (EC 2.7.4.6)	Aquca_037_00165.1.CDS|Aquca_013_00095.5.CDS|Aquca_053_00057.1.CDS|Aquca_123_00014.1.CDS|Aquca_053_00057.3.CDS|Aquca_013_00095.3.CDS|Aquca_013_00095.1.CDS|Aquca_013_00095.4.CDS|Aquca_037_00165.3.CDS|Aquca_020_00508.1.CDS|Aquca_013_00095.2.CDS|Aquca_037_00165.2.CDS|Aquca_053_00057.2.CDS	AT4G09320,AT4G11010,AT4G23895,AT4G23900,AT5G63310	Purine metabolism(rn00230)	Biosynthesis(Biosynthesis), Nucleosides and Nucleotides Biosynthesis(Nucleotide-Biosynthesis), Purine Nucleotide <i>De Novo</i> Biosynthesis(Purine-Nucleotide-De-Novo-Biosynthesis), Purine Nucleotide Biosynthesis(PUR-NUC-SYN), purine nucleotide metabolism (phosphotransfer and nucleotide modification)(DENOVOPURINE3-PWY)
rxn24804_r0	Plastid (d)	(1) 1-(9Z,12Z-octadecadienoyl)-2-hexadecanoyl-sn-glycero-3-phospho-(1'-sn-glycerol)[d0] <=> (1) 1-(9Z,12Z,15Z-octadecatrienoyl)-2-hexadecanoyl-sn-glycero-3-phospho-(1'-sn-glycerol)[d0] + (2) H+[d0]	Omega-3 fatty acid desaturase (EC 1.14.19.-)	Aquca_045_00112.1.CDS	AT2G29980,AT3G11170,AT5G05580		Biosynthesis(Biosynthesis), Fatty Acids and Lipids Biosynthesis(Lipid-Biosynthesis), Phospholipid Biosynthesis(Phospholipid-Biosynthesis), phospholipid desaturation(PWY-762)
rxn01332_c0	Cytosol (c)	(1) D-Erythrose 4-phosphate[c0] + (1) H2O[c0] + (1) Phosphoenolpyruvate[c0] => (1) 2-Dehydro-3-deoxy-D-arabino-heptonate 7-phosphate[c0] + (1) Orthophosphate[c0]	2-keto-3-deoxy-D-arabino-heptulosonate-7-phosphate synthase II (EC 2.5.1.54)	Aquca_101_00008.1.CDS|Aquca_010_00153.2.CDS|Aquca_010_00153.1.CDS|Aquca_010_00153.3.CDS|Aquca_023_00019.1.CDS|Aquca_023_00019.2.CDS|Aquca_101_00004.1.CDS|Aquca_023_00019.3.CDS	AT1G22410,AT4G33510,AT4G39980	Phenylalanine, tyrosine and tryptophan biosynthesis(rn00400)	3-Dehydroquinate Biosynthesis(3-Dehydroquinate-Biosynthesis), 3-dehydroquinate biosynthesis I(PWY-6164), Amino Acids Biosynthesis(Amino-Acid-Biosynthesis), Aromatic Compounds Biosynthesis(AROMATIC-COMPOUNDS-BIOSYN), Biosynthesis(Biosynthesis), Chorismate Biosynthesis(Chorismate-Biosynthesis), chorismate biosynthesis I(ARO-PWY), superpathway of phenylalanine, tyrosine and tryptophan biosynthesis(C…
rxn00710_c0	Cytosol (c)	(1) H+[c0] + (1) Orotidine 5'-phosphate[c0] => (1) CO2[c0] + (1) UMP[c0]	Orotidine 5'-phosphate decarboxylase (EC 4.1.1.23)	Aquca_013_00145.2.CDS|Aquca_013_00145.1.CDS|Aquca_009_00862.1.CDS	AT3G54470	Pyrimidine metabolism(rn00240)	Biosynthesis(Biosynthesis), Nucleosides and Nucleotides Biosynthesis(Nucleotide-Biosynthesis), Pyrimidine Nucleotide Biosynthesis(PYR-NUC-SYN), Pyrimidine Nucleotides <i>de novo</i> Biosynthesis(Pyrimidine-De-Novo-Biosyn), pyrimidine ribonucleotides <i>de novo</i> biosynthesis(PWY0-162), uridine-5'-phosphate biosynthesis(PWY-5686)
rxn00409_x0	Cytosol (c)	(1) ATP[c0] + (1) CDP[c0] <=> (1) ADP[c0] + (1) CTP[c0]	Nucleoside diphosphate kinase (EC 2.7.4.6)	Aquca_037_00165.1.CDS|Aquca_013_00095.5.CDS|Aquca_053_00057.1.CDS|Aquca_123_00014.1.CDS|Aquca_053_00057.3.CDS|Aquca_013_00095.3.CDS|Aquca_013_00095.1.CDS|Aquca_013_00095.4.CDS|Aquca_037_00165.3.CDS|Aquca_020_00508.1.CDS|Aquca_013_00095.2.CDS|Aquca_037_00165.2.CDS|Aquca_053_00057.2.CDS	AT4G09320,AT4G11010,AT4G23895,AT4G23900,AT5G63310	Pyrimidine metabolism(rn00240)	Biosynthesis(Biosynthesis), Nucleosides and Nucleotides Biosynthesis(Nucleotide-Biosynthesis), Pyrimidine Nucleotide Biosynthesis(PYR-NUC-SYN), Pyrimidine Nucleotides <i>de novo</i> Biosynthesis(Pyrimidine-De-Novo-Biosyn), Pyrimidine Nucleotides Salvage(Pyrimidine-Nucleotide-Salvage), pyrimidine ribonucleotides <i>de novo</i> biosynthesis(PWY0-162), pyrimidine ribonucleotides interconversion(PWY-…
rxn37689_m0	Cytosol (c) | Mitochondria (m)	(5) H+[m0] + (1) NADH[m0] + (1) Ubiquinone-8[m0] => (4) H+[c0] + (1) NAD+[m0] + (1) ubiquinol(8)[m0]	NADH dehydrogenase [ubiquinone] (EC 1.6.5.3) mitochondrial-encoded chain 1, ND1 ; NADH dehydrogenase [ubiquinone] (EC 1.6.5.3) mitochondrial-encoded chain 2, ND2 ; NADH dehydrogenase [ubiquinone] (EC 1.6.5.3) mitochondrial-encoded chain 3, ND3 ; NADH dehydrogenase [ubiquinone] (EC 1.6.5.3) mitochondrial-encoded chain 4, ND4 ; NADH dehydrogenase [ubiquinone] (EC 1.6.5.3) mitochondrial-encoded chai…	Aquca_013_00716.2.CDS|Aquca_007_00362.1.CDS|Aquca_026_00107.1.CDS|Aquca_060_00027.1.CDS|Aquca_019_00176.1.CDS|Aquca_017_00043.1.CDS|Aquca_017_00332.1.CDS|Aquca_015_00480.1.CDS|Aquca_005_00627.2.CDS|Aquca_008_00184.3.CDS|Aquca_005_00627.3.CDS|Aquca_024_00065.1.CDS|Aquca_053_00053.1.CDS|Aquca_003_00724.2.CDS|Aquca_007_00362.2.CDS|Aquca_003_00724.1.CDS|Aquca_026_00292.1.CDS|Aquca_015_00480.3.CDS|Aqu…	AT1G04630,AT1G14450,AT1G16700,AT1G49140,AT1G76200,AT1G79010,AT2G02050,AT2G02510,AT2G07751,AT2G20360,AT2G33220,AT2G47690,AT3G03070,AT3G03100,AT3G06310,AT3G08610,AT3G12260,AT3G18410,AT3G62790,AT4G02580,AT4G34700,AT5G08530,AT5G11770,AT5G18800,AT5G37510,AT5G47570,AT5G47890,AT5G52840,AT5G67590,ATCG01090,ATMG00060,ATMG00070,ATMG00285,ATMG00510,ATMG00513,ATMG00516,ATMG00580,ATMG00650,ATMG00665,ATMG00990…
rxn01791_c0	Cytosol (c)	(1) (R)-Pantoate[c0] + (1) ATP[c0] + (1) beta-Alanine[c0] => (1) AMP[c0] + (1) Diphosphate[c0] + (2) H+[c0] + (1) Pantothenate[c0]	Pantoate--beta-alanine ligase (EC 6.3.2.1)	Aquca_013_00268.1.CDS|Aquca_009_00111.3.CDS|Aquca_009_00111.2.CDS|Aquca_009_00111.1.CDS|Aquca_013_00268.2.CDS	AT5G48840	Pantothenate and CoA biosynthesis(rn00770), beta-Alanine metabolism(rn00410)	Biosynthesis(Biosynthesis), Coenzyme A Biosynthesis(CoA-Biosynthesis), Cofactors, Prosthetic Groups, Electron Carriers Biosynthesis(Cofactor-Biosynthesis), Pantothenate Biosynthesis(Pantothenate-Biosynthesis), Vitamins Biosynthesis(Vitamin-Biosynthesis), pantothenate and coenzyme A biosynthesis II(PWY-4221), phosphopantothenate biosynthesis I(PANTO-PWY), superpathway of pantothenate and coenzymeA…
rxn22111_c0	Cytosol (c)	(1) 2-methoxy-6-all trans-nonaprenyl-2-methoxy-1,4-benzoquinol[c0] + (1) S-Adenosyl-L-methionine[c0] => (1) 2-nonaprenyl-3-methyl-6-methoxy-1,4-benzoquinol[c0] + (1) H+[c0] + (1) S-Adenosyl-L-homocysteine[c0]	Ubiquinone/menaquinone biosynthesis methyltransferase UbiE (EC 2.1.1.-)	Aquca_010_00278.2.CDS|Aquca_010_00278.1.CDS	AT5G57300		Biosynthesis(Biosynthesis), Cofactors, Prosthetic Groups, Electron Carriers Biosynthesis(Cofactor-Biosynthesis), Quinol and Quinone Biosynthesis(Quinone-Biosynthesis), Ubiquinol Biosynthesis(Ubiquinone-Biosynthesis), ubiquinol-9 biosynthesis (eukaryotic)(PWY-5871)
rxn00438_c0	Cytosol (c)	(1) ATP[c0] + (1) H+[c0] + (1) Thiamin monophosphate[c0] <=> (1) ADP[c0] + (1) Thiamin diphosphate[c0]	Thiamine-monophosphate kinase (EC 2.7.4.16)	Aquca_037_00310.1.CDS|Aquca_026_00015.2.CDS|Aquca_037_00310.3.CDS|Aquca_351_00002.1.CDS|Aquca_010_00072.1.CDS|Aquca_037_00310.2.CDS|Aquca_010_00072.2.CDS|Aquca_010_00072.3.CDS|Aquca_010_00075.1.CDS|Aquca_023_00153.1.CDS|Aquca_026_00016.1.CDS|Aquca_026_00015.1.CDS|Aquca_023_00152.1.CDS|Aquca_083_00043.1.CDS|Aquca_083_00043.2.CDS		Thiamine metabolism(rn00730)
rxn05736_c0	Cytosol (c)	(1) ATP[c0] + (1) CoA[c0] + (1) Tetradecanoic acid[c0] => (1) AMP[c0] + (1) Diphosphate[c0] + (1) H+[c0] + (1) Tetradecanoyl-CoA[c0]	Long-chain-fatty-acid--CoA ligase (EC 6.2.1.3)	Aquca_017_00438.7.CDS|Aquca_003_00467.2.CDS|Aquca_003_00467.1.CDS|Aquca_013_00110.1.CDS|Aquca_037_00154.3.CDS|Aquca_017_00438.4.CDS|Aquca_010_00367.4.CDS|Aquca_010_00367.2.CDS|Aquca_010_00367.1.CDS|Aquca_037_00154.1.CDS|Aquca_037_00154.2.CDS|Aquca_017_00438.5.CDS|Aquca_017_00438.2.CDS|Aquca_037_00154.4.CDS|Aquca_003_00467.3.CDS|Aquca_017_00438.9.CDS|Aquca_010_00367.3.CDS|Aquca_017_00438.3.CDS|Aqu…	AT1G49430,AT1G64400,AT1G77590,AT2G04350,AT2G47240,AT3G05970,AT4G11030,AT4G23850,AT5G27600
rxn03135_d0	Cytosol (c)	(1) L-Glutamine[c0] + (1) N-(5'-Phospho-D-1'-ribulosylformimino)-5-amino-1-(5''-phospho-D-ribosyl)-4-imidazolecarboxamide[c0] => (1) 1-(5'-Phosphoribosyl)-5-amino-4-imidazolecarboxamide[c0] + (1) D-erythro-1-(Imidazol-4-yl)glycerol 3-phosphate[c0] + (2) H+[c0] + (1) L-Glutamate[c0]		Aquca_017_00629.4.CDS|Aquca_017_00629.6.CDS|Aquca_017_00629.5.CDS|Aquca_017_00629.3.CDS|Aquca_017_00629.1.CDS|Aquca_017_00629.2.CDS		Histidine metabolism(rn00340)	Amino Acids Biosynthesis(Amino-Acid-Biosynthesis), Biosynthesis(Biosynthesis), Histidine Biosynthesis(HISTIDINE-SYN), Individual Amino Acids Biosynthesis(IND-AMINO-ACID-SYN), histidine biosynthesis(HISTSYN-PWY)
rxn25647_d0	Cytosol (c)	(1) Malonyl-[acyl-carrier protein][c0] + (1) Myristoyl-ACPs[c0] <=> (1) 3-Oxohexadecanoyl-[acp][c0] + (1) Acyl-carrier protein[c0] + (1) CO2[c0]		Aquca_020_00506.6.CDS|Aquca_020_00506.2.CDS|Aquca_020_00506.5.CDS|Aquca_020_00506.1.CDS|Aquca_020_00506.7.CDS|Aquca_020_00506.4.CDS|Aquca_020_00506.3.CDS|Aquca_014_00568.1.CDS			Biosynthesis(Biosynthesis), Fatty Acid Biosynthesis(Fatty-acid-biosynthesis), Fatty Acids and Lipids Biosynthesis(Lipid-Biosynthesis), Palmitate Biosynthesis(Palmitate-Biosynthesis), palmitate biosynthesis II (bacteria and plants)(PWY-5971), superpathway of fatty acid biosynthesis II (plant)(PWY-5156)
rxn00138_c0	Cytosol (c)	(1) ATP[c0] + (1) Deamino-NAD+[c0] + (1) NH3[c0] <=> (1) AMP[c0] + (1) Diphosphate[c0] + (2) H+[c0] + (1) NAD+[c0]	NAD synthetase (EC 6.3.1.5)	Aquca_044_00089.1.CDS|Aquca_064_00077.1.CDS|Aquca_019_00094.1.CDS	AT1G55090	Nicotinate and nicotinamide metabolism(rn00760)	Biosynthesis(Biosynthesis), Cofactors, Prosthetic Groups, Electron Carriers Biosynthesis(Cofactor-Biosynthesis), NAD Biosynthesis(NAD-SYN), NAD Metabolism(NAD-Metabolism), NAD biosynthesis I (from aspartate)(PYRIDNUCSYN-PWY)
rxn02312_c0	Cytosol (c)	(1) 8-Amino-7-oxononanoate[c0] + (1) S-Adenosyl-L-methionine[c0] <=> (1) 7,8-Diaminononanoate[c0] + (1) S-Adenosyl-4-methylthio-2-oxobutanoate[c0]	Adenosylmethionine-8-amino-7-oxononanoate aminotransferase (EC 2.6.1.62)	Aquca_008_00184.3.CDS|Aquca_008_00184.2.CDS|Aquca_008_00184.1.CDS	AT5G57590	Biotin metabolism(rn00780)	Biosynthesis(Biosynthesis), Biotin Biosynthesis(BIOTIN-SYN), Cofactors, Prosthetic Groups, Electron Carriers Biosynthesis(Cofactor-Biosynthesis), Vitamins Biosynthesis(Vitamin-Biosynthesis), biotin biosynthesis from 7-keto-8-aminopelargonate(PWY0-1507)
rxn20595_d0	Cytosol (c)	(2) Oxidized-Plastocyanins[c0] + (1) PLASTOQUINOL-1[c0] <=> (2) H+[c0] + (1) PLASTOQUINONE[c0] + (2) Plastocyanin-Reduced[c0]		Aquca_041_00118.1.CDS|Aquca_014_00737.2.CDS|Aquca_083_00035.1.CDS|Aquca_125_00030.1.CDS|Aquca_102_00004.1.CDS|Aquca_006_00203.1.CDS|Aquca_125_00030.2.CDS|Aquca_004_00088.1.CDS|Aquca_102_00004.2.CDS|Aquca_004_00087.1.CDS|Aquca_102_00004.3.CDS|Aquca_013_00145.2.CDS|Aquca_041_00118.2.CDS|Aquca_022_00207.2.CDS|Aquca_005_00019.1.CDS|Aquca_013_00145.1.CDS|Aquca_022_00207.1.CDS|Aquca_140_00001.1.CDS|Aqu…			(Photosynthesis), Generation of Precursor Metabolites and Energy(Energy-Metabolism), Hydrogen Production(Hydrogen-Production), hydrogen production VIII(PWY-6785), oxygenic photosynthesis(PHOTOALL-PWY), photosynthesis light reactions(PWY-101)
rxn37218_d0	Cytosol (c)	(1) 1-Acyl-sn-glycerol 3-phosphate[c0] + (1) Palmitoyl-CoA[c0] => (1) 1-(9Z-octadecenoyl)-2-hexadecanoyl-sn-glycero-3-phosphate[c0] + (1) CoA[c0]	1-acyl-sn-glycerol-3-phosphate acyltransferase (EC 2.3.1.51)	Aquca_009_00247.7.CDS|Aquca_009_00247.1.CDS|Aquca_006_00140.3.CDS|Aquca_009_00247.3.CDS|Aquca_010_00407.2.CDS|Aquca_007_00141.2.CDS|Aquca_010_00407.1.CDS|Aquca_017_00193.1.CDS|Aquca_049_00231.2.CDS|Aquca_006_00140.1.CDS|Aquca_010_00407.4.CDS|Aquca_009_00247.8.CDS|Aquca_010_00426.1.CDS|Aquca_007_00141.1.CDS|Aquca_049_00231.1.CDS|Aquca_017_00193.2.CDS|Aquca_010_00426.2.CDS|Aquca_006_00140.2.CDS|Aqu…	AT1G51260,AT1G75020,AT1G78690,AT1G80950,AT3G18850,AT3G57650,AT4G24160,AT4G30580
rxn03909_c0	Cytosol (c)	(1) D-Glyceraldehyde 3-phosphate[c0] + (1) H+[c0] + (1) Pyruvate[c0] => (1) 1-Deoxy-D-xylulose 5-phosphate[c0] + (1) CO2[c0]	1-deoxy-D-xylulose 5-phosphate synthase (EC 2.2.1.7)	Aquca_010_00247.1.CDS|Aquca_001_00748.1.CDS|Aquca_010_00247.2.CDS|Aquca_026_00112.1.CDS	AT3G21500,AT4G15560,AT5G11380	Terpenoid backbone biosynthesis(rn00900)	Biosynthesis(Biosynthesis), Cofactors, Prosthetic Groups, Electron Carriers Biosynthesis(Cofactor-Biosynthesis), Diterpenoids Biosynthesis(DITERPENOID-SYN), Geranylgeranyldiphosphate Biosynthesis(GGPP-Biosynthesis), Other Biosynthesis(Other-biosynthesis), Polyprenyl Biosynthesis(Polyprenyl-Biosynthesis), Secondary Metabolites Biosynthesis(SECONDARY-METABOLITE-BIOSYNTHESIS), Terpenoids Biosynthesi…
rxn19956_c0	Plastid (d)	(1) H2O[d0] + (1) Isopentenyl diphosphate[d0] + (1) NADP+[d0] <= (1) 1-Hydroxy-2-methyl-2-butenyl 4-diphosphate[d0] + (1) H+[d0] + (1) NADPH[d0]	4-hydroxy-3-methylbut-2-enyl diphosphate reductase (EC 1.17.1.2)	Aquca_007_00130.3.CDS|Aquca_007_00130.2.CDS|Aquca_007_00130.1.CDS	AT4G34350		Biosynthesis(Biosynthesis), Cofactors, Prosthetic Groups, Electron Carriers Biosynthesis(Cofactor-Biosynthesis), Diterpenoids Biosynthesis(DITERPENOID-SYN), Geranylgeranyldiphosphate Biosynthesis(GGPP-Biosynthesis), Other Biosynthesis(Other-biosynthesis), Polyprenyl Biosynthesis(Polyprenyl-Biosynthesis), Secondary Metabolites Biosynthesis(SECONDARY-METABOLITE-BIOSYNTHESIS), Terpenoids Biosynthesi…
rxn12282_c0	Cytosol (c)	(1) (9Z)-Octadecenoic acid[c0] + (1) ATP[c0] + (1) CoA[c0] => (1) (9Z)-octadec-9-enoyl-CoA[c0] + (1) AMP[c0] + (1) Diphosphate[c0] + (1) H+[c0]	Long-chain-fatty-acid--CoA ligase (EC 6.2.1.3)	Aquca_017_00438.7.CDS|Aquca_003_00467.2.CDS|Aquca_003_00467.1.CDS|Aquca_013_00110.1.CDS|Aquca_037_00154.3.CDS|Aquca_017_00438.4.CDS|Aquca_010_00367.4.CDS|Aquca_010_00367.2.CDS|Aquca_010_00367.1.CDS|Aquca_037_00154.1.CDS|Aquca_037_00154.2.CDS|Aquca_017_00438.5.CDS|Aquca_017_00438.2.CDS|Aquca_037_00154.4.CDS|Aquca_003_00467.3.CDS|Aquca_017_00438.9.CDS|Aquca_010_00367.3.CDS|Aquca_017_00438.3.CDS|Aqu…	AT1G49430,AT1G64400,AT1G77590,AT2G04350,AT2G47240,AT3G05970,AT4G11030,AT4G23850,AT5G27600		Biosynthesis(Biosynthesis), Fatty Acid Biosynthesis(Fatty-acid-biosynthesis), Fatty Acids and Lipids Biosynthesis(Lipid-Biosynthesis), Linoleate Biosynthesis(Linoleate-Biosynthesis), linoleate biosynthesis I (plants)(PWY-5995)
rxn15069_w0	Cytosol (c)	(1) H2O[c0] + (1) Sucrose[c0] => (1) alpha-D-Glucose[c0] + (1) beta-D-Fructose[c0]		Aquca_004_00040.2.CDS|Aquca_003_00442.1.CDS|Aquca_073_00008.3.CDS|Aquca_073_00027.1.CDS|Aquca_073_00008.2.CDS|Aquca_004_00040.1.CDS|Aquca_086_00036.1.CDS|Aquca_073_00008.1.CDS		Starch and sucrose metabolism(rn00500)	Carbohydrates Degradation(Carbohydrates-Degradation), Degradation/Utilization/Assimilation(Degradation), Generation of precursor metabolites and energy(Generation-Precursors-Energy), Sucrose Degradation(SUCROSE-DEG), Sugars Degradation(Sugars-And-Polysaccharides), sucrose degradation III(PWY-621), superpathway of sucrose and starch metabolism I (non-photosynthetic tissue)(PWYQT-4466), superpathwa…
rxn17199_c0	Plastid (d)	(1) D-Glyceraldehyde 3-phosphate[d0] + (1) NADP+[d0] + (1) Orthophosphate[d0] <=> (1) 3-Phospho-D-glyceroyl phosphate[d0] + (1) H+[d0] + (1) NADPH[d0]	NADPH-dependent glyceraldehyde-3-phosphate dehydrogenase (EC 1.2.1.13) ; Phosphoribulokinase (EC 2.7.1.19) ; Protein CP12, regulation of Calvin cycle via association/dissociation of PRK/CP12/GAPDH complex	Aquca_015_00304.1.CDS|Aquca_015_00304.2.CDS|Aquca_003_00555.1.CDS|Aquca_015_00304.4.CDS|Aquca_007_00965.1.CDS|Aquca_047_00081.3.CDS|Aquca_047_00081.4.CDS|Aquca_005_00608.1.CDS|Aquca_047_00081.1.CDS|Aquca_047_00081.5.CDS|Aquca_015_00304.3.CDS|Aquca_047_00081.2.CDS|Aquca_067_00020.1.CDS	AT1G12900,AT1G32060,AT1G42970,AT1G76560,AT2G47400,AT3G26650,AT3G62410		(Photosynthesis), Autotrophic CO<sub>2</sub> Fixation(Autotrophic-CO2-Fixation), Biosynthesis(Biosynthesis), C1 Compounds Utilization and Assimilation(C1-COMPOUNDS), CO<sub>2</sub> Fixation(CO2-Fixation), Calvin-Benson-Bassham cycle(CALVIN-PWY), Carbohydrates Biosynthesis(Carbohydrates-Biosynthesis), Degradation/Utilization/Assimilation(Degradation), Generation of Precursor Metabolites and Energy…
rxn00527_x0	Cytosol (c)	(1) 2-Oxoglutarate[c0] + (1) L-Tyrosine[c0] <=> (1) 3-(4-Hydroxyphenyl)pyruvate[c0] + (1) L-Glutamate[c0]		Aquca_039_00093.1.CDS|Aquca_001_00635.3.CDS|Aquca_036_00068.3.CDS|Aquca_033_00026.1.CDS|Aquca_036_00068.4.CDS|Aquca_001_00635.4.CDS|Aquca_001_00429.3.CDS|Aquca_017_00022.1.CDS|Aquca_033_00025.2.CDS|Aquca_014_00130.1.CDS|Aquca_001_00429.2.CDS|Aquca_036_00068.2.CDS|Aquca_033_00025.1.CDS|Aquca_039_00093.2.CDS|Aquca_001_00635.1.CDS|Aquca_014_00130.2.CDS|Aquca_001_00429.1.CDS|Aquca_001_00635.2.CDS|Aqu…		Isoquinoline alkaloid biosynthesis(rn00950), Novobiocin biosynthesis(rn00401), Phenylalanine, tyrosine and tryptophan biosynthesis(rn00400), Tyrosine metabolism(rn00350), Ubiquinone and other terpenoid-quinone biosynthesis(rn00130)	(S)-reticuline biosynthesis I(PWY-3581), 4-hydroxyphenylpyruvate biosynthesis(PWY-5886), Alkaloids Biosynthesis(ALKALOIDS-SYN), Amino Acids Biosynthesis(Amino-Acid-Biosynthesis), Amino Acids Degradation(Amino-Acid-Degradation), Aromatic Compounds Biosynthesis(AROMATIC-COMPOUNDS-BIOSYN), Biosynthesis(Biosynthesis), Cinnamates Biosynthesis(CINNAMATE-SYN), Cofactors, Prosthetic Groups, Electron Carr…
rxn01476_x0	Cytosol (c)	(1) D-Glucono-1,5-lactone 6-phosphate[c0] + (1) H2O[c0] <=> (1) 6-Phospho-D-gluconate[c0] + (1) H+[c0]		Aquca_002_00851.2.CDS|Aquca_002_00851.1.CDS|Aquca_013_00024.1.CDS|Aquca_002_00851.4.CDS|Aquca_014_00639.1.CDS|Aquca_002_00851.3.CDS		Pentose phosphate pathway(rn00030)	Generation of Precursor Metabolites and Energy(Energy-Metabolism), Pentose Phosphate Pathways(Pentose-Phosphate-Cycle), pentose phosphate pathway (oxidative branch)(OXIDATIVEPENT-PWY), pentose phosphate pathway(PENTOSE-P-PWY), superpathway of glycolysis and Entner-Doudoroff(GLYCOLYSIS-E-D)
rxn00425_c0	Cytosol (c)	(1) L-Serine[c0] <=> (1) D-Serine[c0]	Serine racemase (EC 5.1.1.18)	Aquca_026_00357.1.CDS	AT4G11640	Glycine, serine and threonine metabolism(rn00260)	Amino Acids Biosynthesis(Amino-Acid-Biosynthesis), Biosynthesis(Biosynthesis), Individual Amino Acids Biosynthesis(IND-AMINO-ACID-SYN), Serine Biosynthesis(SERINE-BIOSYNTHESIS), serine racemization(PWY-6196)
rxn02774_c0	Cytosol (c)	(1) NAD+[c0] + (1) Precorrin 2[c0] <=> (2) H+[c0] + (1) NADH[c0] + (1) Sirohydrochlorin[c0]	Precorrin-2 oxidase (EC 1.3.1.76)	Aquca_019_00176.1.CDS		Porphyrin and chlorophyll metabolism(rn00860)	Biosynthesis(Biosynthesis), Cofactors, Prosthetic Groups, Electron Carriers Biosynthesis(Cofactor-Biosynthesis), Heme Biosynthesis(HEME-SYN), Porphyrin Compounds Biosynthesis(Porphyrin-Compounds-Biosynthesis), siroheme biosynthesis(PWY-5194), superpathway of proto- and siroheme biosynthesis(PWYQT-62)
rxn00541_c0	Cytosol (c)	(1) L-Threonine[c0] <=> (1) Acetaldehyde[c0] + (1) Glycine[c0]	Low-specificity L-threonine aldolase (EC 4.1.2.48) ; Low-specificity L-threonine aldolase (EC 4.1.2.5)	Aquca_010_00697.1.CDS|Aquca_010_00697.4.CDS|Aquca_010_00017.1.CDS|Aquca_043_00024.1.CDS|Aquca_014_00224.1.CDS|Aquca_010_00697.2.CDS|Aquca_033_00110.1.CDS|Aquca_008_00134.2.CDS|Aquca_007_00246.2.CDS|Aquca_010_00697.3.CDS|Aquca_037_00285.1.CDS|Aquca_007_00246.1.CDS|Aquca_008_00134.1.CDS|Aquca_105_00003.2.CDS|Aquca_105_00003.1.CDS	AT1G08630,AT3G04520	Glycine, serine and threonine metabolism(rn00260)	Amino Acids Biosynthesis(Amino-Acid-Biosynthesis), Biosynthesis(Biosynthesis), Glycine Biosynthesis(GLYCINE-SYN), Individual Amino Acids Biosynthesis(IND-AMINO-ACID-SYN), glycine biosynthesis(GLYSYN2-PWY)
rxn27106_c0	Endoplasmic Reticulum (r)	(1) H+[r0] + (1) L-Serine[r0] + (1) Palmitoyl-CoA[r0] => (1) 3-Dehydrosphinganine[r0] + (1) CO2[r0] + (1) CoA[r0]	Serine palmitoyltransferase (EC 2.3.1.50)	Aquca_095_00026.2.CDS|Aquca_021_00124.1.CDS|Aquca_095_00026.1.CDS|Aquca_095_00026.3.CDS|Aquca_095_00026.4.CDS	AT3G48780,AT5G23670		Biosynthesis(Biosynthesis), Fatty Acids and Lipids Biosynthesis(Lipid-Biosynthesis), sphingolipid biosynthesis (plants)(PWY-5129)
rxn02465_c0	Cytosol (c)	(1) N-Acetyl-L-glutamate 5-semialdehyde[c0] + (1) NADP+[c0] + (1) Orthophosphate[c0] <=> (1) H+[c0] + (1) N-Acetyl-L-glutamate 5-phosphate[c0] + (1) NADPH[c0]	N-acetyl-gamma-glutamyl-phosphate reductase (EC 1.2.1.38)	Aquca_007_00459.2.CDS|Aquca_007_00459.3.CDS|Aquca_007_00459.1.CDS	AT2G19940	Arginine and proline metabolism(rn00330)	Amino Acids Biosynthesis(Amino-Acid-Biosynthesis), Arginine Biosynthesis(ARGININE-SYN), Biosynthesis(Biosynthesis), Individual Amino Acids Biosynthesis(IND-AMINO-ACID-SYN), Other Amino Acid Biosynthesis(Other-Amino-Acid-Biosynthesis), Superpathway for synthesis of the glutamate-derived amino acids proline and arginine(PWY4LZ-7318), arginine biosynthesis I(ARGSYN-PWY), arginine biosynthesis II (ac…
rxn24802_d0	Plastid (d)	(1) 1-18:1-2-16:0-phosphatidylglycerol[d0] <=> (1) 1-(9Z,12Z-octadecadienoyl)-2-hexadecanoyl-sn-glycero-3-phospho-(1'-sn-glycerol)[d0] + (2) H+[d0]	Omega-6 fatty acid desaturase (EC 1.14.19.-)	Aquca_016_00190.8.CDS|Aquca_095_00003.1.CDS|Aquca_016_00190.5.CDS|Aquca_016_00190.3.CDS|Aquca_016_00190.6.CDS|Aquca_016_00190.7.CDS|Aquca_016_00190.4.CDS|Aquca_016_00190.2.CDS|Aquca_016_00190.1.CDS|Aquca_003_00369.1.CDS|Aquca_016_00190.9.CDS	AT3G12120,AT4G30950		Biosynthesis(Biosynthesis), Fatty Acids and Lipids Biosynthesis(Lipid-Biosynthesis), Phospholipid Biosynthesis(Phospholipid-Biosynthesis), phospholipid desaturation(PWY-762)
rxn02474_c0	Cytosol (c)	(1) 5-Amino-6-(5'-phospho-D-ribitylamino)uracil[c0] + (1) NADP+[c0] <=> (1) 5-Amino-6-(5'-phosphoribosylamino)uracil[c0] + (1) H+[c0] + (1) NADPH[c0]	5-amino-6-(5-phosphoribosylamino)uracil reductase (EC 1.1.1.193)	Aquca_044_00022.2.CDS|Aquca_044_00022.1.CDS|Aquca_019_00060.1.CDS|Aquca_013_00329.1.CDS	AT3G47390,AT4G20960	Riboflavin metabolism(rn00740)	Biosynthesis(Biosynthesis), Cofactors, Prosthetic Groups, Electron Carriers Biosynthesis(Cofactor-Biosynthesis), Flavin Biosynthesis(Flavin-Biosynthesis), Vitamins Biosynthesis(Vitamin-Biosynthesis), flavin biosynthesis I (bacteria and plants)(RIBOSYN2-PWY)
rxn19544_d0	Cytosol (c)	(1) DIOH-ISOVALERATE[c0] => (1) 3-Methyl-2-oxobutanoic acid[c0] + (1) H2O[c0]		Aquca_034_00313.1.CDS|Aquca_037_00139.1.CDS|Aquca_037_00139.3.CDS|Aquca_019_00077.4.CDS|Aquca_037_00011.1.CDS|Aquca_035_00018.1.CDS|Aquca_019_00077.2.CDS|Aquca_014_00620.1.CDS|Aquca_049_00118.1.CDS|Aquca_035_00018.3.CDS|Aquca_002_00332.1.CDS|Aquca_014_00620.2.CDS|Aquca_015_00231.1.CDS|Aquca_035_00018.2.CDS|Aquca_044_00109.1.CDS|Aquca_019_00077.3.CDS|Aquca_044_00109.2.CDS|Aquca_019_00077.1.CDS|Aqu…			Amino Acids Biosynthesis(Amino-Acid-Biosynthesis), Amino acid families(AMINO-ACID-FAMILY-SYN), Biosynthesis(Biosynthesis), Individual Amino Acids Biosynthesis(IND-AMINO-ACID-SYN), Valine Biosynthesis(VALINE-BIOSYNTHESIS), superpathway of isoleucine and valine biosynthesis(ILE-VAL-PWY), superpathway of leucine, valine, and isoleucine biosynthesis(BRANCHED-CHAIN-AA-SYN-PWY), valine biosynthesis(VAL…
rxn01249_c0	Cytosol (c)	(1) NADP+[c0] + (1) Pyridoxine[c0] <=> (1) H+[c0] + (1) NADPH[c0] + (1) Pyridoxal[c0]	Pyridoxal reductase (EC 1.1.1.65)	Aquca_002_00028.1.CDS|Aquca_034_00221.1.CDS	AT5G53580	Vitamin B6 metabolism(rn00750)
rxn21822_c0	Cytosol (c)	(1) 7-methylthioheptylhydroximoyl-glutathione[c0] + (1) H2O[c0] <=> (1) 7-methylthioheptylhydroximoyl-cysteinylglycine[c0] + (1) L-Glutamate[c0]	Gamma-glutamyl peptidase in glucosinolates biosynthesis	Aquca_007_00534.1.CDS|Aquca_016_00370.1.CDS|Aquca_016_00371.1.CDS	AT4G30530		Biosynthesis(Biosynthesis), Glucosinolates Biosynthesis(GLUCOSINOLATE-SYN), Nitrogen-Containing Glucosides Biosynthesis(N-CONTAINING-GLUCOSIDE-SYN), Nitrogen-Containing Secondary Compounds Biosynthesis(N-CONTAINING-SECONDARY-CMPD-SYN), Secondary Metabolites Biosynthesis(SECONDARY-METABOLITE-BIOSYNTHESIS), glucosinolate biosynthesis from tetrahomomethionine(PWYQT-4473)
rxn17464_c0	Cytosol (c)	(1) BCAA-dehydrogenase-2MP-DH-lipoyl[c0] + (1) CoA[c0] => (1) 2-Methylpropanoyl-CoA[c0] + (1) BCAA-dehydrogenase-DH-lipoyl[c0]	Dihydrolipoamide acyltransferase component of branched-chain alpha-keto acid dehydrogenase complex (EC 2.3.1.168)	Aquca_017_00141.1.CDS	AT3G06850		(Respiration), Amino Acids Degradation(Amino-Acid-Degradation), Degradation/Utilization/Assimilation(Degradation), Generation of Precursor Metabolites and Energy(Energy-Metabolism), branched-chain &alpha;-keto acid dehydrogenase complex(PWY-5046)
rxn27861_c0	Mitochondria (m)	(1) ATP[m0] + (1) L-Glutamate[m0] + (1) Tetrahydrofolate[m0] => (1) ADP[m0] + (1) H+[m0] + (1) Orthophosphate[m0] + (1) Tetrahydrofolyl-[Glu](2)[m0]	Folylpolyglutamate synthase (EC 6.3.2.17)	Aquca_013_00145.2.CDS|Aquca_013_00145.1.CDS|Aquca_009_00862.1.CDS	AT3G10160,AT3G55630,AT5G05980		Biosynthesis(Biosynthesis), Cofactors, Prosthetic Groups, Electron Carriers Biosynthesis(Cofactor-Biosynthesis), Folate Biosynthesis(Folate-Biosynthesis), Vitamins Biosynthesis(Vitamin-Biosynthesis), tetrahydrofolate biosynthesis II(PWY-3742)
rxn00800_d0	Cytosol (c)	(1) N6-(1,2-Dicarboxyethyl)-AMP[c0] <=> (1) AMP[c0] + (1) Fumarate[c0]		Aquca_016_00195.2.CDS|Aquca_016_00198.1.CDS|Aquca_016_00195.1.CDS|Aquca_010_00676.1.CDS		Alanine, aspartate and glutamate metabolism(rn00250), Purine metabolism(rn00230)	Biosynthesis(Biosynthesis), Nucleosides and Nucleotides Biosynthesis(Nucleotide-Biosynthesis), Purine Nucleotide <i>De Novo</i> Biosynthesis(Purine-Nucleotide-De-Novo-Biosynthesis), Purine Nucleotide Biosynthesis(PUR-NUC-SYN), adenosine nucleotides <i>de novo</i> biosynthesis(PWY-6126), purine nucleotide metabolism (phosphotransfer and nucleotide modification)(DENOVOPURINE3-PWY), purine nucleotid…
rxn24768_c0	Plastid (d)	(1) 1-(9Z,12Z-octadecadienoyl)-2-(7Z-hexadecenoyl)-3-O-beta-D-galactosyl-sn-glycerol[d0] <=> (1) 1-(9Z,12Z,15Z-octadecatrienoyl)-2-(7Z-hexadecenoyl)-3-O-beta-D-galactosyl-sn-glycerol[d0] + (2) H+[d0]	Omega-3 fatty acid desaturase (EC 1.14.19.-)	Aquca_045_00112.1.CDS	AT2G29980,AT3G11170,AT5G05580		Biosynthesis(Biosynthesis), Fatty Acids and Lipids Biosynthesis(Lipid-Biosynthesis), glycolipid desaturation(PWY-782)
rxn00394_c0	Cytosol (c)	(1) H2O[c0] + (1) L-Arginine[c0] => (1) L-Ornithine[c0] + (1) Urea[c0]	Arginase (EC 3.5.3.1)	Aquca_013_00658.3.CDS|Aquca_013_00658.1.CDS|Aquca_013_00658.2.CDS	AT4G08870,AT4G08900	Arginine and proline metabolism(rn00330)	(Citrulline-Biosynthesis), <i>L-N<sup>&delta;</sup></i>-acetylornithine biosynthesis(PWY-6922), Amines and Polyamines Biosynthesis(Polyamine-Biosynthesis), Amino Acids Biosynthesis(Amino-Acid-Biosynthesis), Amino Acids Degradation(Amino-Acid-Degradation), Arginine Degradation(ARGININE-DEG), Biosynthesis(Biosynthesis), Degradation/Utilization/Assimilation(Degradation), Glutamate Biosynthesis(GLUTA…
rxn25750_d0	Cytosol (c)	(1) Myristoyl-ACPs[c0] + (1) NAD+[c0] <=> (1) H+[c0] + (1) NADH[c0] + (1) trans-Tetradec-2-enoyl-[acp][c0]		Aquca_014_00876.3.CDS|Aquca_014_00876.1.CDS|Aquca_014_00876.2.CDS|Aquca_009_00035.1.CDS			Biosynthesis(Biosynthesis), Fatty Acid Biosynthesis(Fatty-acid-biosynthesis), Fatty Acids and Lipids Biosynthesis(Lipid-Biosynthesis), Palmitate Biosynthesis(Palmitate-Biosynthesis), palmitate biosynthesis II (bacteria and plants)(PWY-5971), superpathway of fatty acid biosynthesis II (plant)(PWY-5156)
rxn00789_c0	Cytosol (c)	(1) 1-(5-Phospho-D-ribosyl)-ATP[c0] + (1) Diphosphate[c0] + (1) H+[c0] <= (1) 5-Phospho-alpha-D-ribose 1-diphosphate[c0] + (1) ATP[c0]	ATP phosphoribosyltransferase (EC 2.4.2.17)	Aquca_018_00238.1.CDS|Aquca_031_00029.3.CDS|Aquca_031_00029.1.CDS|Aquca_111_00010.2.CDS|Aquca_111_00010.4.CDS|Aquca_031_00029.4.CDS|Aquca_111_00010.3.CDS|Aquca_111_00010.1.CDS|Aquca_031_00029.2.CDS	AT1G09795,AT1G58080	Histidine metabolism(rn00340)	Amino Acids Biosynthesis(Amino-Acid-Biosynthesis), Biosynthesis(Biosynthesis), Histidine Biosynthesis(HISTIDINE-SYN), Individual Amino Acids Biosynthesis(IND-AMINO-ACID-SYN), histidine biosynthesis(HISTSYN-PWY)
rxn02213_c0	Cytosol (c)	(1) 3-Dehydroquinate[c0] => (1) 3-Dehydroshikimate[c0] + (1) H2O[c0]	3-dehydroquinate dehydratase I (EC 4.2.1.10)	Aquca_003_00901.3.CDS|Aquca_017_00293.1.CDS|Aquca_017_00293.2.CDS|Aquca_003_00904.1.CDS|Aquca_003_00901.1.CDS|Aquca_017_00294.1.CDS|Aquca_003_00901.2.CDS|Aquca_017_00293.3.CDS|Aquca_003_00904.2.CDS	AT3G06350	Phenylalanine, tyrosine and tryptophan biosynthesis(rn00400)	Amino Acids Biosynthesis(Amino-Acid-Biosynthesis), Aromatic Compounds Biosynthesis(AROMATIC-COMPOUNDS-BIOSYN), Biosynthesis(Biosynthesis), Chorismate Biosynthesis(Chorismate-Biosynthesis), chorismate biosynthesis I(ARO-PWY), chorismate biosynthesis from 3-dehydroquinate(PWY-6163), gallate biosynthesis(PWY-6707), superpathway of phenylalanine, tyrosine and tryptophan biosynthesis(COMPLETE-ARO-ARA-…
rxn27460_c0	Plastid (d)	(1) NAD+[d0] + (1) sn-Glycerol 3-phosphate[d0] <=> (1) Glycerone phosphate[d0] + (1) H+[d0] + (1) NADH[d0]	Glycerol-3-phosphate dehydrogenase [NAD+] (EC 1.1.1.8)	Aquca_004_00466.6.CDS|Aquca_035_00239.1.CDS|Aquca_030_00186.1.CDS|Aquca_056_00044.1.CDS|Aquca_004_00466.3.CDS|Aquca_030_00186.2.CDS|Aquca_004_00466.4.CDS|Aquca_014_00721.1.CDS|Aquca_004_00466.1.CDS|Aquca_004_00466.2.CDS|Aquca_056_00044.3.CDS|Aquca_068_00085.2.CDS|Aquca_004_00466.5.CDS|Aquca_056_00047.1.CDS|Aquca_021_00245.1.CDS|Aquca_035_00238.1.CDS|Aquca_068_00085.1.CDS	AT2G40690,AT2G41540,AT5G40610
rxn24868_d0	Plastid (d)	(1) 1,2-(9Z,12Z-octadecadienoyl)-3-O-beta-D-galactosyl-sn-glycerol[d0] <=> (1) 1-(9Z,12Z-octadecadienoyl)-2-(9Z,12Z,15Z-octadecatrienoyl)-3-O-beta-D-galactosyl-sn-glycerol[d0] + (2) H+[d0]	Omega-3 fatty acid desaturase (EC 1.14.19.-)	Aquca_045_00112.1.CDS	AT2G29980,AT3G11170,AT5G05580		Biosynthesis(Biosynthesis), Fatty Acids and Lipids Biosynthesis(Lipid-Biosynthesis), glycolipid desaturation(PWY-782)
rxn24866_d0	Plastid (d)	(1) 1,2-(9Z,12Z-octadecadienoyl)-3-O-beta-D-galactosyl-sn-glycerol[d0] <=> (1) 1-18:3-2-18:2-monogalactosyldiacylglycerol[d0] + (2) H+[d0]	Omega-3 fatty acid desaturase (EC 1.14.19.-)	Aquca_045_00112.1.CDS	AT2G29980,AT3G11170,AT5G05580		Biosynthesis(Biosynthesis), Fatty Acids and Lipids Biosynthesis(Lipid-Biosynthesis), glycolipid desaturation(PWY-782)
rxn24348_c0	Cytosol (c)	(1) H+[c0] + (1) NADPH[c0] + (1) Naringenin[c0] + (1) Oxygen[c0] => (1) Eriodictyol[c0] + (1) H2O[c0] + (1) NADP+[c0]	Flavanone-3-hydroxylase (EC 1.14.13.21) ; Flavonoid 3'-hydroxylase (EC 1.14.13.21) ; Flavonoid 3'-monooxygenase (EC 1.14.13.21)	Aquca_036_00123.1.CDS|Aquca_033_00079.4.CDS|Aquca_002_01367.2.CDS|Aquca_033_00079.1.CDS|Aquca_017_00215.1.CDS|Aquca_033_00079.2.CDS|Aquca_036_00123.2.CDS|Aquca_033_00079.3.CDS|Aquca_002_01367.1.CDS	AT3G25180,AT5G07990		Biosynthesis(Biosynthesis), Flavones Biosynthesis(FLAVONE-SYN), Flavonoids Biosynthesis(FLAVONOID-SYN), Phenylpropanoid Derivatives Biosynthesis(PHENYLPROPANOID-SYN), Secondary Metabolites Biosynthesis(SECONDARY-METABOLITE-BIOSYNTHESIS), flavonoid biosynthesis (in equisetum)(PWY-6787), luteolin biosynthesis(PWY-5060)
rxn24113_c0	Cytosol (c)	(1) N-dimethylethanolamine[c0] + (1) S-Adenosyl-L-methionine[c0] <=> (1) Choline[c0] + (1) H+[c0] + (1) S-Adenosyl-L-homocysteine[c0]	Ethanolamine N-methyltransferase, free-base-specific (EC 2.1.1.-)	Aquca_045_00196.2.CDS|Aquca_108_00040.1.CDS|Aquca_045_00196.1.CDS			Biosynthesis(Biosynthesis), Choline Biosynthesis(Choline-Biosynthesis), Fatty Acids and Lipids Biosynthesis(Lipid-Biosynthesis), choline biosynthesis II(PWY-3542), superpathway of choline biosynthesis(PWY-4762)
rxn05343_d0	Cytosol (c)	(1) Malonyl-[acyl-carrier protein][c0] + (1) Octanoyl-[acp][c0] => (1) 3-Oxodecanoyl-[acp][c0] + (1) Acyl-carrier protein[c0] + (1) CO2[c0]		Aquca_020_00506.6.CDS|Aquca_020_00506.2.CDS|Aquca_020_00506.5.CDS|Aquca_020_00506.1.CDS|Aquca_020_00506.7.CDS|Aquca_020_00506.4.CDS|Aquca_020_00506.3.CDS|Aquca_014_00568.1.CDS		Fatty acid biosynthesis(rn00061)	Biosynthesis(Biosynthesis), Fatty Acid Biosynthesis(Fatty-acid-biosynthesis), Fatty Acids and Lipids Biosynthesis(Lipid-Biosynthesis), Palmitate Biosynthesis(Palmitate-Biosynthesis), palmitate biosynthesis II (bacteria and plants)(PWY-5971), superpathway of fatty acid biosynthesis II (plant)(PWY-5156)
rxn00409_n0	Cytosol (c)	(1) ATP[c0] + (1) CDP[c0] <=> (1) ADP[c0] + (1) CTP[c0]		Aquca_037_00165.1.CDS|Aquca_013_00095.5.CDS|Aquca_053_00057.1.CDS|Aquca_123_00014.1.CDS|Aquca_053_00057.3.CDS|Aquca_013_00095.3.CDS|Aquca_013_00095.1.CDS|Aquca_013_00095.4.CDS|Aquca_037_00165.3.CDS|Aquca_020_00508.1.CDS|Aquca_013_00095.2.CDS|Aquca_037_00165.2.CDS|Aquca_053_00057.2.CDS		Pyrimidine metabolism(rn00240)	Biosynthesis(Biosynthesis), Nucleosides and Nucleotides Biosynthesis(Nucleotide-Biosynthesis), Pyrimidine Nucleotide Biosynthesis(PYR-NUC-SYN), Pyrimidine Nucleotides <i>de novo</i> Biosynthesis(Pyrimidine-De-Novo-Biosyn), Pyrimidine Nucleotides Salvage(Pyrimidine-Nucleotide-Salvage), pyrimidine ribonucleotides <i>de novo</i> biosynthesis(PWY0-162), pyrimidine ribonucleotides interconversion(PWY-…
rxn23729_c0	Plastid (d)	(1) 1-(9Z-octadecenoyl)-2-hexadecanoyl-3-O-beta-D-galactosyl-sn-glycerol[d0] <=> (1) 1-(9Z-octadecenoyl)-2-(7Z-hexadecenoyl)-3-O-beta-D-galactosyl-sn-glycerol,[d0] + (2) H+[d0]	Palmitoyl-monogalactosyldiacylglycerol delta-7 desaturase (EC 1.14.19.-)	Aquca_111_00027.1.CDS|Aquca_020_00094.4.CDS|Aquca_008_00281.1.CDS|Aquca_124_00013.2.CDS|Aquca_020_00094.2.CDS|Aquca_124_00013.1.CDS|Aquca_020_00094.1.CDS|Aquca_020_00094.3.CDS	AT3G15850		Biosynthesis(Biosynthesis), Fatty Acids and Lipids Biosynthesis(Lipid-Biosynthesis), glycolipid desaturation(PWY-782)
rxn29020_c0	Plastid (d)	(1) Geranyl diphosphate[d0] + (7) Isopentenyl diphosphate[d0] => (7) Diphosphate[d0] + (7) H+[d0] + (1) all-trans-Nonaprenyl diphosphate[d0]	Solanesyl diphosphate synthase (EC 2.5.1.85)	Aquca_010_00120.2.CDS|Aquca_010_00120.1.CDS|Aquca_027_00253.1.CDS	AT1G17050,AT1G78510,AT2G34630		Biosynthesis(Biosynthesis), Cofactors, Prosthetic Groups, Electron Carriers Biosynthesis(Cofactor-Biosynthesis), Plastoquinol Biosynthesis(Plastoquinone-Biosynthesis), Polyprenyl Biosynthesis(Polyprenyl-Biosynthesis), Quinol and Quinone Biosynthesis(Quinone-Biosynthesis), nonaprenyl diphosphate biosynthesis I(PWY-5805), nonaprenyl diphosphate biosynthesis III(PWY-5805-ARA), superpathway of plasto…
rxn01075_g0	Cytosol (c)	(1) UDP-L-arabinose[c0] <=> (1) UDP-D-xylose[c0]		Aquca_010_00120.2.CDS|Aquca_002_01299.8.CDS|Aquca_002_01299.1.CDS|Aquca_002_01299.3.CDS|Aquca_002_01299.5.CDS|Aquca_002_01299.2.CDS|Aquca_010_00120.1.CDS|Aquca_027_00253.1.CDS|Aquca_002_01299.7.CDS|Aquca_002_01299.6.CDS|Aquca_002_01299.4.CDS		Amino sugar and nucleotide sugar metabolism(rn00520)	Activation/Inactivation/Interconversion(Activation-Inactivation-Interconversion), Biosynthesis(Biosynthesis), Carbohydrates Biosynthesis(Carbohydrates-Biosynthesis), Interconversions(Interconversion), Sugar Nucleotides Biosynthesis(SUGAR-NUCLEOTIDES), Sugars Biosynthesis(CARBO-BIOSYNTHESIS), UDP-L-arabinose biosynthesis I (from UDP-xylose)(PWY-63), UDP-sugars interconversion(PWY-5114)
rxn00078_c0	Cytosol (c)	(1) ATP[c0] + (1) NADH[c0] => (1) ADP[c0] + (1) H+[c0] + (1) NADPH[c0]	NADH kinase (EC 2.7.1.86)	Aquca_014_00737.2.CDS|Aquca_102_00004.1.CDS|Aquca_102_00004.2.CDS|Aquca_102_00004.3.CDS|Aquca_014_00737.1.CDS	AT1G78590,AT3G21070		Biosynthesis(Biosynthesis), Cofactors, Prosthetic Groups, Electron Carriers Biosynthesis(Cofactor-Biosynthesis), NAD Metabolism(NAD-Metabolism), NAD/NADH phosphorylation and dephosphorylation(PWY-5083)
rxn02405_m0	Cytosol (c)	(1) 3-Deoxy-D-manno-octulosonate[c0] + (1) CTP[c0] => (1) CMP-3-deoxy-D-manno-octulosonate[c0] + (1) Diphosphate[c0] + (1) H+[c0]	3-deoxy-manno-octulosonate cytidylyltransferase (EC 2.7.7.38)	Aquca_081_00009.3.CDS|Aquca_081_00009.2.CDS|Aquca_081_00009.4.CDS|Aquca_081_00009.1.CDS|Aquca_055_00005.1.CDS|Aquca_081_00009.5.CDS	AT1G53000	Lipopolysaccharide biosynthesis(rn00540)	Biosynthesis(Biosynthesis), CMP-KDO Biosynthesis(CMP-KDO-Biosynthesis), CMP-KDO biosynthesis I(PWY-1269), CMP-KDO biosynthesis II (from D-arabinose 5-phosphate)(PWY-5111), Carbohydrates Biosynthesis(Carbohydrates-Biosynthesis), Cell Structures Biosynthesis(Cell-Structure-Biosynthesis), Fatty Acids and Lipids Biosynthesis(Lipid-Biosynthesis), Lipopolysaccharide Biosynthesis(Lipopolysaccharide-Bios…
rxn28346_r0	Endoplasmic Reticulum (r)	(1) H+[r0] + (1) NADPH[r0] + (1) Naringenin[r0] + (1) Oxygen[r0] => (1) Eriodictyol[r0] + (1) H2O[r0] + (1) NADP+[r0]	Flavanone-3-hydroxylase (EC 1.14.13.21) ; Flavonoid 3'-hydroxylase (EC 1.14.13.21) ; Flavonoid 3'-monooxygenase (EC 1.14.13.21)	Aquca_010_00348.1.CDS|Aquca_010_00348.2.CDS|Aquca_010_00348.3.CDS|Aquca_057_00027.1.CDS|Aquca_057_00023.1.CDS|Aquca_034_00378.1.CDS|Aquca_057_00026.1.CDS|Aquca_057_00023.2.CDS|Aquca_044_00085.1.CDS|Aquca_044_00084.1.CDS|Aquca_002_00830.1.CDS|Aquca_028_00289.1.CDS	AT3G25180,AT5G07990		Biosynthesis(Biosynthesis), Flavones Biosynthesis(FLAVONE-SYN), Flavonoids Biosynthesis(FLAVONOID-SYN), Phenylpropanoid Derivatives Biosynthesis(PHENYLPROPANOID-SYN), Secondary Metabolites Biosynthesis(SECONDARY-METABOLITE-BIOSYNTHESIS), flavonoid biosynthesis (in equisetum)(PWY-6787), luteolin biosynthesis(PWY-5060)
rxn24868_r0	Plastid (d)	(1) 1,2-(9Z,12Z-octadecadienoyl)-3-O-beta-D-galactosyl-sn-glycerol[d0] <=> (1) 1-(9Z,12Z-octadecadienoyl)-2-(9Z,12Z,15Z-octadecatrienoyl)-3-O-beta-D-galactosyl-sn-glycerol[d0] + (2) H+[d0]		Aquca_045_00112.1.CDS			Biosynthesis(Biosynthesis), Fatty Acids and Lipids Biosynthesis(Lipid-Biosynthesis), glycolipid desaturation(PWY-782)
rxn25747_d0	Cytosol (c)	(1) Decanoyl-[acp][c0] + (1) NAD+[c0] <=> (1) H+[c0] + (1) NADH[c0] + (1) Trans-D2-decenoyl-ACPs[c0]		Aquca_014_00876.3.CDS|Aquca_014_00876.1.CDS|Aquca_014_00876.2.CDS|Aquca_009_00035.1.CDS			Biosynthesis(Biosynthesis), Fatty Acid Biosynthesis(Fatty-acid-biosynthesis), Fatty Acids and Lipids Biosynthesis(Lipid-Biosynthesis), Palmitate Biosynthesis(Palmitate-Biosynthesis), palmitate biosynthesis II (bacteria and plants)(PWY-5971), superpathway of fatty acid biosynthesis II (plant)(PWY-5156)
rxn27909_c0	Peroxisome (x)	(1) 2-Oxoglutarate[x0] + (1) Glycine[x0] <=> (1) Glyoxylate[x0] + (1) L-Glutamate[x0]	Glutamate-glyoxylate aminotransferase (EC 2.6.1.4) ; L-alanine:glyoxylate aminotransferase (EC 2.6.1.44)	Aquca_008_00071.2.CDS|Aquca_011_00547.6.CDS|Aquca_011_00547.1.CDS|Aquca_005_00183.2.CDS|Aquca_014_00650.2.CDS|Aquca_008_00071.3.CDS|Aquca_005_00183.3.CDS|Aquca_011_00547.3.CDS|Aquca_011_00547.2.CDS|Aquca_011_00547.4.CDS|Aquca_008_00071.1.CDS|Aquca_011_00547.5.CDS|Aquca_014_00650.1.CDS|Aquca_005_00183.1.CDS	AT1G23310,AT1G70580,AT2G13360,AT2G38400,AT3G08860,AT4G39660		(Photosynthesis), Amino Acids Biosynthesis(Amino-Acid-Biosynthesis), Biosynthesis(Biosynthesis), Generation of Precursor Metabolites and Energy(Energy-Metabolism), Glycine Biosynthesis(GLYCINE-SYN), Individual Amino Acids Biosynthesis(IND-AMINO-ACID-SYN), glycine biosynthesis(GLYSYN2-PWY), photorespiration(PWY-181)
rxn28083_d0	Plastid (d)	(1) L-Glutamate[d0] + (1) Prephenate[d0] <=> (1) 2-Oxoglutarate[d0] + (1) L-Arogenate[d0]	Glutamate--prephenate aminotransferase (EC 2.6.1.79)	Aquca_006_00154.1.CDS|Aquca_029_00011.4.CDS|Aquca_029_00011.1.CDS|Aquca_029_00011.2.CDS|Aquca_001_00830.1.CDS|Aquca_057_00011.1.CDS|Aquca_029_00011.3.CDS|Aquca_020_00104.1.CDS	AT2G22250		Amino Acids Biosynthesis(Amino-Acid-Biosynthesis), Biosynthesis(Biosynthesis), Individual Amino Acids Biosynthesis(IND-AMINO-ACID-SYN), Phenylalanine Biosynthesis(PHENYLALANINE-SYN), Tyrosine Biosynthesis(TYROSINE-SYN), phenylalanine biosynthesis II(PWY-3462), superpathway of phenylalanine and tyrosine biosynthesis(PWY-3481), superpathway of phenylalanine, tyrosine and tryptophan biosynthesis(COM…
rxn28070_d0	Plastid (d)	(1) CDP-1-18:1(9Z)-2-16:0-glycerol[d0] + (1) sn-Glycerol 3-phosphate[d0] => (1) CMP[d0] + (1) H+[d0] + (1) phosphatidylglycerophosphate (1-18:1(9Z), 2-16:1)[d0]	CDP-diacylglycerol--glycerol-3-phosphate 3-phosphatidyltransferase (EC 2.7.8.5)	Aquca_027_00164.3.CDS|Aquca_027_00164.1.CDS|Aquca_027_00164.2.CDS|Aquca_054_00041.1.CDS|Aquca_054_00041.3.CDS|Aquca_054_00041.2.CDS|Aquca_027_00164.4.CDS	AT2G39290,AT3G55030
rxn20496_c0	Mitochondria (m)	(1) 2-Oxoglutarate[m0] + (1) L-Ornithine[m0] <=> (1) L-Glutamate[m0] + (1) L-Glutamate 5-semialdehyde[m0]	Ornithine aminotransferase (EC 2.6.1.13)	Aquca_003_00172.1.CDS|Aquca_009_00877.1.CDS|Aquca_003_00172.3.CDS|Aquca_003_00172.2.CDS	AT5G46180		(Citrulline-Biosynthesis), <i>L-N<sup>&delta;</sup></i>-acetylornithine biosynthesis(PWY-6922), Amino Acids Biosynthesis(Amino-Acid-Biosynthesis), Amino Acids Degradation(Amino-Acid-Degradation), Arginine Degradation(ARGININE-DEG), Biosynthesis(Biosynthesis), Degradation/Utilization/Assimilation(Degradation), Degradation/Utilization/Assimilation-Other(Other-Degradation), Glutamate Biosynthesis(GL…
rxn03137_d0	Cytosol (c)	(1) 1-(5'-Phosphoribosyl)-5-amino-4-imidazolecarboxamide[c0] + (1) 10-Formyltetrahydrofolate[c0] => (1) 1-(5'-Phosphoribosyl)-5-formamido-4-imidazolecarboxamide[c0] + (1) Tetrahydrofolate[c0]		Aquca_015_00444.1.CDS		One carbon pool by folate(rn00670), Purine metabolism(rn00230)	Biosynthesis(Biosynthesis), Inosine-5'-phosphate Biosynthesis(IMP-Biosynthesis), Nucleosides and Nucleotides Biosynthesis(Nucleotide-Biosynthesis), Purine Nucleotide <i>De Novo</i> Biosynthesis(Purine-Nucleotide-De-Novo-Biosynthesis), Purine Nucleotide Biosynthesis(PUR-NUC-SYN), inosine-5'-phosphate biosynthesis II(PWY-6124), purine nucleotides <i>de novo</i> biosynthesis II(PWY-841)
rxn00260_c0	Cytosol (c)	(1) 2-Oxoglutarate[c0] + (1) L-Aspartate[c0] <=> (1) L-Glutamate[c0] + (1) Oxaloacetate[c0]	Aspartate aminotransferase (EC 2.6.1.1)	Aquca_039_00093.1.CDS|Aquca_001_00635.3.CDS|Aquca_001_00635.4.CDS|Aquca_001_00429.3.CDS|Aquca_017_00022.1.CDS|Aquca_001_00429.2.CDS|Aquca_039_00093.2.CDS|Aquca_001_00635.1.CDS|Aquca_001_00429.1.CDS|Aquca_001_00635.2.CDS|Aquca_016_00136.1.CDS	AT1G62800,AT2G22250,AT2G30970,AT4G31990,AT5G11520,AT5G19550	Alanine, aspartate and glutamate metabolism(rn00250), Carbon fixation in photosynthetic organisms(rn00710)	Amino Acids Biosynthesis(Amino-Acid-Biosynthesis), Amino Acids Degradation(Amino-Acid-Degradation), Aspartate Biosynthesis(ASPARTATE-SYN), Aspartate Degradation(ASPARTATE-DEG), Biosynthesis(Biosynthesis), Degradation/Utilization/Assimilation(Degradation), Glutamate Degradation(GLUTAMATE-DEG), Individual Amino Acids Biosynthesis(IND-AMINO-ACID-SYN), Isoleucine Biosynthesis(ISOLEUCINE-SYN), Threoni…
rxn02554_c0	Cytosol (c)	(1) Ferulate[c0] + (1) H+[c0] + (1) NADPH[c0] + (1) Oxygen[c0] => (1) 5-Hydroxyferulic acid methyl ester[c0] + (1) H2O[c0] + (1) NADP+[c0]	Ferulate-5-hydroxylase (EC 1.14.13.-)	Aquca_006_00094.1.CDS|Aquca_016_00049.1.CDS|Aquca_010_00349.1.CDS|Aquca_010_00349.2.CDS|Aquca_006_00094.2.CDS|Aquca_007_00343.1.CDS|Aquca_016_00049.2.CDS|Aquca_007_00344.1.CDS	AT4G36220	Phenylpropanoid biosynthesis(rn00940)	Biosynthesis(Biosynthesis), Cinnamates Biosynthesis(CINNAMATE-SYN), Phenylpropanoid Derivatives Biosynthesis(PHENYLPROPANOID-SYN), Secondary Metabolites Biosynthesis(SECONDARY-METABOLITE-BIOSYNTHESIS), free phenylpropanoid acid biosynthesis(PWY-2181)
rxn01116_c0	Cytosol (c)	(1) D-Ribulose 5-phosphate[c0] <=> (1) D-Xylulose 5-phosphate[c0]	Ribulose-phosphate 3-epimerase (EC 5.1.3.1)	Aquca_040_00046.3.CDS|Aquca_002_00679.2.CDS|Aquca_002_00679.5.CDS|Aquca_002_00679.1.CDS|Aquca_002_00679.7.CDS|Aquca_002_00679.3.CDS|Aquca_002_00679.4.CDS|Aquca_040_00046.2.CDS|Aquca_002_00679.9.CDS|Aquca_002_00679.11.CDS|Aquca_040_00046.4.CDS|Aquca_002_00679.8.CDS|Aquca_040_00046.1.CDS|Aquca_002_00679.6.CDS|Aquca_002_00679.10.CDS	AT1G63290,AT3G01850,AT5G61410	Carbon fixation in photosynthetic organisms(rn00710), Pentose and glucuronate interconversions(rn00040), Pentose phosphate pathway(rn00030)	(Photosynthesis), Autotrophic CO<sub>2</sub> Fixation(Autotrophic-CO2-Fixation), Biosynthesis(Biosynthesis), C1 Compounds Utilization and Assimilation(C1-COMPOUNDS), CO<sub>2</sub> Fixation(CO2-Fixation), Calvin-Benson-Bassham cycle(CALVIN-PWY), Carbohydrates Biosynthesis(Carbohydrates-Biosynthesis), Degradation/Utilization/Assimilation(Degradation), Generation of Precursor Metabolites and Energy…
rxn00423_c0	Cytosol (c)	(1) Acetyl-CoA[c0] + (1) L-Serine[c0] => (1) CoA[c0] + (1) O-Acetyl-L-serine[c0]	Serine acetyltransferase (EC 2.3.1.30)	Aquca_015_00394.2.CDS|Aquca_003_00287.1.CDS|Aquca_001_00108.1.CDS|Aquca_005_00278.1.CDS|Aquca_015_00394.3.CDS|Aquca_015_00394.1.CDS	AT1G55920,AT2G17640,AT3G13110,AT4G35640,AT5G56760	Cysteine and methionine metabolism(rn00270), Sulfur metabolism(rn00920)	(Detoxification), Amino Acids Biosynthesis(Amino-Acid-Biosynthesis), Biosynthesis(Biosynthesis), Cysteine Biosynthesis(CYSTEINE-SYN), Individual Amino Acids Biosynthesis(IND-AMINO-ACID-SYN), Other Amino Acid Biosynthesis(Other-Amino-Acid-Biosynthesis), Other Biosynthesis(Other-biosynthesis), cysteine biosynthesis I(CYSTSYN-PWY), seleno-amino acid biosynthesis(PWY-6936), superpathway of seleno-com…
rxn14142_d0	Cytosol (c)	(1) Geranylgeranyl diphosphate[c0] + (1) H+[c0] + (1) NADPH[c0] => (1) Dihydrogeranylgeranyl diphosphate[c0] + (1) NADP+[c0]		Aquca_105_00012.2.CDS|Aquca_016_00227.1.CDS|Aquca_105_00012.1.CDS			Biosynthesis(Biosynthesis), Cofactors, Prosthetic Groups, Electron Carriers Biosynthesis(Cofactor-Biosynthesis), Diterpenoids Biosynthesis(DITERPENOID-SYN), Phylloquinol Biosynthesis(Phylloquinone-Biosynthesis), Phytyl Diphosphate Biosynthesis(Phytyl-Diphosphate-Biosynthesis), Quinol and Quinone Biosynthesis(Quinone-Biosynthesis), Secondary Metabolites Biosynthesis(SECONDARY-METABOLITE-BIOSYNTHES…
rxn28237_r0	Mitochondria (m)	(1) Palmitoyl-CoA[m0] + (1) sn-Glycerol 3-phosphate[m0] => (1) 1-Palmitoylglycerol 3-phosphate[m0] + (1) CoA[m0]		Aquca_003_00476.1.CDS|Aquca_001_00233.1.CDS|Aquca_047_00038.1.CDS|Aquca_005_00570.1.CDS|Aquca_047_00038.2.CDS|Aquca_029_00122.1.CDS|Aquca_057_00060.1.CDS|Aquca_047_00038.3.CDS
rxn12510_c0	Cytosol (c)	(1) ATP[c0] + (1) Pantothenate[c0] => (1) ADP[c0] + (1) D-4'-Phosphopantothenate[c0] + (1) H+[c0]	Pantothenate kinase type II, eukaryotic (EC 2.7.1.33)	Aquca_007_00349.1.CDS|Aquca_020_00463.1.CDS|Aquca_017_00209.1.CDS|Aquca_003_00057.1.CDS	AT1G60440,AT4G32180	Pantothenate and CoA biosynthesis(rn00770)	Biosynthesis(Biosynthesis), Coenzyme A Biosynthesis(CoA-Biosynthesis), Cofactors, Prosthetic Groups, Electron Carriers Biosynthesis(Cofactor-Biosynthesis), Pantothenate Biosynthesis(Pantothenate-Biosynthesis), Vitamins Biosynthesis(Vitamin-Biosynthesis), pantothenate and coenzyme A biosynthesis II(PWY-4221), phosphopantothenate biosynthesis I(PANTO-PWY), phosphopantothenate biosynthesis II(PWY-39…
rxn24856_c0	Endoplasmic Reticulum (r)	(1) 1-Hexadecanoyl-2-(9Z-octadecenoyl)-sn-glycero-3-phosphocholine[r0] <=> (1) 1-16:0-2-18:2-phosphatidylcholine[r0] + (2) H+[r0]	Omega-6 oleate desaturase (EC 1.14.19.-)	Aquca_095_00003.1.CDS|Aquca_003_00369.1.CDS	AT3G12120		Biosynthesis(Biosynthesis), Fatty Acids and Lipids Biosynthesis(Lipid-Biosynthesis), Phospholipid Biosynthesis(Phospholipid-Biosynthesis), phospholipid desaturation(PWY-762)
rxn00337_c0	Cytosol (c)	(1) ATP[c0] + (1) L-Aspartate[c0] <=> (1) 4-Phospho-L-aspartate[c0] + (1) ADP[c0]	Aspartokinase (EC 2.7.2.4)	Aquca_009_01083.1.CDS|Aquca_017_00092.1.CDS|Aquca_017_00092.5.CDS|Aquca_017_00092.3.CDS|Aquca_017_00092.4.CDS|Aquca_017_00092.2.CDS|Aquca_009_01083.2.CDS|Aquca_074_00096.1.CDS	AT1G31230,AT3G02020,AT4G19710,AT5G13280,AT5G14060	Cysteine and methionine metabolism(rn00270), Glycine, serine and threonine metabolism(rn00260), Lysine biosynthesis(rn00300)	Amino Acids Biosynthesis(Amino-Acid-Biosynthesis), Biosynthesis(Biosynthesis), Individual Amino Acids Biosynthesis(IND-AMINO-ACID-SYN), Isoleucine Biosynthesis(ISOLEUCINE-SYN), Lysine Biosynthesis(LYSINE-SYN), Other Amino Acid Biosynthesis(Other-Amino-Acid-Biosynthesis), Threonine Biosynthesis(THREONINE-BIOSYNTHESIS), homoserine biosynthesis(HOMOSERSYN-PWY), isoleucine biosynthesis I(PWY-3001), l…
rxn02476_c0	Cytosol (c)	(1) Phosphoenolpyruvate[c0] + (1) Shikimate 3-phosphate[c0] <=> (1) 5-O-(1-Carboxyvinyl)-3-phosphoshikimate[c0] + (1) Orthophosphate[c0]	5-Enolpyruvylshikimate-3-phosphate synthase (EC 2.5.1.19)	Aquca_013_00642.3.CDS|Aquca_013_00642.1.CDS|Aquca_013_00642.2.CDS	AT1G48860,AT2G45300	Phenylalanine, tyrosine and tryptophan biosynthesis(rn00400)	Amino Acids Biosynthesis(Amino-Acid-Biosynthesis), Aromatic Compounds Biosynthesis(AROMATIC-COMPOUNDS-BIOSYN), Biosynthesis(Biosynthesis), Chorismate Biosynthesis(Chorismate-Biosynthesis), chorismate biosynthesis I(ARO-PWY), chorismate biosynthesis from 3-dehydroquinate(PWY-6163), superpathway of phenylalanine, tyrosine and tryptophan biosynthesis(COMPLETE-ARO-ARA-PWY)
rxn15362_c0	Cytosol (c)	(1) UDP-glucose[c0] + (1) alpha-D-Glucose 6-phosphate[c0] <=> (1) UDP[c0] + (1) alpha,alpha'-Trehalose 6-phosphate[c0]	Alpha,alpha-trehalose-phosphate synthase [UDP-forming] (EC 2.4.1.15)	Aquca_126_00003.1.CDS|Aquca_136_00003.5.CDS|Aquca_020_00014.3.CDS|Aquca_126_00003.4.CDS|Aquca_005_00517.2.CDS|Aquca_005_00636.1.CDS|Aquca_020_00014.7.CDS|Aquca_039_00035.3.CDS|Aquca_136_00003.7.CDS|Aquca_126_00003.6.CDS|Aquca_136_00003.3.CDS|Aquca_020_00014.1.CDS|Aquca_039_00035.1.CDS|Aquca_017_00115.2.CDS|Aquca_020_00014.5.CDS|Aquca_126_00003.7.CDS|Aquca_020_00014.4.CDS|Aquca_005_00636.2.CDS|Aqu…	AT1G06410,AT1G16980,AT1G17000,AT1G23870,AT1G60140,AT1G68020,AT1G70290,AT1G78580,AT2G18700,AT4G17770,AT4G27550	Starch and sucrose metabolism(rn00500)	Biosynthesis(Biosynthesis), Carbohydrates Biosynthesis(Carbohydrates-Biosynthesis), Organic Solutes Biosynthesis(Organic-solutes-Biosynthesis), Other Biosynthesis(Other-biosynthesis), Sugars Biosynthesis(CARBO-BIOSYNTHESIS), Trehalose Biosynthesis(Trehalose-biosynthesis), trehalose biosynthesis I(TRESYN-PWY)
rxn00100_c0	Cytosol (c)	(1) ATP[c0] + (1) Dephospho-CoA[c0] => (1) ADP[c0] + (1) CoA[c0] + (1) H+[c0]	Dephospho-CoA kinase (EC 2.7.1.24)	Aquca_017_00215.1.CDS	AT2G27490	Pantothenate and CoA biosynthesis(rn00770)	Biosynthesis(Biosynthesis), Coenzyme A Biosynthesis(CoA-Biosynthesis), Cofactors, Prosthetic Groups, Electron Carriers Biosynthesis(Cofactor-Biosynthesis), coenzyme A biosynthesis(COA-PWY), pantothenate and coenzyme A biosynthesis II(PWY-4221), superpathway of pantothenate and coenzymeA biosynthesis(PWY-4221ARA)
rxn00117_m0	Cytosol (c)	(1) ATP[c0] + (1) UDP[c0] <=> (1) ADP[c0] + (1) UTP[c0]		Aquca_037_00165.1.CDS|Aquca_013_00095.5.CDS|Aquca_053_00057.1.CDS|Aquca_123_00014.1.CDS|Aquca_053_00057.3.CDS|Aquca_013_00095.3.CDS|Aquca_013_00095.1.CDS|Aquca_013_00095.4.CDS|Aquca_037_00165.3.CDS|Aquca_020_00508.1.CDS|Aquca_013_00095.2.CDS|Aquca_037_00165.2.CDS|Aquca_053_00057.2.CDS		Pyrimidine metabolism(rn00240)	Biosynthesis(Biosynthesis), Nucleosides and Nucleotides Biosynthesis(Nucleotide-Biosynthesis), Pyrimidine Nucleotide Biosynthesis(PYR-NUC-SYN), Pyrimidine Nucleotides <i>de novo</i> Biosynthesis(Pyrimidine-De-Novo-Biosyn), pyrimidine ribonucleotides <i>de novo</i> biosynthesis(PWY0-162), pyrimidine ribonucleotides interconversion(PWY-5687)
rxn24809_c0	Endoplasmic Reticulum (r)	(1) 1,2-(9Z-octadecenoyl)-sn-glycero-3-phosphocholine[r0] <=> (1) 1-18:2-2-18:1-phosphatidylcholine[r0] + (2) H+[r0]	Omega-6 oleate desaturase (EC 1.14.19.-)	Aquca_095_00003.1.CDS|Aquca_003_00369.1.CDS	AT3G12120		Biosynthesis(Biosynthesis), Fatty Acids and Lipids Biosynthesis(Lipid-Biosynthesis), Phospholipid Biosynthesis(Phospholipid-Biosynthesis), phospholipid desaturation(PWY-762)
rxn14248_d0	Cytosol (c)	(1) 2-(3'-Methylthio)propylmalic acid[c0] <=> (1) 3-(3'-Methylthio)propylmalic acid[c0]	Methylthioalkylmalate isomerase large subunit (EC 5.4.4.-) ; Methylthioalkylmalate isomerase small subunit (EC 5.4.4.-)	Aquca_025_00024.2.CDS|Aquca_025_00024.1.CDS	AT2G43100,AT3G58990,AT4G13430	Glucosinolate biosynthesis(rn00966)	Biosynthesis(Biosynthesis), Glucosinolates Biosynthesis(GLUCOSINOLATE-SYN), Nitrogen-Containing Glucosides Biosynthesis(N-CONTAINING-GLUCOSIDE-SYN), Nitrogen-Containing Secondary Compounds Biosynthesis(N-CONTAINING-SECONDARY-CMPD-SYN), Secondary Metabolites Biosynthesis(SECONDARY-METABOLITE-BIOSYNTHESIS), aliphatic glucosinolate biosynthesis, side chain elongation cycle(PWYQT-4450)
rxn20788_d0	Plastid (d)	(2) 3-Phospho-D-glycerate[d0] + (2) H+[d0] <=> (1) CO2[d0] + (1) D-Ribulose 1,5-bisphosphate[d0] + (1) H2O[d0]	Ribulose bisphosphate carboxylase large chain (EC 4.1.1.39) ; Ribulose bisphosphate carboxylase small chain (EC 4.1.1.39)	Aquca_026_00295.1.CDS|Aquca_026_00296.1.CDS|Aquca_026_00295.2.CDS|Aquca_096_00027.1.CDS|Aquca_026_00295.3.CDS|Aquca_006_00192.1.CDS	AT1G67090,AT5G38410,AT5G38420,AT5G38430,ATCG00490		(Photosynthesis), Autotrophic CO<sub>2</sub> Fixation(Autotrophic-CO2-Fixation), Biosynthesis(Biosynthesis), C1 Compounds Utilization and Assimilation(C1-COMPOUNDS), CO<sub>2</sub> Fixation(CO2-Fixation), Calvin-Benson-Bassham cycle(CALVIN-PWY), Carbohydrates Biosynthesis(Carbohydrates-Biosynthesis), Degradation/Utilization/Assimilation(Degradation), Generation of Precursor Metabolites and Energy…
rxn15069_c0	Cytosol (c)	(1) H2O[c0] + (1) Sucrose[c0] => (1) alpha-D-Glucose[c0] + (1) beta-D-Fructose[c0]	Sucrose alpha-glucosidase, alkaline/neutral invertase (EC 3.2.1.26)	Aquca_004_00040.2.CDS|Aquca_003_00442.1.CDS|Aquca_073_00008.3.CDS|Aquca_073_00027.1.CDS|Aquca_073_00008.2.CDS|Aquca_004_00040.1.CDS|Aquca_086_00036.1.CDS|Aquca_073_00008.1.CDS	AT1G35580,AT1G56560,AT1G72000,AT3G05820,AT3G06500,AT4G09510,AT4G34860,AT5G22510	Starch and sucrose metabolism(rn00500)	Carbohydrates Degradation(Carbohydrates-Degradation), Degradation/Utilization/Assimilation(Degradation), Generation of precursor metabolites and energy(Generation-Precursors-Energy), Sucrose Degradation(SUCROSE-DEG), Sugars Degradation(Sugars-And-Polysaccharides), sucrose degradation III(PWY-621), superpathway of sucrose and starch metabolism I (non-photosynthetic tissue)(PWYQT-4466), superpathwa…
rxn27746_d0	Plastid (d)	(1) 1,2-(9Z-octadecenoyl)-sn-glycero-3-phosphate[d0] + (1) CTP[d0] <= (1) CDP-1,2-dioctadecenoylglycerol[d0] + (1) Diphosphate[d0]	Phosphatidate cytidylyltransferase (EC 2.7.7.41)	Aquca_014_00044.3.CDS|Aquca_020_00118.1.CDS|Aquca_013_00729.1.CDS|Aquca_013_00729.2.CDS|Aquca_014_00044.1.CDS|Aquca_014_00044.2.CDS|Aquca_014_00044.4.CDS	AT1G62430,AT2G45150,AT3G60620,AT4G22340,AT4G26770
rxn24288_c0	Cytosol (c)	(1) (9Z)-Octadecenoic acid[c0] + (1) S-Adenosyl-L-methionine[c0] => (1) H+[c0] + (1) S-Adenosyl-L-homocysteine[c0] + (1) dihydrosterculate[c0]	Cyclopropane-fatty-acyl-phospholipid synthase (EC 2.1.1.79), plant type	Aquca_014_00650.2.CDS|Aquca_014_00650.1.CDS	AT3G23460,AT3G23470,AT3G23480,AT3G23510,AT3G23530		Biosynthesis(Biosynthesis), Cyclopropane Fatty Acids Biosynthesis(Cyclopropane-fatty-acid-biosyn), Fatty Acid Biosynthesis(Fatty-acid-biosynthesis), Fatty Acids and Lipids Biosynthesis(Lipid-Biosynthesis), Unusual Fatty Acid Biosynthesis(Unusual-fatty-acid-biosynthesis), cyclopropane and cyclopropene fatty acid biosynthesis(PWY-4942)
rxn15362_n0	Cytosol (c)	(1) UDP-glucose[c0] + (1) alpha-D-Glucose 6-phosphate[c0] <=> (1) UDP[c0] + (1) alpha,alpha'-Trehalose 6-phosphate[c0]		Aquca_126_00003.1.CDS|Aquca_136_00003.5.CDS|Aquca_020_00014.3.CDS|Aquca_126_00003.4.CDS|Aquca_005_00517.2.CDS|Aquca_005_00636.1.CDS|Aquca_020_00014.7.CDS|Aquca_039_00035.3.CDS|Aquca_136_00003.7.CDS|Aquca_126_00003.6.CDS|Aquca_136_00003.3.CDS|Aquca_020_00014.1.CDS|Aquca_039_00035.1.CDS|Aquca_017_00115.2.CDS|Aquca_020_00014.5.CDS|Aquca_126_00003.7.CDS|Aquca_020_00014.4.CDS|Aquca_005_00636.2.CDS|Aqu…		Starch and sucrose metabolism(rn00500)	Biosynthesis(Biosynthesis), Carbohydrates Biosynthesis(Carbohydrates-Biosynthesis), Organic Solutes Biosynthesis(Organic-solutes-Biosynthesis), Other Biosynthesis(Other-biosynthesis), Sugars Biosynthesis(CARBO-BIOSYNTHESIS), Trehalose Biosynthesis(Trehalose-biosynthesis), trehalose biosynthesis I(TRESYN-PWY)
rxn01353_m0	Cytosol (c)	(1) ATP[c0] + (1) dGDP[c0] <=> (1) ADP[c0] + (1) dGTP[c0]		Aquca_037_00165.1.CDS|Aquca_013_00095.5.CDS|Aquca_053_00057.1.CDS|Aquca_123_00014.1.CDS|Aquca_053_00057.3.CDS|Aquca_013_00095.3.CDS|Aquca_013_00095.1.CDS|Aquca_013_00095.4.CDS|Aquca_037_00165.3.CDS|Aquca_020_00508.1.CDS|Aquca_013_00095.2.CDS|Aquca_037_00165.2.CDS|Aquca_053_00057.2.CDS		Purine metabolism(rn00230)	Biosynthesis(Biosynthesis), Nucleosides and Nucleotides Biosynthesis(Nucleotide-Biosynthesis), Purine Nucleotide <i>De Novo</i> Biosynthesis(Purine-Nucleotide-De-Novo-Biosynthesis), Purine Nucleotide Biosynthesis(PUR-NUC-SYN), purine nucleotide metabolism (phosphotransfer and nucleotide modification)(DENOVOPURINE3-PWY)
rxn24798_r0	Plastid (d)	(1) 1,2-(9Z,12Z-octadecadienoyl)-3-O-[alpha-D-galactosyl-(1->6)-O-beta-D-galactosyl]-sn-glycerol[d0] <=> (1) 1-(9Z,12Z-octadecenoyl)-2-(9Z,12Z,15Z-octadecatrienoyl)-3-O-[alpha-D-galactosyl-(1->6)-O-beta-D-galactosyl]-sn-glycerol[d0] + (2) H+[d0]	Omega-3 fatty acid desaturase (EC 1.14.19.-)	Aquca_045_00112.1.CDS	AT2G29980,AT3G11170,AT5G05580		Biosynthesis(Biosynthesis), Fatty Acids and Lipids Biosynthesis(Lipid-Biosynthesis), glycolipid desaturation(PWY-782)
rxn37218_w0	Cytosol (c)	(1) 1-Acyl-sn-glycerol 3-phosphate[c0] + (1) Palmitoyl-CoA[c0] => (1) 1-(9Z-octadecenoyl)-2-hexadecanoyl-sn-glycero-3-phosphate[c0] + (1) CoA[c0]	1-acyl-sn-glycerol-3-phosphate acyltransferase (EC 2.3.1.51)	Aquca_009_00247.7.CDS|Aquca_009_00247.1.CDS|Aquca_006_00140.3.CDS|Aquca_009_00247.3.CDS|Aquca_010_00407.2.CDS|Aquca_007_00141.2.CDS|Aquca_010_00407.1.CDS|Aquca_017_00193.1.CDS|Aquca_049_00231.2.CDS|Aquca_006_00140.1.CDS|Aquca_010_00407.4.CDS|Aquca_009_00247.8.CDS|Aquca_010_00426.1.CDS|Aquca_007_00141.1.CDS|Aquca_049_00231.1.CDS|Aquca_017_00193.2.CDS|Aquca_010_00426.2.CDS|Aquca_006_00140.2.CDS|Aqu…	AT1G51260,AT1G75020,AT1G78690,AT1G80950,AT3G18850,AT3G57650,AT4G24160,AT4G30580
rxn15389_c0	Cytosol (c)	(1) Sinapine[c0] + (1) beta-D-Glucose[c0] <=> (1) 1-O-Sinapoyl-beta-D-glucose[c0] + (1) Choline[c0]	Sinapoylglucose--choline O-sinapoyltransferase (EC 2.3.1.91)	Aquca_002_00515.2.CDS|Aquca_002_00515.1.CDS	AT5G09640	Phenylpropanoid biosynthesis(rn00940)	Biosynthesis(Biosynthesis), Cinnamates Biosynthesis(CINNAMATE-SYN), Phenylpropanoid Derivatives Biosynthesis(PHENYLPROPANOID-SYN), Secondary Metabolites Biosynthesis(SECONDARY-METABOLITE-BIOSYNTHESIS), sinapate ester biosynthesis(PWY-3301)
rxn00839_n0	Cytosol (c)	(1) ATP[c0] + (1) dADP[c0] <=> (1) ADP[c0] + (1) dATP[c0]		Aquca_037_00165.1.CDS|Aquca_013_00095.5.CDS|Aquca_053_00057.1.CDS|Aquca_123_00014.1.CDS|Aquca_053_00057.3.CDS|Aquca_013_00095.3.CDS|Aquca_013_00095.1.CDS|Aquca_013_00095.4.CDS|Aquca_037_00165.3.CDS|Aquca_020_00508.1.CDS|Aquca_013_00095.2.CDS|Aquca_037_00165.2.CDS|Aquca_053_00057.2.CDS		Purine metabolism(rn00230)	Biosynthesis(Biosynthesis), Nucleosides and Nucleotides Biosynthesis(Nucleotide-Biosynthesis), Purine Nucleotide <i>De Novo</i> Biosynthesis(Purine-Nucleotide-De-Novo-Biosynthesis), Purine Nucleotide Biosynthesis(PUR-NUC-SYN), adenosine nucleotides <i>de novo</i> biosynthesis(PWY-6126), purine nucleotide metabolism (phosphotransfer and nucleotide modification)(DENOVOPURINE3-PWY)
rxn22519_c0	Cytosol (c)	(1) CTP[c0] + (2) H2O[c0] => (1) CMP[c0] + (3) H+[c0] + (2) Orthophosphate[c0]	Apyrase, ATP-diphosphatase (EC 3.6.1.5)	Aquca_007_00373.1.CDS|Aquca_006_00157.1.CDS	AT3G04080,AT5G18280		Biosynthesis(Biosynthesis), Nucleosides and Nucleotides Biosynthesis(Nucleotide-Biosynthesis), Pyrimidine Nucleotide Biosynthesis(PYR-NUC-SYN), Pyrimidine Nucleotides <i>de novo</i> Biosynthesis(Pyrimidine-De-Novo-Biosyn), pyrimidine ribonucleotides <i>de novo</i> biosynthesis(PWY0-162), pyrimidine ribonucleotides interconversion(PWY-5687)
rxn00078_x0	Cytosol (c)	(1) ATP[c0] + (1) NADH[c0] => (1) ADP[c0] + (1) H+[c0] + (1) NADPH[c0]	NADH kinase (EC 2.7.1.86)	Aquca_027_00178.1.CDS	AT1G78590,AT3G21070		Biosynthesis(Biosynthesis), Cofactors, Prosthetic Groups, Electron Carriers Biosynthesis(Cofactor-Biosynthesis), NAD Metabolism(NAD-Metabolism), NAD/NADH phosphorylation and dephosphorylation(PWY-5083)
rxn00189_n0	Cytosol (c)	(1) H2O[c0] + (1) L-Glutamine[c0] => (1) L-Glutamate[c0] + (1) NH3[c0]	Glutaminase (EC 3.5.1.2) ; Glutamine amidotransferase chain of NAD synthetase	Aquca_004_00238.2.CDS|Aquca_004_00238.1.CDS	AT1G55090	Alanine, aspartate and glutamate metabolism(rn00250), Arginine and proline metabolism(rn00330), D-Glutamine and D-glutamate metabolism(rn00471), Nitrogen metabolism(rn00910)	(Citrulline-Biosynthesis), Amino Acids Biosynthesis(Amino-Acid-Biosynthesis), Biosynthesis(Biosynthesis), Individual Amino Acids Biosynthesis(IND-AMINO-ACID-SYN), Other Amino Acid Biosynthesis(Other-Amino-Acid-Biosynthesis), citrulline biosynthesis(CITRULBIO-PWY), superpathway of citrulline metabolism(PWY-5004)
rxn00649_c0	Cytosol (c)	(1) Hydrogen sulfide[c0] + (1) O-Acetyl-L-serine[c0] <=> (1) Acetate[c0] + (1) L-Cysteine[c0]	Cysteine synthase (EC 2.5.1.47)	Aquca_049_00210.5.CDS|Aquca_058_00055.2.CDS|Aquca_110_00028.1.CDS|Aquca_058_00055.3.CDS|Aquca_049_00210.1.CDS|Aquca_049_00210.2.CDS|Aquca_013_00268.1.CDS|Aquca_009_00111.3.CDS|Aquca_058_00055.4.CDS|Aquca_009_00111.2.CDS|Aquca_058_00055.1.CDS|Aquca_049_00210.4.CDS|Aquca_049_00210.3.CDS|Aquca_009_00111.1.CDS|Aquca_013_00268.2.CDS	AT2G43750,AT3G04940,AT3G22460,AT3G59760,AT3G61440,AT4G14880,AT5G28020	Cysteine and methionine metabolism(rn00270), Sulfur metabolism(rn00920)	Amino Acids Biosynthesis(Amino-Acid-Biosynthesis), Biosynthesis(Biosynthesis), Cysteine Biosynthesis(CYSTEINE-SYN), Individual Amino Acids Biosynthesis(IND-AMINO-ACID-SYN), cysteine biosynthesis I(CYSTSYN-PWY)
rxn00187_d0	Cytosol (c)	(1) ATP[c0] + (1) L-Glutamate[c0] + (1) NH3[c0] => (1) ADP[c0] + (1) H+[c0] + (1) L-Glutamine[c0] + (1) Orthophosphate[c0]		Aquca_008_00071.2.CDS|Aquca_011_00547.6.CDS|Aquca_011_00547.1.CDS|Aquca_005_00183.2.CDS|Aquca_014_00650.2.CDS|Aquca_008_00071.3.CDS|Aquca_005_00183.3.CDS|Aquca_011_00547.3.CDS|Aquca_011_00547.2.CDS|Aquca_011_00547.4.CDS|Aquca_008_00071.1.CDS|Aquca_011_00547.5.CDS|Aquca_014_00650.1.CDS|Aquca_005_00183.1.CDS		Alanine, aspartate and glutamate metabolism(rn00250), Arginine and proline metabolism(rn00330), Glyoxylate and dicarboxylate metabolism(rn00630), Nitrogen metabolism(rn00910)	(Photosynthesis), Amino Acids Biosynthesis(Amino-Acid-Biosynthesis), Ammonia Assimilation(Ammonia-Assimilation), Biosynthesis(Biosynthesis), Degradation/Utilization/Assimilation(Degradation), Degradation/Utilization/Assimilation-Other(Other-Degradation), Generation of Precursor Metabolites and Energy(Energy-Metabolism), Glutamine Biosynthesis(GLUTAMINE-SYN), Individual Amino Acids Biosynthesis(IN…
rxn00077_d0	Cytosol (c)	(1) ATP[c0] + (1) NAD+[c0] => (1) ADP[c0] + (1) H+[c0] + (1) NADP+[c0]		Aquca_017_00022.1.CDS		Nicotinate and nicotinamide metabolism(rn00760)	Biosynthesis(Biosynthesis), Cofactors, Prosthetic Groups, Electron Carriers Biosynthesis(Cofactor-Biosynthesis), NAD Metabolism(NAD-Metabolism), NAD/NADH phosphorylation and dephosphorylation(PWY-5083)
rxn01887_c0	Cytosol (c)	(1) Coniferyl alcohol[c0] + (1) NADP+[c0] <=> (1) Coniferyl aldehyde[c0] + (1) H+[c0] + (1) NADPH[c0]	Cinnamyl alcohol dehydrogenase/reductase (EC 1.1.1.195)	Aquca_007_00459.2.CDS|Aquca_007_00459.3.CDS|Aquca_007_00459.1.CDS	AT1G72680,AT2G21730,AT2G21890,AT3G19450,AT4G34230,AT4G37970,AT4G37980,AT4G37990,AT4G39330	Phenylpropanoid biosynthesis(rn00940)	Alkaloids Biosynthesis(ALKALOIDS-SYN), Biosynthesis(Biosynthesis), Cell Structures Biosynthesis(Cell-Structure-Biosynthesis), Lignins Biosynthesis(LIGNIN-SYN), Nitrogen-Containing Secondary Compounds Biosynthesis(N-CONTAINING-SECONDARY-CMPD-SYN), Phenylpropanoid Derivatives Biosynthesis(PHENYLPROPANOID-SYN), Plant Cell Structures(PLANT-CELL-STRUCTURE), Secondary Cell Wall(SECONDARY-CELL-WALL), Se…
rxn05345_d0	Cytosol (c)	(1) Dodecanoyl-[acyl-carrier protein][c0] + (1) Malonyl-[acyl-carrier protein][c0] => (1) 3-Oxotetradecanoyl-[acp][c0] + (1) Acyl-carrier protein[c0] + (1) CO2[c0]		Aquca_020_00506.6.CDS|Aquca_020_00506.2.CDS|Aquca_020_00506.5.CDS|Aquca_020_00506.1.CDS|Aquca_020_00506.7.CDS|Aquca_020_00506.4.CDS|Aquca_020_00506.3.CDS|Aquca_014_00568.1.CDS		Fatty acid biosynthesis(rn00061)	Biosynthesis(Biosynthesis), Fatty Acid Biosynthesis(Fatty-acid-biosynthesis), Fatty Acids and Lipids Biosynthesis(Lipid-Biosynthesis), Palmitate Biosynthesis(Palmitate-Biosynthesis), palmitate biosynthesis II (bacteria and plants)(PWY-5971), superpathway of fatty acid biosynthesis II (plant)(PWY-5156)
rxn23751_c0	Cytosol (c)	(1) 6G,6-kestotetraose[c0] + (1) H2O[c0] <=> (1) 6G-kestotriose[c0] + (1) FRU[c0]	kestotetraose hydrolase (EC 3.2.1.-)	Aquca_037_00019.1.CDS			Biosynthesis(Biosynthesis), Carbohydrates Biosynthesis(Carbohydrates-Biosynthesis), Carbohydrates Degradation(Carbohydrates-Degradation), Degradation/Utilization/Assimilation(Degradation), Polymeric Compounds Degradation(Polymer-Degradation), Polysaccharides Degradation(POLYSACCHARIDES-DEG), Sugars Biosynthesis(CARBO-BIOSYNTHESIS), fructan degradation(PWY-862)
rxn25480_c0	Cytosol (c)	(1) 3-(3,7,11,15,19,23-nonamethyltetracosa-2,6,10,14,18,22-hexaenyl) -4-hydroxy-5-methoxy-benzoic acid[c0] + (1) H+[c0] => (1) 2-methoxy-6-(all-trans-nonaprenyl)phenol[c0] + (1) CO2[c0]	3-nonaprenyl-4-hydroxy-5-methoxybenzoate carboxy-lyase (EC 4.1.1.-)	Aquca_017_00092.1.CDS|Aquca_017_00092.5.CDS|Aquca_017_00092.3.CDS|Aquca_017_00092.4.CDS|Aquca_017_00092.2.CDS|Aquca_074_00096.1.CDS			Biosynthesis(Biosynthesis), Cofactors, Prosthetic Groups, Electron Carriers Biosynthesis(Cofactor-Biosynthesis), Quinol and Quinone Biosynthesis(Quinone-Biosynthesis), Ubiquinol Biosynthesis(Ubiquinone-Biosynthesis), ubiquinol-9 biosynthesis (eukaryotic)(PWY-5871)
rxn16291_c0	Cytosol (c)	(1) H+[c0] + (1) NADPH[c0] + (1) Oxygen[c0] + (1) cis-9,10-Epoxystearic acid[c0] => (1) 9,10-Epoxy-18-hydroxystearate[c0] + (1) H2O[c0] + (1) NADP+[c0]	Fatty acid omega-hydroxylase (EC 1.14.13.-)	Aquca_072_00176.1.CDS|Aquca_013_00279.1.CDS|Aquca_045_00011.1.CDS|Aquca_002_01455.1.CDS|Aquca_013_00279.2.CDS|Aquca_011_00189.1.CDS|Aquca_004_00067.1.CDS	AT1G01600,AT2G27690,AT2G45970,AT4G00360	Cutin, suberine and wax biosynthesis(rn00073)	Biosynthesis(Biosynthesis), Cell Structures Biosynthesis(Cell-Structure-Biosynthesis), Epidermal Structures(EPIDERMAL-STRUCTURE), Fatty Acids and Lipids Biosynthesis(Lipid-Biosynthesis), Plant Cell Structures(PLANT-CELL-STRUCTURE), cutin biosynthesis(PWY-321)
rxn24817_r0	Endoplasmic Reticulum (r)	(1) 1-18:2-2-18:1-phosphatidylcholine[r0] <=> (1) 1,2-(9Z,12Z-octadecadienoyl)-sn-glycero-3-phosphocholine[r0] + (2) H+[r0]	Omega-6 oleate desaturase (EC 1.14.19.-)	Aquca_095_00003.1.CDS|Aquca_003_00369.1.CDS	AT3G12120		Biosynthesis(Biosynthesis), Fatty Acids and Lipids Biosynthesis(Lipid-Biosynthesis), Phospholipid Biosynthesis(Phospholipid-Biosynthesis), phospholipid desaturation(PWY-762)
rxn00366_c0	Cytosol (c)	(1) CDP[c0] + (1) H2O[c0] => (1) CMP[c0] + (2) H+[c0] + (1) Orthophosphate[c0]	Apyrase, ATP-diphosphatase (EC 3.6.1.5)	Aquca_007_00373.1.CDS|Aquca_006_00157.1.CDS	AT3G04080,AT5G18280	Pyrimidine metabolism(rn00240)	Biosynthesis(Biosynthesis), Nucleosides and Nucleotides Biosynthesis(Nucleotide-Biosynthesis), Pyrimidine Nucleotide Biosynthesis(PYR-NUC-SYN), Pyrimidine Nucleotides <i>de novo</i> Biosynthesis(Pyrimidine-De-Novo-Biosyn), pyrimidine ribonucleotides <i>de novo</i> biosynthesis(PWY0-162), pyrimidine ribonucleotides interconversion(PWY-5687)
rxn23725_c0	Plastid (d)	(1) 1-(9Z-octadecenoyl)-2-(3E-hexadecenoyl)-sn-glycero-3-phospho-(1'-sn-glycerol)[d0] <=> (1) 1-(9Z,12Z-octadecadienoyl)-2-(3E-hexadecenoyl)-sn-glycero-3-phospho-(1'-sn-glycerol)[d0] + (2) H+[d0]	Omega-6 fatty acid desaturase (EC 1.14.19.-)	Aquca_016_00190.8.CDS|Aquca_095_00003.1.CDS|Aquca_016_00190.5.CDS|Aquca_016_00190.3.CDS|Aquca_016_00190.6.CDS|Aquca_016_00190.7.CDS|Aquca_016_00190.4.CDS|Aquca_016_00190.2.CDS|Aquca_016_00190.1.CDS|Aquca_003_00369.1.CDS|Aquca_016_00190.9.CDS	AT3G12120,AT4G30950		Biosynthesis(Biosynthesis), Fatty Acids and Lipids Biosynthesis(Lipid-Biosynthesis), Phospholipid Biosynthesis(Phospholipid-Biosynthesis), phospholipid desaturation(PWY-762)
rxn27029_c0	Cytosol (c)	(1) Glycine[c0] + (1) L-Cysteine[c0] + (1) NAD+[c0] => (1) 2-carboxylate-4-methyl-5-beta-(ethyl adenosine 5-diphosphate) thiazole[c0] + (3) H2O[c0] + (1) L-Alanine[c0] + (1) Nicotinamide[c0]	Mitochondrial DNA damage tolerance ; Thiazole biosynthetic enzyme Thi4	Aquca_047_00062.3.CDS|Aquca_047_00062.1.CDS|Aquca_047_00062.2.CDS	AT5G54770		Biosynthesis(Biosynthesis), Cofactors, Prosthetic Groups, Electron Carriers Biosynthesis(Cofactor-Biosynthesis), Thiamin Biosynthesis(Thiamine-Biosynthesis), Vitamins Biosynthesis(Vitamin-Biosynthesis), superpathway of thiamin diphosphate biosynthesis III (eukaryotes)(THISYNARA-PWY), thiazole biosynthesis III (eukaryotes)(PWY-6909)
rxn25716_c0	Cytosol (c)	(1) H+[c0] + (1) Malonyl-CoA[c0] + (1) Palmitoyl-ACPs[c0] <=> (1) 3-Oxostearoyl-[acp][c0] + (1) CO2[c0] + (1) CoA[c0]	3-oxoacyl-[acyl-carrier-protein] synthase, KASII (EC 2.3.1.179) ; 3-oxoacyl-[acyl-carrier-protein] synthase, KASIII (EC 2.3.1.180)	Aquca_035_00224.2.CDS|Aquca_020_00506.6.CDS|Aquca_021_00179.1.CDS|Aquca_020_00506.2.CDS|Aquca_020_00506.5.CDS|Aquca_020_00506.1.CDS|Aquca_020_00506.7.CDS|Aquca_020_00506.4.CDS|Aquca_020_00506.3.CDS|Aquca_035_00224.1.CDS|Aquca_014_00568.1.CDS	AT1G62640,AT1G74960		Biosynthesis(Biosynthesis), Fatty Acid Biosynthesis(Fatty-acid-biosynthesis), Fatty Acids and Lipids Biosynthesis(Lipid-Biosynthesis), Stearate Biosynthesis(Stearate-Biosynthesis), stearate biosynthesis II (plants)(PWY-5989), superpathway of fatty acid biosynthesis II (plant)(PWY-5156)
rxn00208_c0	Cytosol (c)	(1) H2O[c0] + (1) Oxygen[c0] + (1) Pyridoxamine phosphate[c0] => (1) Hydrogen peroxide[c0] + (1) NH3[c0] + (1) Pyridoxal phosphate[c0]	Pyridoxamine 5'-phosphate oxidase (EC 1.4.3.5)	Aquca_015_00211.4.CDS|Aquca_015_00211.1.CDS|Aquca_009_00678.1.CDS|Aquca_009_00678.3.CDS|Aquca_004_00578.1.CDS|Aquca_004_00578.5.CDS|Aquca_009_00678.2.CDS|Aquca_004_00578.2.CDS|Aquca_015_00211.3.CDS|Aquca_004_00578.4.CDS|Aquca_015_00211.2.CDS|Aquca_004_00578.3.CDS|Aquca_015_00211.5.CDS|Aquca_015_00211.6.CDS	AT5G49970	Vitamin B6 metabolism(rn00750)	Biosynthesis(Biosynthesis), Cofactors, Prosthetic Groups, Electron Carriers Biosynthesis(Cofactor-Biosynthesis), Vitamin B<sub>6</sub> Biosynthesis(Vitamin-B6-Biosynthesis), Vitamins Biosynthesis(Vitamin-Biosynthesis), pyridoxal 5'-phosphate salvage pathway(PLPSAL-PWY)
rxn24794_r0	Plastid (d)	(1) 1,2-(9Z,12Z-octadecadienoyl)-3-O-[alpha-D-galactosyl-(1->6)-O-beta-D-galactosyl]-sn-glycerol[d0] <=> (1) 1-18:3-2-18:2-digalactosyldiacylglycerol[d0] + (2) H+[d0]	Omega-3 fatty acid desaturase (EC 1.14.19.-)	Aquca_045_00112.1.CDS	AT2G29980,AT3G11170,AT5G05580		Biosynthesis(Biosynthesis), Fatty Acids and Lipids Biosynthesis(Lipid-Biosynthesis), glycolipid desaturation(PWY-782)
rxn00159_c0	Cytosol (c)	(1) (S)-Malate[c0] + (1) NAD+[c0] => (1) CO2[c0] + (1) NADH[c0] + (1) Pyruvate[c0]	NAD-dependent malic enzyme (EC 1.1.1.38)	Aquca_013_00361.5.CDS|Aquca_035_00257.1.CDS|Aquca_013_00850.3.CDS|Aquca_013_00850.2.CDS|Aquca_013_00361.4.CDS|Aquca_013_00361.3.CDS|Aquca_035_00257.2.CDS|Aquca_013_00850.1.CDS|Aquca_013_00361.1.CDS|Aquca_013_00361.2.CDS	AT2G13560,AT4G00570	Carbon fixation in photosynthetic organisms(rn00710), Pyruvate metabolism(rn00620)	Biosynthesis(Biosynthesis), Carbohydrates Biosynthesis(Carbohydrates-Biosynthesis), Generation of Precursor Metabolites and Energy(Energy-Metabolism), Gluconeogenesis(Gluconeogenesis), Sugars Biosynthesis(CARBO-BIOSYNTHESIS), TCA cycle variation V (plant)(PWYQT-4481), TCA cycle(TCA-VARIANTS), gluconeogenesis I(GLUCONEO-PWY)
rxn13414_g0	Cytosol (c)	(2) H2O[c0] + (1) UTP[c0] => (3) H+[c0] + (2) Orthophosphate[c0] + (1) UMP[c0]	Apyrase, ATP-diphosphatase (EC 3.6.1.5)	Aquca_007_00373.1.CDS|Aquca_006_00157.1.CDS	AT3G04080,AT5G18280		Biosynthesis(Biosynthesis), Nucleosides and Nucleotides Biosynthesis(Nucleotide-Biosynthesis), Pyrimidine Nucleotide Biosynthesis(PYR-NUC-SYN), Pyrimidine Nucleotides <i>de novo</i> Biosynthesis(Pyrimidine-De-Novo-Biosyn), pyrimidine ribonucleotides <i>de novo</i> biosynthesis(PWY0-162), pyrimidine ribonucleotides interconversion(PWY-5687)
rxn21635_n0	Cytosol (c)	(1) D-Glyceraldehyde 3-phosphate[c0] + (1) D-Ribose 5-phosphate[c0] + (1) L-Glutamine[c0] => (1) H+[c0] + (3) H2O[c0] + (1) L-Glutamate[c0] + (1) Orthophosphate[c0] + (1) Pyridoxal phosphate[c0]	Pyridoxine biosynthesis glutamine amidotransferase, glutaminase subunit (EC 2.4.2.-) ; Pyridoxine biosynthesis glutamine amidotransferase, synthase subunit (EC 2.4.2.-)	Aquca_081_00019.2.CDS|Aquca_004_00352.1.CDS|Aquca_081_00019.1.CDS|Aquca_001_00492.1.CDS|Aquca_081_00019.3.CDS|Aquca_045_00090.2.CDS|Aquca_045_00090.1.CDS	AT2G38230,AT5G01410,AT5G60540		Biosynthesis(Biosynthesis), Cofactors, Prosthetic Groups, Electron Carriers Biosynthesis(Cofactor-Biosynthesis), Vitamin B<sub>6</sub> Biosynthesis(Vitamin-B6-Biosynthesis), Vitamins Biosynthesis(Vitamin-Biosynthesis), pyridoxal 5'-phosphate biosynthesis II(PWY-6466)
rxn28238_m0	Mitochondria (m)	(1) Stearoyl-CoA[m0] + (1) sn-Glycerol 3-phosphate[m0] => (1) 1-octadecanoyl-sn-glycerol 3-phosphate[m0] + (1) CoA[m0]	Glycerol-3-phosphate acyltransferase (EC 2.3.1.15)	Aquca_003_00476.1.CDS|Aquca_001_00233.1.CDS|Aquca_047_00038.1.CDS|Aquca_005_00570.1.CDS|Aquca_047_00038.2.CDS|Aquca_029_00122.1.CDS|Aquca_057_00060.1.CDS|Aquca_047_00038.3.CDS	AT1G02390,AT1G06520,AT1G32200,AT4G01950,AT5G60620
rxn05006_c0	Cytosol (c)	(1) Precorrin 1[c0] + (1) S-Adenosyl-L-methionine[c0] <=> (1) Precorrin 2[c0] + (1) S-Adenosyl-L-homocysteine[c0]	Uroporphyrinogen-III methyltransferase (EC 2.1.1.107)	Aquca_016_00097.3.CDS|Aquca_016_00097.2.CDS|Aquca_016_00097.1.CDS	AT5G40850		Biosynthesis(Biosynthesis), Cofactors, Prosthetic Groups, Electron Carriers Biosynthesis(Cofactor-Biosynthesis), Heme Biosynthesis(HEME-SYN), Porphyrin Compounds Biosynthesis(Porphyrin-Compounds-Biosynthesis), siroheme biosynthesis(PWY-5194), superpathway of proto- and siroheme biosynthesis(PWYQT-62)
rxn20617_d0	Cytosol (c)	(1) ATP[c0] + (1) H+[c0] + (1) L-Glutamate[c0] + (1) NADPH[c0] <=> (1) ADP[c0] + (1) L-Glutamate 5-semialdehyde[c0] + (1) NADP+[c0] + (1) Orthophosphate[c0]	Glutamate 5-kinase (EC 2.7.2.11)	Aquca_009_00873.2.CDS|Aquca_009_00873.3.CDS|Aquca_009_00873.1.CDS|Aquca_003_00176.1.CDS	AT2G39800,AT3G55610		<i>L-N<sup>&delta;</sup></i>-acetylornithine biosynthesis(PWY-6922), Amino Acids Biosynthesis(Amino-Acid-Biosynthesis), Biosynthesis(Biosynthesis), Individual Amino Acids Biosynthesis(IND-AMINO-ACID-SYN), Other Amino Acid Biosynthesis(Other-Amino-Acid-Biosynthesis), Proline Biosynthesis(PROLINE-SYN), proline biosynthesis III(PWY-3341)
rxn15138_c0	Cytosol (c)	(1) H2O[c0] + (1) Melibiose[c0] => (1) alpha-D-Galactose[c0] + (1) beta-D-Glucose[c0]	Alpha-galactosidase (EC 3.2.1.22)	Aquca_002_00898.3.CDS|Aquca_002_00898.1.CDS|Aquca_002_00898.4.CDS|Aquca_002_00898.2.CDS	AT3G56310,AT5G08370,AT5G08380		Carbohydrates Degradation(Carbohydrates-Degradation), Degradation/Utilization/Assimilation(Degradation), Sugars Degradation(Sugars-And-Polysaccharides), melibiose degradation(PWY0-1301)
rxn19027_d0	Cytosol (c)	(1) DIOH-ISOVALERATE[c0] + (1) NADP+[c0] <=> (1) (S)-2-Acetolactate[c0] + (1) H+[c0] + (1) NADPH[c0]		Aquca_081_00009.3.CDS|Aquca_081_00009.2.CDS|Aquca_081_00009.4.CDS|Aquca_081_00009.1.CDS|Aquca_055_00005.1.CDS|Aquca_081_00009.5.CDS			Amino Acids Biosynthesis(Amino-Acid-Biosynthesis), Amino acid families(AMINO-ACID-FAMILY-SYN), Biosynthesis(Biosynthesis), Individual Amino Acids Biosynthesis(IND-AMINO-ACID-SYN), Valine Biosynthesis(VALINE-BIOSYNTHESIS), superpathway of isoleucine and valine biosynthesis(ILE-VAL-PWY), superpathway of leucine, valine, and isoleucine biosynthesis(BRANCHED-CHAIN-AA-SYN-PWY), valine biosynthesis(VAL…
rxn02575_c0	Cytosol (c)	(1) Sinapyl alcohol[c0] + (1) UDP-glucose[c0] <=> (1) Syringin[c0] + (1) UDP[c0]	Coniferyl-alcohol and sinapyl-alcohol glucosyltransferase (EC 2.4.1.111)	Aquca_012_00157.1.CDS|Aquca_013_00140.1.CDS|Aquca_013_00138.1.CDS|Aquca_031_00073.1.CDS|Aquca_013_00137.1.CDS	AT3G50740,AT5G66690	Phenylpropanoid biosynthesis(rn00940)	Biosynthesis(Biosynthesis), Lignins Biosynthesis(LIGNIN-SYN), Metabolic Clusters(Metabolic-Clusters), Phenylpropanoid Derivatives Biosynthesis(PHENYLPROPANOID-SYN), Secondary Metabolites Biosynthesis(SECONDARY-METABOLITE-BIOSYNTHESIS), monolignol glucosides biosynthesis(PWY-83)
rxn09449_c0	Cytosol (c)	(1) ATP[c0] + (1) CoA[c0] + (1) Octadecanoic acid[c0] => (1) AMP[c0] + (1) Diphosphate[c0] + (1) H+[c0] + (1) Stearoyl-CoA[c0]	Long-chain-fatty-acid--CoA ligase (EC 6.2.1.3)	Aquca_017_00438.7.CDS|Aquca_003_00467.2.CDS|Aquca_003_00467.1.CDS|Aquca_013_00110.1.CDS|Aquca_037_00154.3.CDS|Aquca_017_00438.4.CDS|Aquca_010_00367.4.CDS|Aquca_010_00367.2.CDS|Aquca_010_00367.1.CDS|Aquca_037_00154.1.CDS|Aquca_037_00154.2.CDS|Aquca_017_00438.5.CDS|Aquca_017_00438.2.CDS|Aquca_037_00154.4.CDS|Aquca_003_00467.3.CDS|Aquca_017_00438.9.CDS|Aquca_010_00367.3.CDS|Aquca_017_00438.3.CDS|Aqu…	AT1G49430,AT1G64400,AT1G77590,AT2G04350,AT2G47240,AT3G05970,AT4G11030,AT4G23850,AT5G27600		Activation(Activation), Activation/Inactivation/Interconversion(Activation-Inactivation-Interconversion), Alkanes Biosynthesis(Alkanes-Biosynthesis), Biosynthesis(Biosynthesis), Carbohydrates Biosynthesis(Carbohydrates-Biosynthesis), Fatty Acids and Lipids Biosynthesis(Lipid-Biosynthesis), alkane biosynthesis II(PWY-7033), fatty acid activation(PWY-5143), phosphatidylcholine acyl editing(PWY-6803)
rxn27900_c0	Peroxisome (x)	(1) D-Glycerate[x0] + (1) NAD+[x0] <=> (1) H+[x0] + (1) Hydroxypyruvate[x0] + (1) NADH[x0]	NADH-dependent hydroxypyruvate reductase (EC 1.1.1.29)	Aquca_007_00108.1.CDS	AT1G68010		(Photosynthesis), Generation of Precursor Metabolites and Energy(Energy-Metabolism), photorespiration(PWY-181)
rxn23535_r0	Cytosol (c)	(1) (3R)-3-hydroxy-lignoceroyl-CoA[c0] + (1) NADP+[c0] <=> (1) 3-oxo-lignoceroyl-CoA[c0] + (1) H+[c0] + (1) NADPH[c0]	Very-long-chain 3-oxoacyl-CoA reductase of elongase (EC 1.1.1.330)	Aquca_012_00126.1.CDS|Aquca_011_00363.1.CDS|Aquca_047_00083.1.CDS|Aquca_010_00673.1.CDS|Aquca_010_00672.1.CDS|Aquca_008_00112.2.CDS|Aquca_011_00364.1.CDS|Aquca_012_00126.2.CDS|Aquca_008_00112.1.CDS	AT1G67730		Biosynthesis(Biosynthesis), Fatty Acid Biosynthesis(Fatty-acid-biosynthesis), Fatty Acids and Lipids Biosynthesis(Lipid-Biosynthesis), very long chain fatty acid biosynthesis II(PWY-7036)
rxn00751_c0	Cytosol (c)	(1) ATP[c0] + (1) Choline[c0] => (1) ADP[c0] + (1) Choline phosphate[c0] + (1) H+[c0]	Choline kinase (EC 2.7.1.32)	Aquca_007_00964.2.CDS|Aquca_007_00964.1.CDS|Aquca_028_00020.1.CDS|Aquca_028_00020.3.CDS|Aquca_028_00020.4.CDS|Aquca_028_00020.2.CDS	AT1G71697,AT1G74320,AT4G09760	Glycerophospholipid metabolism(rn00564)	Biosynthesis(Biosynthesis), Fatty Acids and Lipids Biosynthesis(Lipid-Biosynthesis), Phosphatidylcholine Biosynthesis(PhosphatidylcholineBiosynthesis), Phospholipid Biosynthesis(Phospholipid-Biosynthesis), phosphatidylcholine biosynthesis I(PWY3O-450), phospholipid biosynthesis II(PHOSLIPSYN2-PWY), superpathway of phosphatidylcholine biosynthesis(PWY4FS-5)
rxn00408_g0	Cytosol (c)	(1) CTP[c0] + (1) H2O[c0] => (1) CDP[c0] + (1) H+[c0] + (1) Orthophosphate[c0]	Apyrase, ATP-diphosphatase (EC 3.6.1.5)	Aquca_007_00373.1.CDS|Aquca_006_00157.1.CDS	AT3G04080,AT5G18280	Pyrimidine metabolism(rn00240)	Biosynthesis(Biosynthesis), Nucleosides and Nucleotides Biosynthesis(Nucleotide-Biosynthesis), Pyrimidine Nucleotide Biosynthesis(PYR-NUC-SYN), Pyrimidine Nucleotides <i>de novo</i> Biosynthesis(Pyrimidine-De-Novo-Biosyn), pyrimidine ribonucleotides <i>de novo</i> biosynthesis(PWY0-162), pyrimidine ribonucleotides interconversion(PWY-5687)
rxn00974_m0	Cytosol (c)	(1) Citrate[c0] <=> (1) H2O[c0] + (1) cis-Aconitate[c0]		Aquca_111_00016.1.CDS|Aquca_005_00057.1.CDS|Aquca_005_00057.2.CDS|Aquca_005_00057.3.CDS		Carbon fixation pathways in prokaryotes(rn00720), Citrate cycle (TCA cycle)(rn00020), Glyoxylate and dicarboxylate metabolism(rn00630)	Amino Acids Biosynthesis(Amino-Acid-Biosynthesis), Autotrophic CO<sub>2</sub> Fixation(Autotrophic-CO2-Fixation), Biosynthesis(Biosynthesis), C1 Compounds Utilization and Assimilation(C1-COMPOUNDS), CO<sub>2</sub> Fixation(CO2-Fixation), Degradation/Utilization/Assimilation(Degradation), Generation of Precursor Metabolites and Energy(Energy-Metabolism), Glutamine Biosynthesis(GLUTAMINE-SYN), Indi…
rxn22455_v0	Vacuole (v)	(1) (9Z,12Z,15Z)-Octadecatrienoic acid[v0] + (2) NADPH[v0] + (1) Oxygen[v0] => (1) 9,10-epoxyoctadeca-12,15-dienoate[v0] + (1) H2O[v0] + (2) NADP+[v0]	Free fatty acids epoxidase [oleate, linoleate, linolenate] (no EC)	Aquca_027_00388.1.CDS|Aquca_122_00018.1.CDS|Aquca_077_00055.1.CDS|Aquca_122_00018.2.CDS	AT5G04660		Biosynthesis(Biosynthesis), Fatty Acid Biosynthesis(Fatty-acid-biosynthesis), Fatty Acids and Lipids Biosynthesis(Lipid-Biosynthesis), poly-hydroxy fatty acids biosynthesis(PWY-6710)
rxn00237_d0	Cytosol (c)	(1) ATP[c0] + (1) GDP[c0] <=> (1) ADP[c0] + (1) GTP[c0]		Aquca_037_00165.1.CDS|Aquca_013_00095.5.CDS|Aquca_053_00057.1.CDS|Aquca_123_00014.1.CDS|Aquca_053_00057.3.CDS|Aquca_013_00095.3.CDS|Aquca_013_00095.1.CDS|Aquca_013_00095.4.CDS|Aquca_037_00165.3.CDS|Aquca_020_00508.1.CDS|Aquca_013_00095.2.CDS|Aquca_037_00165.2.CDS|Aquca_053_00057.2.CDS		Purine metabolism(rn00230)	Biosynthesis(Biosynthesis), Metabolic Regulators Biosynthesis(Metabolic-Regulators), Nucleosides and Nucleotides Biosynthesis(Nucleotide-Biosynthesis), Purine Nucleotide <i>De Novo</i> Biosynthesis(Purine-Nucleotide-De-Novo-Biosynthesis), Purine Nucleotide Biosynthesis(PUR-NUC-SYN), ppGpp biosynthesis(PPGPPMET-PWY), purine nucleotide metabolism (phosphotransfer and nucleotide modification)(DENOVO…
rxn08094_c0	Cytosol (c)	(1) 2-Oxoglutarate[c0] + (1) CoA[c0] + (1) NAD+[c0] => (1) CO2[c0] + (1) NADH[c0] + (1) Succinyl-CoA[c0]	2-oxoglutarate dehydrogenase E1 component (EC 1.2.4.2) ; Dihydrolipoamide dehydrogenase of 2-oxoglutarate dehydrogenase (EC 1.8.1.4) ; Dihydrolipoamide succinyltransferase component (E2) of 2-oxoglutarate dehydrogenase complex (EC 2.3.1.61)	Aquca_039_00006.2.CDS|Aquca_039_00006.1.CDS|Aquca_003_00398.1.CDS|Aquca_006_00392.1.CDS|Aquca_027_00271.1.CDS|Aquca_039_00006.3.CDS|Aquca_019_00049.1.CDS	AT1G48030,AT3G17240,AT3G55410,AT4G26910,AT5G55070,AT5G65750		Generation of Precursor Metabolites and Energy(Energy-Metabolism), TCA cycle II (eukaryotic)(PWY-5690), TCA cycle variation V (plant)(PWYQT-4481), TCA cycle(TCA-VARIANTS), superpathway of cytosolic glycolysis (plants), pyruvate dehydrogenase and TCA cycle(PWY-5464), superpathway of cytosolic glycolysis (plants), pyruvate dehydrogenase and TCA cycle(PWY-5464-PLANT)
rxn25978_c0	Cytosol (c)	(1) Acetyl-CoA[c0] + (1) Pyruvate-dehydrogenase-dihydrolipoate[c0] <= (1) CoA[c0] + (1) Pyruvate-dehydrogenase-acetylDHlipoyl[c0]	Dihydrolipoamide acetyltransferase component of pyruvate dehydrogenase complex (EC 2.3.1.12)	Aquca_001_00025.1.CDS|Aquca_009_01019.1.CDS|Aquca_001_00025.2.CDS|Aquca_014_00137.2.CDS|Aquca_014_00137.1.CDS|Aquca_009_01019.2.CDS|Aquca_026_00274.2.CDS|Aquca_009_01019.3.CDS|Aquca_026_00274.1.CDS	AT1G34430,AT1G54220,AT3G13930,AT3G25860,AT3G52200		Acetyl-CoA Biosynthesis(Acetyl-CoA-Biosynthesis), Carboxylates Degradation(CARBOXYLATES-DEG), Degradation/Utilization/Assimilation(Degradation), Generation of Precursor Metabolites and Energy(Energy-Metabolism), acetyl-CoA biosynthesis I (pyruvate dehydrogenase complex)(PYRUVDEHYD-PWY), superpathway of acetyl-CoA biosynthesis(PWY-5173), superpathway of cytosolic glycolysis (plants), pyruvate dehy…
rxn02507_c0	Cytosol (c)	(1) 1-(2-Carboxyphenylamino)-1-deoxy-D-ribulose 5-phosphate[c0] + (1) H+[c0] => (1) CO2[c0] + (1) H2O[c0] + (1) Indoleglycerol phosphate[c0]	Indole-3-glycerol phosphate synthase (EC 4.1.1.48)	Aquca_112_00024.1.CDS|Aquca_093_00060.1.CDS|Aquca_056_00029.2.CDS|Aquca_056_00029.1.CDS|Aquca_093_00035.1.CDS	AT2G04400,AT5G48220	Phenylalanine, tyrosine and tryptophan biosynthesis(rn00400)	Amino Acids Biosynthesis(Amino-Acid-Biosynthesis), Biosynthesis(Biosynthesis), Individual Amino Acids Biosynthesis(IND-AMINO-ACID-SYN), Tryptophan Biosynthesis(TRYPTOPHAN-BIOSYNTHESIS), superpathway of phenylalanine, tyrosine and tryptophan biosynthesis(COMPLETE-ARO-ARA-PWY), tryptophan biosynthesis(TRPSYN-PWY)
rxn17206_d0	Cytosol (c)	(1) 3-Methyl-2-oxobutanoic acid[c0] + (1) BCAA-dehydrogenase-lipoyl[c0] + (1) H+[c0] <= (1) BCAA-dehydrogenase-2MP-DH-lipoyl[c0] + (1) CO2[c0]	Branched-chain alpha-keto acid dehydrogenase, E1 component, alpha subunit (EC 1.2.4.4) ; Branched-chain alpha-keto acid dehydrogenase, E1 component, beta subunit (EC 1.2.4.4)	Aquca_014_00349.1.CDS|Aquca_009_00535.3.CDS|Aquca_009_00535.1.CDS|Aquca_009_00535.4.CDS|Aquca_009_00535.2.CDS|Aquca_009_00535.5.CDS|Aquca_014_00349.2.CDS	AT1G21400,AT1G55510,AT3G13450,AT5G09300		(Respiration), Amino Acids Degradation(Amino-Acid-Degradation), Degradation/Utilization/Assimilation(Degradation), Generation of Precursor Metabolites and Energy(Energy-Metabolism), branched-chain &alpha;-keto acid dehydrogenase complex(PWY-5046)
rxn00237_x0	Cytosol (c)	(1) ATP[c0] + (1) GDP[c0] <=> (1) ADP[c0] + (1) GTP[c0]	Nucleoside diphosphate kinase (EC 2.7.4.6)	Aquca_037_00165.1.CDS|Aquca_013_00095.5.CDS|Aquca_053_00057.1.CDS|Aquca_123_00014.1.CDS|Aquca_053_00057.3.CDS|Aquca_013_00095.3.CDS|Aquca_013_00095.1.CDS|Aquca_013_00095.4.CDS|Aquca_037_00165.3.CDS|Aquca_020_00508.1.CDS|Aquca_013_00095.2.CDS|Aquca_037_00165.2.CDS|Aquca_053_00057.2.CDS	AT4G09320,AT4G11010,AT4G23895,AT4G23900,AT5G63310	Purine metabolism(rn00230)	Biosynthesis(Biosynthesis), Metabolic Regulators Biosynthesis(Metabolic-Regulators), Nucleosides and Nucleotides Biosynthesis(Nucleotide-Biosynthesis), Purine Nucleotide <i>De Novo</i> Biosynthesis(Purine-Nucleotide-De-Novo-Biosynthesis), Purine Nucleotide Biosynthesis(PUR-NUC-SYN), ppGpp biosynthesis(PPGPPMET-PWY), purine nucleotide metabolism (phosphotransfer and nucleotide modification)(DENOVO…
rxn00001_w0	Cytosol (c)	(1) Diphosphate[c0] + (1) H2O[c0] <=> (1) H+[c0] + (2) Orthophosphate[c0]	Inorganic pyrophosphatase (EC 3.6.1.1) ; Pyrophosphate-energized proton pump (EC 3.6.1.1)	Aquca_076_00120.2.CDS|Aquca_004_00368.2.CDS|Aquca_014_00218.1.CDS|Aquca_003_00615.3.CDS|Aquca_010_00697.1.CDS|Aquca_091_00086.1.CDS|Aquca_076_00120.1.CDS|Aquca_091_00086.3.CDS|Aquca_032_00046.4.CDS|Aquca_003_00124.1.CDS|Aquca_010_00697.4.CDS|Aquca_010_00017.1.CDS|Aquca_016_00407.2.CDS|Aquca_060_00051.1.CDS|Aquca_041_00056.1.CDS|Aquca_014_00218.3.CDS|Aquca_020_00476.1.CDS|Aquca_016_00407.1.CDS|Aqu…	AT1G01050,AT1G15690,AT1G16780,AT1G78920,AT2G18230,AT2G46860,AT3G53620,AT4G01480,AT5G09650		Biosynthesis(Biosynthesis), Carbohydrates Biosynthesis(Carbohydrates-Biosynthesis), Carbohydrates Degradation(Carbohydrates-Degradation), Degradation/Utilization/Assimilation(Degradation), Sugar Nucleotides Biosynthesis(SUGAR-NUCLEOTIDES), Sugars Biosynthesis(CARBO-BIOSYNTHESIS), Sugars Degradation(Sugars-And-Polysaccharides), UDP-glucose biosynthesis (from glucose 6-phosphate)(PWYQT-4437), UDP-s…
rxn01643_d0	Cytosol (c)	(1) L-Aspartate 4-semialdehyde[c0] + (1) NADP+[c0] + (1) Orthophosphate[c0] <=> (1) 4-Phospho-L-aspartate[c0] + (1) H+[c0] + (1) NADPH[c0]		Aquca_002_01348.4.CDS|Aquca_002_01348.2.CDS|Aquca_002_01348.1.CDS|Aquca_002_01348.3.CDS|Aquca_010_00573.1.CDS|Aquca_010_00573.3.CDS|Aquca_010_00573.2.CDS		Cysteine and methionine metabolism(rn00270), Glycine, serine and threonine metabolism(rn00260), Lysine biosynthesis(rn00300)	Amino Acids Biosynthesis(Amino-Acid-Biosynthesis), Biosynthesis(Biosynthesis), Individual Amino Acids Biosynthesis(IND-AMINO-ACID-SYN), Isoleucine Biosynthesis(ISOLEUCINE-SYN), Lysine Biosynthesis(LYSINE-SYN), Other Amino Acid Biosynthesis(Other-Amino-Acid-Biosynthesis), Threonine Biosynthesis(THREONINE-BIOSYNTHESIS), homoserine biosynthesis(HOMOSERSYN-PWY), isoleucine biosynthesis I(PWY-3001), l…
rxn00247_c0	Cytosol (c)	(1) ATP[c0] + (1) Oxaloacetate[c0] => (1) ADP[c0] + (1) CO2[c0] + (1) Phosphoenolpyruvate[c0]	Phosphoenolpyruvate carboxykinase [ATP] (EC 4.1.1.49)	Aquca_007_00373.1.CDS|Aquca_006_00157.1.CDS	AT4G37870,AT5G65690	Carbon fixation in photosynthetic organisms(rn00710), Citrate cycle (TCA cycle)(rn00020), Glycolysis / Gluconeogenesis(rn00010), Pyruvate metabolism(rn00620)	Biosynthesis(Biosynthesis), Carbohydrates Biosynthesis(Carbohydrates-Biosynthesis), Generation of Precursor Metabolites and Energy(Energy-Metabolism), Gluconeogenesis(Gluconeogenesis), Sugars Biosynthesis(CARBO-BIOSYNTHESIS), gluconeogenesis I(GLUCONEO-PWY), gluconeogenesis(PWYQT-4428), superpathway of glyoxylate cycle and fatty acid degradation(PWY-561)
rxn00838_c0	Cytosol (c)	(1) GTP[c0] + (1) IMP[c0] + (1) L-Aspartate[c0] => (1) GDP[c0] + (2) H+[c0] + (1) N6-(1,2-Dicarboxyethyl)-AMP[c0] + (1) Orthophosphate[c0]	Adenylosuccinate synthetase (EC 6.3.4.4)	Aquca_066_00029.2.CDS|Aquca_066_00029.1.CDS|Aquca_027_00207.1.CDS	AT3G57610	Alanine, aspartate and glutamate metabolism(rn00250), Purine metabolism(rn00230)	Biosynthesis(Biosynthesis), Nucleosides and Nucleotides Biosynthesis(Nucleotide-Biosynthesis), Purine Nucleotide <i>De Novo</i> Biosynthesis(Purine-Nucleotide-De-Novo-Biosynthesis), Purine Nucleotide Biosynthesis(PUR-NUC-SYN), adenosine nucleotides <i>de novo</i> biosynthesis(PWY-6126), purine nucleotide metabolism (phosphotransfer and nucleotide modification)(DENOVOPURINE3-PWY), purine nucleotid…
rxn00907_d0	Cytosol (c)	(1) 5,10-Methylenetetrahydrofolate[c0] + (1) NADP+[c0] <=> (1) 5,10-Methenyltetrahydrofolate[c0] + (1) NADPH[c0]		Aquca_011_00443.1.CDS|Aquca_020_00537.1.CDS		Carbon fixation pathways in prokaryotes(rn00720), One carbon pool by folate(rn00670)	Biosynthesis(Biosynthesis), Cofactors, Prosthetic Groups, Electron Carriers Biosynthesis(Cofactor-Biosynthesis), Folate Biosynthesis(Folate-Biosynthesis), Vitamins Biosynthesis(Vitamin-Biosynthesis), folate transformations II(PWY-3841)
rxn00126_c0	Cytosol (c)	(1) Diphosphate[c0] + (1) H+[c0] + (1) Orthophosphate[c0] + (1) S-Adenosyl-L-methionine[c0] <= (1) ATP[c0] + (1) H2O[c0] + (1) L-Methionine[c0]	S-adenosylmethionine synthetase (EC 2.5.1.6)	Aquca_023_00141.1.CDS|Aquca_003_00373.1.CDS|Aquca_030_00060.1.CDS|Aquca_003_00373.2.CDS|Aquca_029_00068.1.CDS	AT1G02500,AT2G36880,AT3G17390,AT4G01850	Cysteine and methionine metabolism(rn00270)	2'-deoxymugineic acid phytosiderophore biosynthesis(PWY-5912), <i>S</i>-adenosyl-L-methionine cycle II(PWY-5041), <i>S</i>-adenosyl-L-methionine cycle(S-adenosyl-L-methionine-cycle), Amino Acids Biosynthesis(Amino-Acid-Biosynthesis), Amino Acids Degradation(Amino-Acid-Degradation), Biosynthesis(Biosynthesis), Cofactors, Prosthetic Groups, Electron Carriers Biosynthesis(Cofactor-Biosynthesis), Deg…
rxn24808_c0	Plastid (d)	(1) 1-(9Z,12Z,15Z-octadecatrienoyl)-2-hexadecanoyl-sn-glycero-3-phospho-(1'-sn-glycerol)[d0] <=> (1) 1-(9Z,12Z,15Z-octadecatrienoyl)-2-(3E-hexadecenoyl)-sn-glycero-3-phospho-(1'-sn-glycerol)[d0] + (2) H+[d0]	FAD4-type (trans) fatty acid desaturase (EC 1.14.19.-)	Aquca_077_00035.1.CDS	AT1G62190,AT2G22890,AT4G27030		Biosynthesis(Biosynthesis), Fatty Acids and Lipids Biosynthesis(Lipid-Biosynthesis), Phospholipid Biosynthesis(Phospholipid-Biosynthesis), phospholipid desaturation(PWY-762)
rxn01353_d0	Cytosol (c)	(1) ATP[c0] + (1) dGDP[c0] <=> (1) ADP[c0] + (1) dGTP[c0]		Aquca_037_00165.1.CDS|Aquca_013_00095.5.CDS|Aquca_053_00057.1.CDS|Aquca_123_00014.1.CDS|Aquca_053_00057.3.CDS|Aquca_013_00095.3.CDS|Aquca_013_00095.1.CDS|Aquca_013_00095.4.CDS|Aquca_037_00165.3.CDS|Aquca_020_00508.1.CDS|Aquca_013_00095.2.CDS|Aquca_037_00165.2.CDS|Aquca_053_00057.2.CDS		Purine metabolism(rn00230)	Biosynthesis(Biosynthesis), Nucleosides and Nucleotides Biosynthesis(Nucleotide-Biosynthesis), Purine Nucleotide <i>De Novo</i> Biosynthesis(Purine-Nucleotide-De-Novo-Biosynthesis), Purine Nucleotide Biosynthesis(PUR-NUC-SYN), purine nucleotide metabolism (phosphotransfer and nucleotide modification)(DENOVOPURINE3-PWY)
rxn28346_c0	Endoplasmic Reticulum (r)	(1) H+[r0] + (1) NADPH[r0] + (1) Naringenin[r0] + (1) Oxygen[r0] => (1) Eriodictyol[r0] + (1) H2O[r0] + (1) NADP+[r0]	Flavanone-3-hydroxylase (EC 1.14.13.21) ; Flavonoid 3'-hydroxylase (EC 1.14.13.21) ; Flavonoid 3'-monooxygenase (EC 1.14.13.21)	Aquca_010_00348.1.CDS|Aquca_010_00348.2.CDS|Aquca_010_00348.3.CDS|Aquca_057_00027.1.CDS|Aquca_057_00023.1.CDS|Aquca_034_00378.1.CDS|Aquca_057_00026.1.CDS|Aquca_057_00023.2.CDS|Aquca_044_00085.1.CDS|Aquca_044_00084.1.CDS|Aquca_002_00830.1.CDS|Aquca_028_00289.1.CDS	AT3G25180,AT5G07990		Biosynthesis(Biosynthesis), Flavones Biosynthesis(FLAVONE-SYN), Flavonoids Biosynthesis(FLAVONOID-SYN), Phenylpropanoid Derivatives Biosynthesis(PHENYLPROPANOID-SYN), Secondary Metabolites Biosynthesis(SECONDARY-METABOLITE-BIOSYNTHESIS), flavonoid biosynthesis (in equisetum)(PWY-6787), luteolin biosynthesis(PWY-5060)
rxn24210_c0	Cytosol (c)	(4) H+[c0] + (1) Oxygen[c0] + (1) Reduced-Ferroproteins[c0] => (2) H2O[c0] + (1) Oxidized-Ferroproteins[c0]	Alternative oxidase, ubiquinol oxidase (EC 1.10.3.11)	Aquca_043_00024.1.CDS|Aquca_033_00110.1.CDS|Aquca_008_00134.2.CDS|Aquca_008_00134.1.CDS|Aquca_105_00003.2.CDS|Aquca_105_00003.1.CDS	AT1G32350,AT3G22360,AT3G22370,AT3G27620,AT5G64210		(Respiration), Aerobic Respiration(AEROBIC-RESPIRATION), Generation of Precursor Metabolites and Energy(Energy-Metabolism), aerobic respiration (alternative oxidase pathway)(PWY-4302)
rxn24813_c0	Endoplasmic Reticulum (r)	(1) 1-(9Z-octadecenoyl)-2-(9Z,12Z,15Z-octadecatrienoyl)-sn-glycero-3-phosphocholine[r0] <=> (1) 1-(9Z,12Z-octadecadienoyl)-2-(9Z,12Z,15Z-octadecatrienoyl)-sn-glycero-3-phosphocholine[r0] + (2) H+[r0]	Omega-6 oleate desaturase (EC 1.14.19.-)	Aquca_095_00003.1.CDS|Aquca_003_00369.1.CDS	AT3G12120		Biosynthesis(Biosynthesis), Fatty Acids and Lipids Biosynthesis(Lipid-Biosynthesis), Phospholipid Biosynthesis(Phospholipid-Biosynthesis), phospholipid desaturation(PWY-762)
rxn00179_c0	Cytosol (c)	(1) ATP[c0] + (1) L-Glutamate[c0] <=> (1) ADP[c0] + (1) L-Glutamyl 5-phosphate[c0]	Glutamate 5-kinase (EC 2.7.2.11)	Aquca_009_00873.2.CDS|Aquca_009_00873.3.CDS|Aquca_009_00873.1.CDS|Aquca_003_00176.1.CDS	AT2G39800,AT3G55610	Arginine and proline metabolism(rn00330)	(Citrulline-Biosynthesis), Amino Acids Biosynthesis(Amino-Acid-Biosynthesis), Biosynthesis(Biosynthesis), Individual Amino Acids Biosynthesis(IND-AMINO-ACID-SYN), Other Amino Acid Biosynthesis(Other-Amino-Acid-Biosynthesis), Proline Biosynthesis(PROLINE-SYN), Superpathway for synthesis of the glutamate-derived amino acids proline and arginine(PWY4LZ-7318), citrulline biosynthesis(CITRULBIO-PWY), …
rxn03168_c0	Cytosol (c)	(1) 2-Amino-4-hydroxy-6-(D-erythro-1,2,3-trihydroxypropyl)-7,8-dihydropteridine[c0] + (1) Orthophosphate[c0] <=> (1) Dihydroneopterin phosphate[c0] + (1) H2O[c0]	Dihydroneopterin monophosphate phosphatase (non-specific?) ; Dihydroneopterin phosphate phosphatase (EC 3.6.1.-)	Aquca_015_00132.5.CDS|Aquca_015_00132.1.CDS|Aquca_015_00132.2.CDS|Aquca_015_00132.4.CDS|Aquca_015_00132.3.CDS|Aquca_061_00054.1.CDS		Folate biosynthesis(rn00790)	6-Hydroxymethyl-dihydropterin diphosphate Biosynthesis(6-HM-Dihydropterin-PP-Biosynthesis), 6-hydroxymethyl-dihydropterin diphosphate biosynthesis I(PWY-6147), Biosynthesis(Biosynthesis), Cofactors, Prosthetic Groups, Electron Carriers Biosynthesis(Cofactor-Biosynthesis), Folate Biosynthesis(Folate-Biosynthesis), Vitamins Biosynthesis(Vitamin-Biosynthesis), tetrahydrofolate biosynthesis II(PWY-37…
rxn28987_c0	Plastid (d)	(1) Fe2+[d0] + (1) Sirohydrochlorin[d0] <=> (2) H+[d0] + (1) Siroheme[d0]	Sirohydrochlorin ferrochelatase (EC 4.99.1.4)	Aquca_002_00058.1.CDS|Aquca_002_01027.1.CDS	AT1G50170		Biosynthesis(Biosynthesis), Cofactors, Prosthetic Groups, Electron Carriers Biosynthesis(Cofactor-Biosynthesis), Heme Biosynthesis(HEME-SYN), Porphyrin Compounds Biosynthesis(Porphyrin-Compounds-Biosynthesis), siroheme biosynthesis(PWY-5194), superpathway of proto- and siroheme biosynthesis(PWYQT-62)
rxn28070_m0	Plastid (d)	(1) CDP-1-18:1(9Z)-2-16:0-glycerol[d0] + (1) sn-Glycerol 3-phosphate[d0] => (1) CMP[d0] + (1) H+[d0] + (1) phosphatidylglycerophosphate (1-18:1(9Z), 2-16:1)[d0]		Aquca_027_00164.3.CDS|Aquca_027_00164.1.CDS|Aquca_027_00164.2.CDS|Aquca_054_00041.1.CDS|Aquca_054_00041.3.CDS|Aquca_054_00041.2.CDS|Aquca_027_00164.4.CDS
rxn27059_c0	Cytosol (c)	(1) 3'-Phosphoadenylyl sulfate[c0] + (1) 8-methylthiooctyldesulfoglucosinolate[c0] => (1) 8-Methylthiooctyl glucosinolate[c0] + (1) Adenosine 3',5'-bisphosphate[c0] + (1) H+[c0]	Desulfoglucosinolate sulfotransferase (EC 2.8.2.-)	Aquca_028_00037.1.CDS|Aquca_078_00046.1.CDS|Aquca_004_00694.1.CDS	AT1G18590,AT1G74090,AT1G74100		Biosynthesis(Biosynthesis), Glucosinolates Biosynthesis(GLUCOSINOLATE-SYN), Nitrogen-Containing Glucosides Biosynthesis(N-CONTAINING-GLUCOSIDE-SYN), Nitrogen-Containing Secondary Compounds Biosynthesis(N-CONTAINING-SECONDARY-CMPD-SYN), Secondary Metabolites Biosynthesis(SECONDARY-METABOLITE-BIOSYNTHESIS), glucosinolate biosynthesis from hexahomomethionine(PWYQT-4475)
rxn37784_m0	Cytosol (c)	(1) Oxidized-Ferroproteins[c0] + (1) ubiquinol(8)[c0] <=> (2) H+[c0] + (1) Reduced-Ferroproteins[c0] + (1) Ubiquinone-8[c0]	Alternative oxidase, ubiquinol oxidase (EC 1.10.3.11)	Aquca_001_00209.1.CDS|Aquca_020_00386.2.CDS|Aquca_043_00024.1.CDS|Aquca_033_00110.1.CDS|Aquca_020_00386.4.CDS|Aquca_001_00209.2.CDS|Aquca_008_00134.2.CDS|Aquca_020_00386.6.CDS|Aquca_020_00386.1.CDS|Aquca_008_00134.1.CDS|Aquca_020_00386.3.CDS|Aquca_105_00003.2.CDS|Aquca_020_00386.5.CDS|Aquca_105_00003.1.CDS	AT1G32350,AT3G22360,AT3G22370,AT3G27620,AT5G64210
rxn28237_d0	Mitochondria (m)	(1) Palmitoyl-CoA[m0] + (1) sn-Glycerol 3-phosphate[m0] => (1) 1-Palmitoylglycerol 3-phosphate[m0] + (1) CoA[m0]		Aquca_003_00476.1.CDS|Aquca_007_00444.1.CDS|Aquca_001_00233.1.CDS|Aquca_007_00274.4.CDS|Aquca_007_00274.1.CDS|Aquca_007_00274.5.CDS|Aquca_007_00274.3.CDS|Aquca_010_00552.1.CDS|Aquca_047_00038.1.CDS|Aquca_005_00570.1.CDS|Aquca_047_00038.2.CDS|Aquca_029_00122.1.CDS|Aquca_007_00274.2.CDS|Aquca_057_00060.1.CDS|Aquca_047_00038.3.CDS
rxn24778_d0	Plastid (d)	(1) 1-(9Z-octadecenoyl)-2-(7Z-hexadecenoyl)-3-O-beta-D-galactosyl-sn-glycerol,[d0] <=> (1) 1-(9Z-octadecenoyl)-2-(7Z,10Z-hexadecadienoyl)-3-O-beta-D-galactosyl-sn-glycerol[d0] + (2) H+[d0]	Omega-6 fatty acid desaturase (EC 1.14.19.-)	Aquca_016_00190.8.CDS|Aquca_095_00003.1.CDS|Aquca_016_00190.5.CDS|Aquca_016_00190.3.CDS|Aquca_016_00190.6.CDS|Aquca_016_00190.7.CDS|Aquca_016_00190.4.CDS|Aquca_016_00190.2.CDS|Aquca_016_00190.1.CDS|Aquca_003_00369.1.CDS|Aquca_016_00190.9.CDS	AT3G12120,AT4G30950		Biosynthesis(Biosynthesis), Fatty Acids and Lipids Biosynthesis(Lipid-Biosynthesis), glycolipid desaturation(PWY-782)
rxn19776_c0	Plastid (d)	(1) ATP[d0] + (1) D-Glucose 1-phosphate[d0] <=> (1) ADP-glucose[d0] + (1) Diphosphate[d0]	Glucose-1-phosphate adenylyltransferase (EC 2.7.7.27)	Aquca_005_00420.1.CDS|Aquca_005_00420.2.CDS	AT1G05610,AT1G27680,AT2G21590,AT4G39210,AT5G19220,AT5G48300		Biosynthesis(Biosynthesis), Carbohydrates Biosynthesis(Carbohydrates-Biosynthesis), Glucogen and Starch Biosynthesis(GLYCOGEN-BIOSYN), Polysaccharides Biosynthesis(Polysaccharides-Biosynthesis), starch biosynthesis(PWY-622), superpathway of sucrose and starch metabolism I (non-photosynthetic tissue)(PWYQT-4466)
rxn02212_c0	Cytosol (c)	(1) 2-Dehydro-3-deoxy-D-arabino-heptonate 7-phosphate[c0] => (1) 3-Dehydroquinate[c0] + (1) Orthophosphate[c0]	3-dehydroquinate synthase (EC 4.2.3.4)	Aquca_047_00032.1.CDS|Aquca_047_00032.2.CDS	AT5G66120	Phenylalanine, tyrosine and tryptophan biosynthesis(rn00400)	3-Dehydroquinate Biosynthesis(3-Dehydroquinate-Biosynthesis), 3-dehydroquinate biosynthesis I(PWY-6164), Amino Acids Biosynthesis(Amino-Acid-Biosynthesis), Aromatic Compounds Biosynthesis(AROMATIC-COMPOUNDS-BIOSYN), Biosynthesis(Biosynthesis), Chorismate Biosynthesis(Chorismate-Biosynthesis), chorismate biosynthesis I(ARO-PWY), superpathway of phenylalanine, tyrosine and tryptophan biosynthesis(C…
rxn02213_n0	Cytosol (c)	(1) 3-Dehydroquinate[c0] => (1) 3-Dehydroshikimate[c0] + (1) H2O[c0]	3-dehydroquinate dehydratase I (EC 4.2.1.10)	Aquca_003_00901.3.CDS|Aquca_017_00293.1.CDS|Aquca_017_00293.2.CDS|Aquca_003_00904.1.CDS|Aquca_003_00901.1.CDS|Aquca_017_00294.1.CDS|Aquca_003_00901.2.CDS|Aquca_017_00293.3.CDS|Aquca_003_00904.2.CDS	AT3G06350	Phenylalanine, tyrosine and tryptophan biosynthesis(rn00400)	Amino Acids Biosynthesis(Amino-Acid-Biosynthesis), Aromatic Compounds Biosynthesis(AROMATIC-COMPOUNDS-BIOSYN), Biosynthesis(Biosynthesis), Chorismate Biosynthesis(Chorismate-Biosynthesis), chorismate biosynthesis I(ARO-PWY), chorismate biosynthesis from 3-dehydroquinate(PWY-6163), gallate biosynthesis(PWY-6707), superpathway of phenylalanine, tyrosine and tryptophan biosynthesis(COMPLETE-ARO-ARA-…
rxn22820_c0	Cytosol (c)	(2) Malonyl-[acyl-carrier protein][c0] => (1) Acetoacetyl-[acp][c0] + (1) Acyl-carrier protein[c0] + (2) CO2[c0]	3-oxoacyl-[acyl-carrier-protein] synthase, KASII (EC 2.3.1.179)	Aquca_020_00506.6.CDS|Aquca_020_00506.2.CDS|Aquca_020_00506.5.CDS|Aquca_020_00506.1.CDS|Aquca_020_00506.7.CDS|Aquca_020_00506.4.CDS|Aquca_020_00506.3.CDS|Aquca_014_00568.1.CDS	AT1G74960		Biosynthesis(Biosynthesis), Fatty Acid Biosynthesis(Fatty-acid-biosynthesis), Fatty Acids and Lipids Biosynthesis(Lipid-Biosynthesis), fatty acid biosynthesis (plant mitochondria)(PWY-6799)
rxn17469_d0	Cytosol (c)	(1) Malonyl-[acyl-carrier protein][c0] + (1) Palmitoleoyl-ACPs[c0] <= (1) 3-oxo-cis-vaccenoyl-ACPs[c0] + (1) Acyl-carrier protein[c0] + (1) CO2[c0]	3-oxoacyl-[acyl-carrier-protein] synthase, KASII (EC 2.3.1.179)	Aquca_020_00506.6.CDS|Aquca_020_00506.2.CDS|Aquca_020_00506.5.CDS|Aquca_020_00506.1.CDS|Aquca_020_00506.7.CDS|Aquca_020_00506.4.CDS|Aquca_020_00506.3.CDS|Aquca_014_00568.1.CDS	AT1G74960		<i>cis</i>-vaccenate biosynthesis(PWY-5973), Biosynthesis(Biosynthesis), Fatty Acid Biosynthesis(Fatty-acid-biosynthesis), Fatty Acids and Lipids Biosynthesis(Lipid-Biosynthesis)
rxn02516_m0	Cytosol (c)	(1) Hydrogen cyanide[c0] + (1) L-Cysteine[c0] <=> (1) 3-Cyano-L-alanine[c0] + (1) H+[c0] + (1) Hydrogen sulfide[c0]		Aquca_013_00698.4.CDS|Aquca_063_00008.1.CDS|Aquca_049_00004.1.CDS|Aquca_013_00698.2.CDS|Aquca_024_00023.1.CDS|Aquca_013_00698.3.CDS|Aquca_051_00082.1.CDS|Aquca_049_00004.2.CDS|Aquca_013_00698.1.CDS			(Detoxification), Amino Acids Biosynthesis(Amino-Acid-Biosynthesis), Asparagine Biosynthesis(ASPARAGINE-SYN), Biosynthesis(Biosynthesis), Cyanide Detoxification(Cyanide-Detoxification), Degradation/Utilization/Assimilation(Degradation), Degradation/Utilization/Assimilation-Other(Other-Degradation), Individual Amino Acids Biosynthesis(IND-AMINO-ACID-SYN), cyanide degradation(P401-PWY), cyanide det…
rxn00117_d0	Cytosol (c)	(1) ATP[c0] + (1) UDP[c0] <=> (1) ADP[c0] + (1) UTP[c0]		Aquca_095_00060.1.CDS|Aquca_095_00060.4.CDS|Aquca_095_00060.3.CDS|Aquca_095_00060.2.CDS|Aquca_001_00273.1.CDS|Aquca_576_00002.1.CDS		Pyrimidine metabolism(rn00240)	Biosynthesis(Biosynthesis), Nucleosides and Nucleotides Biosynthesis(Nucleotide-Biosynthesis), Pyrimidine Nucleotide Biosynthesis(PYR-NUC-SYN), Pyrimidine Nucleotides <i>de novo</i> Biosynthesis(Pyrimidine-De-Novo-Biosyn), pyrimidine ribonucleotides <i>de novo</i> biosynthesis(PWY0-162), pyrimidine ribonucleotides interconversion(PWY-5687)
rxn24864_r0	Plastid (d)	(1) 1-16:0-2-18:2-digalactosyldiacylglycerol[d0] <=> (1) 1-16:0-2-18:3-digalactosyldiacylglycerol[d0] + (2) H+[d0]	Omega-3 fatty acid desaturase (EC 1.14.19.-)	Aquca_045_00112.1.CDS	AT2G29980,AT3G11170,AT5G05580		Biosynthesis(Biosynthesis), Fatty Acids and Lipids Biosynthesis(Lipid-Biosynthesis), glycolipid desaturation(PWY-782)
rxn14261_d0	Cytosol (c)	(1) H+[c0] + (1) NADPH[c0] + (1) Tetrahydrogeranylgeranyl diphosphate[c0] => (1) NADP+[c0] + (1) Phytyl diphosphate[c0]		Aquca_002_00619.1.CDS			Biosynthesis(Biosynthesis), Cofactors, Prosthetic Groups, Electron Carriers Biosynthesis(Cofactor-Biosynthesis), Diterpenoids Biosynthesis(DITERPENOID-SYN), Phylloquinol Biosynthesis(Phylloquinone-Biosynthesis), Phytyl Diphosphate Biosynthesis(Phytyl-Diphosphate-Biosynthesis), Quinol and Quinone Biosynthesis(Quinone-Biosynthesis), Secondary Metabolites Biosynthesis(SECONDARY-METABOLITE-BIOSYNTHES…
rxn01479_c0	Cytosol (c)	(1) CTP[c0] + (1) Ethanolamine phosphate[c0] <=> (1) CDP-ethanolamine[c0] + (1) Diphosphate[c0]	Ethanolamine-phosphate cytidylyltransferase (EC 2.7.7.14)	Aquca_009_00051.3.CDS|Aquca_009_00051.4.CDS|Aquca_009_00051.5.CDS|Aquca_009_00051.1.CDS|Aquca_009_00051.2.CDS	AT2G38670	Glycerophospholipid metabolism(rn00564)	Biosynthesis(Biosynthesis), Fatty Acids and Lipids Biosynthesis(Lipid-Biosynthesis), Phosphatidylethanolamine Biosynthesis(PhosphatidylethanolamineBiosynthesis), Phospholipid Biosynthesis(Phospholipid-Biosynthesis), phosphatidylethanolamine biosynthesis II(PWY4FS-6), phospholipid biosynthesis II(PHOSLIPSYN2-PWY)
rxn24770_r0	Plastid (d)	(1) 1-(9Z-octadecenoyl)-2-(7Z,10Z-hexadecadienoyl)-3-O-beta-D-galactosyl-sn-glycerol[d0] <=> (1) 1-(9Z,12Z-octadecadienoyl)-2-(7Z,10Z-hexadecadienoyl)-3-O-beta-D-galactosyl-sn-glycerol[d0] + (2) H+[d0]	Omega-6 fatty acid desaturase (EC 1.14.19.-)	Aquca_016_00190.8.CDS|Aquca_095_00003.1.CDS|Aquca_016_00190.5.CDS|Aquca_016_00190.3.CDS|Aquca_016_00190.6.CDS|Aquca_016_00190.7.CDS|Aquca_016_00190.4.CDS|Aquca_016_00190.2.CDS|Aquca_016_00190.1.CDS|Aquca_003_00369.1.CDS|Aquca_016_00190.9.CDS	AT3G12120,AT4G30950		Biosynthesis(Biosynthesis), Fatty Acids and Lipids Biosynthesis(Lipid-Biosynthesis), glycolipid desaturation(PWY-782)
rxn22103_c0	Endoplasmic Reticulum (r)	(1) (3R)-3-hydroxy-lignoceroyl-CoA[r0] <=> (1) (2E)-lignocerenoyl-CoA[r0] + (1) H2O[r0]	Very-long-chain (3R)-3-hydroxyacyl-[acyl-carrier protein] dehydratase (EC 4.2.1.134)	Aquca_007_00484.1.CDS|Aquca_007_00484.2.CDS|Aquca_007_00484.3.CDS	AT5G10480		Biosynthesis(Biosynthesis), Fatty Acid Biosynthesis(Fatty-acid-biosynthesis), Fatty Acids and Lipids Biosynthesis(Lipid-Biosynthesis), very long chain fatty acid biosynthesis II(PWY-7036)
rxn19762_c0	Plastid (d)	(1) D-Glyceraldehyde 3-phosphate[d0] + (1) NAD+[d0] + (1) Orthophosphate[d0] <=> (1) 3-Phospho-D-glyceroyl phosphate[d0] + (1) H+[d0] + (1) NADH[d0]	NAD-dependent glyceraldehyde-3-phosphate dehydrogenase (EC 1.2.1.12)	Aquca_049_00099.2.CDS|Aquca_017_00579.3.CDS|Aquca_049_00099.8.CDS|Aquca_049_00099.4.CDS|Aquca_049_00099.1.CDS|Aquca_049_00099.7.CDS|Aquca_049_00105.1.CDS|Aquca_049_00102.2.CDS|Aquca_049_00099.6.CDS|Aquca_049_00100.1.CDS|Aquca_049_00099.5.CDS|Aquca_017_00579.1.CDS|Aquca_049_00099.3.CDS|Aquca_049_00102.1.CDS|Aquca_017_00579.2.CDS	AT1G12900,AT1G13440,AT1G16300,AT1G42970,AT1G79530,AT3G04120,AT3G26650		Biosynthesis(Biosynthesis), Carbohydrates Biosynthesis(Carbohydrates-Biosynthesis), Carbohydrates Degradation(Carbohydrates-Degradation), Degradation/Utilization/Assimilation(Degradation), Generation of Precursor Metabolites and Energy(Energy-Metabolism), Generation of precursor metabolites and energy(Generation-Precursors-Energy), Gluconeogenesis(Gluconeogenesis), Glycolysis(GLYCOLYSIS-VARIANTS)…
rxn15166_c0	Cytosol (c)	(1) H2O[c0] + (1) L-Cystathionine[c0] => (1) L-Homocysteine[c0] + (1) NH3[c0] + (1) Pyruvate[c0]	Cystathionine beta-lyase (EC 4.4.1.8)	Aquca_014_00617.1.CDS	AT3G57050	Cysteine and methionine metabolism(rn00270)	Activation/Inactivation/Interconversion(Activation-Inactivation-Interconversion), Amino Acids Biosynthesis(Amino-Acid-Biosynthesis), Biosynthesis(Biosynthesis), Cysteine Biosynthesis(CYSTEINE-SYN), Individual Amino Acids Biosynthesis(IND-AMINO-ACID-SYN), Interconversions(Interconversion), Methionine Biosynthesis(METHIONINE-SYN), homocysteine and cysteine interconversion(PWY-801), methionine biosy…
rxn24800_r0	Plastid (d)	(1) 1-(9Z,12Z-octadecenoyl)-2-(9Z,12Z,15Z-octadecatrienoyl)-3-O-[alpha-D-galactosyl-(1->6)-O-beta-D-galactosyl]-sn-glycerol[d0] <=> (1) 1,2-(9Z,12Z,15Z-octadecatrienoyl)-3-O-[alpha-D-galactosyl-(1->6)-O-beta-D-galactosyl]-sn-glycerol[d0] + (2) H+[d0]	Omega-3 fatty acid desaturase (EC 1.14.19.-)	Aquca_045_00112.1.CDS	AT2G29980,AT3G11170,AT5G05580		Biosynthesis(Biosynthesis), Fatty Acids and Lipids Biosynthesis(Lipid-Biosynthesis), glycolipid desaturation(PWY-782)
rxn24860_r0	Plastid (d)	(1) 1-18:1-2-16:0-digalactosyldiacylglycerol[d0] <=> (1) 1-18:2-2-16:0-digalactosyldiacylglycerol[d0] + (2) H+[d0]	Omega-6 fatty acid desaturase (EC 1.14.19.-)	Aquca_016_00190.8.CDS|Aquca_095_00003.1.CDS|Aquca_016_00190.5.CDS|Aquca_016_00190.3.CDS|Aquca_016_00190.6.CDS|Aquca_016_00190.7.CDS|Aquca_016_00190.4.CDS|Aquca_016_00190.2.CDS|Aquca_016_00190.1.CDS|Aquca_003_00369.1.CDS|Aquca_016_00190.9.CDS	AT3G12120,AT4G30950		Biosynthesis(Biosynthesis), Fatty Acids and Lipids Biosynthesis(Lipid-Biosynthesis), glycolipid desaturation(PWY-782)
rxn27497_d0	Plastid (d)	(1) 3-Methyl-2-oxobutanoic acid[d0] + (1) Acetyl-CoA[d0] + (1) H2O[d0] => (1) CoA[d0] + (1) H+[d0] + (1) alpha-Isopropylmalate[d0]	2-isopropylmalate synthase (EC 2.3.3.13)	Aquca_014_00022.1.CDS	AT1G18500,AT1G74040,AT5G23010,AT5G23020		Amino Acids Biosynthesis(Amino-Acid-Biosynthesis), Biosynthesis(Biosynthesis), Individual Amino Acids Biosynthesis(IND-AMINO-ACID-SYN), Leucine Biosynthesis(LEUCINE-SYN), leucine biosynthesis(LEUSYN-PWY), superpathway of leucine, valine, and isoleucine biosynthesis(BRANCHED-CHAIN-AA-SYN-PWY)
rxn00437_c0	Cytosol (c)	(1) ATP[c0] + (1) Thiamin diphosphate[c0] <=> (1) ADP[c0] + (1) Thiamin triphosphate[c0]	Thiamine-triphosphatase (ThTP) synthase (EC 2.7.4.15)	Aquca_041_00156.1.CDS|Aquca_041_00156.4.CDS|Aquca_041_00156.2.CDS|Aquca_041_00156.3.CDS		Thiamine metabolism(rn00730)
rxn00423_n0	Cytosol (c)	(1) Acetyl-CoA[c0] + (1) L-Serine[c0] => (1) CoA[c0] + (1) O-Acetyl-L-serine[c0]	Serine acetyltransferase (EC 2.3.1.30)	Aquca_015_00394.2.CDS|Aquca_003_00287.1.CDS|Aquca_001_00108.1.CDS|Aquca_005_00278.1.CDS|Aquca_015_00394.3.CDS|Aquca_015_00394.1.CDS	AT1G55920,AT2G17640,AT3G13110,AT4G35640,AT5G56760	Cysteine and methionine metabolism(rn00270), Sulfur metabolism(rn00920)	(Detoxification), Amino Acids Biosynthesis(Amino-Acid-Biosynthesis), Biosynthesis(Biosynthesis), Cysteine Biosynthesis(CYSTEINE-SYN), Individual Amino Acids Biosynthesis(IND-AMINO-ACID-SYN), Other Amino Acid Biosynthesis(Other-Amino-Acid-Biosynthesis), Other Biosynthesis(Other-biosynthesis), cysteine biosynthesis I(CYSTSYN-PWY), seleno-amino acid biosynthesis(PWY-6936), superpathway of seleno-com…
rxn37762_c0	Plastid (d)	(1) Stearoyl-CoA[d0] + (1) sn-Glycerol 3-phosphate[d0] => (1) 1-octadecanoyl-sn-glycerol 3-phosphate[d0] + (1) CoA[d0]	Glycerol-3-phosphate acyltransferase (EC 2.3.1.15)	Aquca_003_00476.1.CDS|Aquca_001_00233.1.CDS|Aquca_047_00038.1.CDS|Aquca_005_00570.1.CDS|Aquca_047_00038.2.CDS|Aquca_029_00122.1.CDS|Aquca_057_00060.1.CDS|Aquca_047_00038.3.CDS	AT1G02390,AT1G06520,AT1G32200,AT4G01950,AT5G60620
rxn00187_m0	Cytosol (c)	(1) ATP[c0] + (1) L-Glutamate[c0] + (1) NH3[c0] => (1) ADP[c0] + (1) H+[c0] + (1) L-Glutamine[c0] + (1) Orthophosphate[c0]		Aquca_002_01467.1.CDS|Aquca_002_01467.5.CDS|Aquca_026_00087.1.CDS|Aquca_002_01467.6.CDS|Aquca_093_00055.1.CDS|Aquca_002_01467.7.CDS|Aquca_112_00021.2.CDS|Aquca_017_00394.2.CDS|Aquca_091_00077.1.CDS|Aquca_091_00077.2.CDS|Aquca_002_01467.3.CDS|Aquca_112_00021.1.CDS|Aquca_017_00394.1.CDS|Aquca_030_00006.3.CDS|Aquca_002_01467.2.CDS|Aquca_002_01467.4.CDS|Aquca_030_00006.2.CDS|Aquca_030_00006.1.CDS		Alanine, aspartate and glutamate metabolism(rn00250), Arginine and proline metabolism(rn00330), Glyoxylate and dicarboxylate metabolism(rn00630), Nitrogen metabolism(rn00910)	(Photosynthesis), Amino Acids Biosynthesis(Amino-Acid-Biosynthesis), Ammonia Assimilation(Ammonia-Assimilation), Biosynthesis(Biosynthesis), Degradation/Utilization/Assimilation(Degradation), Degradation/Utilization/Assimilation-Other(Other-Degradation), Generation of Precursor Metabolites and Energy(Energy-Metabolism), Glutamine Biosynthesis(GLUTAMINE-SYN), Individual Amino Acids Biosynthesis(IN…
rxn01917_d0	Cytosol (c)	(1) ATP[c0] + (1) N-Acetyl-L-glutamate[c0] <=> (1) ADP[c0] + (1) N-Acetyl-L-glutamate 5-phosphate[c0]		Aquca_003_00383.1.CDS|Aquca_123_00027.1.CDS|Aquca_123_00027.2.CDS|Aquca_003_00414.2.CDS|Aquca_123_00027.3.CDS|Aquca_123_00027.4.CDS|Aquca_011_00093.1.CDS|Aquca_003_00383.2.CDS|Aquca_110_00038.1.CDS|Aquca_003_00414.1.CDS		Arginine and proline metabolism(rn00330)	Amino Acids Biosynthesis(Amino-Acid-Biosynthesis), Arginine Biosynthesis(ARGININE-SYN), Biosynthesis(Biosynthesis), Individual Amino Acids Biosynthesis(IND-AMINO-ACID-SYN), Other Amino Acid Biosynthesis(Other-Amino-Acid-Biosynthesis), Superpathway for synthesis of the glutamate-derived amino acids proline and arginine(PWY4LZ-7318), arginine biosynthesis I(ARGSYN-PWY), arginine biosynthesis II (ac…
rxn20557_c0	Mitochondria (m)	(1) CDP-1,2-dipalmitoylglycerol[m0] + (1) sn-Glycerol 3-phosphate[m0] => (1) 1,2-dipalmitoyl-phosphatidylglycerol-phosphate[m0] + (1) CMP[m0] + (1) H+[m0]	CDP-diacylglycerol--glycerol-3-phosphate 3-phosphatidyltransferase (EC 2.7.8.5)	Aquca_027_00164.3.CDS|Aquca_027_00164.1.CDS|Aquca_027_00164.2.CDS|Aquca_054_00041.1.CDS|Aquca_054_00041.3.CDS|Aquca_054_00041.2.CDS|Aquca_027_00164.4.CDS	AT2G39290,AT3G55030
rxn11701_c0	Cytosol (c)	(1) H+[c0] + (1) Indolylmethylthiohydroximate[c0] + (1) UDP-glucose[c0] => (1) Indolylmethyl-desulfoglucosinolate[c0] + (1) UDP[c0]	N-hydroxythioamide S-beta-glucosyltransferase (EC 2.4.1.195) in Trp, Phe, Tyr-derived glucosinolates biosynthesis	Aquca_014_00104.1.CDS|Aquca_014_00102.1.CDS	AT1G24100	Glucosinolate biosynthesis(rn00966), Tryptophan metabolism(rn00380)	Biosynthesis(Biosynthesis), Glucosinolates Biosynthesis(GLUCOSINOLATE-SYN), Nitrogen-Containing Glucosides Biosynthesis(N-CONTAINING-GLUCOSIDE-SYN), Nitrogen-Containing Secondary Compounds Biosynthesis(N-CONTAINING-SECONDARY-CMPD-SYN), Secondary Metabolites Biosynthesis(SECONDARY-METABOLITE-BIOSYNTHESIS), glucosinolate biosynthesis from tryptophan(PWY-601)
rxn02404_c0	Cytosol (c)	(1) 3-Deoxy-D-manno-octulosonate 8-phosphate[c0] + (1) H2O[c0] <=> (1) 3-Deoxy-D-manno-octulosonate[c0] + (1) Orthophosphate[c0]	3-deoxy-D-manno-octulosonate 8-phosphate phosphatase (EC 3.1.3.45)	Aquca_030_00321.2.CDS|Aquca_030_00321.3.CDS|Aquca_030_00321.1.CDS		Lipopolysaccharide biosynthesis(rn00540)	Biosynthesis(Biosynthesis), CMP-KDO Biosynthesis(CMP-KDO-Biosynthesis), CMP-KDO biosynthesis I(PWY-1269), CMP-KDO biosynthesis II (from D-arabinose 5-phosphate)(PWY-5111), Carbohydrates Biosynthesis(Carbohydrates-Biosynthesis), Cell Structures Biosynthesis(Cell-Structure-Biosynthesis), Fatty Acids and Lipids Biosynthesis(Lipid-Biosynthesis), Lipopolysaccharide Biosynthesis(Lipopolysaccharide-Bios…
rxn02959_d0	Cytosol (c)	(1) Magnesium protoporphyrin[c0] + (1) S-Adenosyl-L-methionine[c0] <=> (1) Magnesium protoporphyrin monomethyl ester[c0] + (1) S-Adenosyl-L-homocysteine[c0]		Aquca_002_01062.1.CDS		Porphyrin and chlorophyll metabolism(rn00860)	Biosynthesis(Biosynthesis), Chlorophyll Biosynthesis(Chlorophyll-Biosynthesis), Chlorophyllide <i>a</i> Biosynthesis(Chlorophyllide-a-Biosynthesis), Cofactors, Prosthetic Groups, Electron Carriers Biosynthesis(Cofactor-Biosynthesis), Porphyrin Compounds Biosynthesis(Porphyrin-Compounds-Biosynthesis), chlorophyllide <i>a</i> biosynthesis I(CHLOROPHYLL-SYN)
rxn11040_c0	Cytosol (c)	(1) 6-Phospho-D-gluconate[c0] + (1) NAD+[c0] => (1) CO2[c0] + (1) D-Ribulose 5-phosphate[c0] + (1) NADH[c0]	6-phosphogluconate dehydrogenase, decarboxylating (EC 1.1.1.44)	Aquca_002_00995.1.CDS|Aquca_006_00348.1.CDS|Aquca_072_00175.1.CDS	AT1G64190,AT3G02360,AT5G41670		Generation of Precursor Metabolites and Energy(Energy-Metabolism), Pentose Phosphate Pathways(Pentose-Phosphate-Cycle), pentose phosphate pathway (oxidative branch)(OXIDATIVEPENT-PWY), pentose phosphate pathway(PENTOSE-P-PWY)
rxn25637_d0	Cytosol (c)	(1) Acetoacetyl-[acp][c0] + (1) H+[c0] + (1) NADPH[c0] <=> (1) Beta-3-hydroxybutyryl-ACPs[c0] + (1) NADP+[c0]		Aquca_025_00268.1.CDS|Aquca_003_00396.1.CDS|Aquca_072_00057.1.CDS|Aquca_054_00127.1.CDS|Aquca_011_00279.1.CDS|Aquca_002_01355.1.CDS|Aquca_025_00265.1.CDS|Aquca_004_00637.1.CDS|Aquca_020_00124.1.CDS|Aquca_004_00471.1.CDS|Aquca_004_00220.1.CDS|Aquca_025_00266.1.CDS			Biosynthesis(Biosynthesis), Fatty Acid Biosynthesis(Fatty-acid-biosynthesis), Fatty Acids and Lipids Biosynthesis(Lipid-Biosynthesis), Palmitate Biosynthesis(Palmitate-Biosynthesis), palmitate biosynthesis II (bacteria and plants)(PWY-5971), superpathway of fatty acid biosynthesis II (plant)(PWY-5156)
rxn03135_c0	Cytosol (c)	(1) L-Glutamine[c0] + (1) N-(5'-Phospho-D-1'-ribulosylformimino)-5-amino-1-(5''-phospho-D-ribosyl)-4-imidazolecarboxamide[c0] => (1) 1-(5'-Phosphoribosyl)-5-amino-4-imidazolecarboxamide[c0] + (1) D-erythro-1-(Imidazol-4-yl)glycerol 3-phosphate[c0] + (2) H+[c0] + (1) L-Glutamate[c0]	Imidazole glycerol phosphate synthase amidotransferase subunit (EC 2.4.2.-) ; Imidazole glycerol phosphate synthase cyclase subunit (EC 4.1.3.-)	Aquca_017_00629.4.CDS|Aquca_017_00629.6.CDS|Aquca_017_00629.5.CDS|Aquca_017_00629.3.CDS|Aquca_017_00629.1.CDS|Aquca_017_00629.2.CDS	AT4G26900	Histidine metabolism(rn00340)	Amino Acids Biosynthesis(Amino-Acid-Biosynthesis), Biosynthesis(Biosynthesis), Histidine Biosynthesis(HISTIDINE-SYN), Individual Amino Acids Biosynthesis(IND-AMINO-ACID-SYN), histidine biosynthesis(HISTSYN-PWY)
rxn15249_c0	Cytosol (c)	(1) ATP[c0] + (1) alpha-D-Glucose[c0] => (1) ADP[c0] + (1) H+[c0] + (1) alpha-D-Glucose 6-phosphate[c0]	Hexokinase (EC 2.7.1.1)	Aquca_020_00402.2.CDS|Aquca_014_00699.1.CDS|Aquca_020_00402.1.CDS|Aquca_001_00235.1.CDS|Aquca_007_00061.1.CDS|Aquca_008_00150.1.CDS|Aquca_001_00235.2.CDS	AT1G50460,AT2G19860,AT3G20040,AT4G29130	Amino sugar and nucleotide sugar metabolism(rn00520), Galactose metabolism(rn00052), Glycolysis / Gluconeogenesis(rn00010), Starch and sucrose metabolism(rn00500)	Biosynthesis(Biosynthesis), Carbohydrates Biosynthesis(Carbohydrates-Biosynthesis), Carbohydrates Degradation(Carbohydrates-Degradation), Degradation/Utilization/Assimilation(Degradation), Generation of precursor metabolites and energy(Generation-Precursors-Energy), Polymeric Compounds Degradation(Polymer-Degradation), Polysaccharides Degradation(POLYSACCHARIDES-DEG), Starch Degradation(Starch-De…
rxn00330_c0	Cytosol (c)	(1) (S)-Malate[c0] + (1) CoA[c0] + (1) H+[c0] <=> (1) Acetyl-CoA[c0] + (1) Glyoxylate[c0] + (1) H2O[c0]	Malate synthase (EC 2.3.3.9)	Aquca_034_00236.1.CDS|Aquca_069_00031.1.CDS|Aquca_115_00005.1.CDS|Aquca_004_00221.1.CDS|Aquca_002_00757.1.CDS	AT5G03860	Glyoxylate and dicarboxylate metabolism(rn00630), Pyruvate metabolism(rn00620)	Carboxylates Degradation(CARBOXYLATES-DEG), Degradation/Utilization/Assimilation(Degradation), Generation of Precursor Metabolites and Energy(Energy-Metabolism), Glycolate Degradation(Glycolate-Degradation), TCA cycle(TCA-VARIANTS), glycolate and glyoxylate degradation II(GLYOXDEG-PWY), glyoxylate cycle(GLYOXYLATE-BYPASS), superpathway of glyoxylate cycle and fatty acid degradation(PWY-561)
rxn20493_c0	Mitochondria (m)	(1) Carbamoyl phosphate[m0] + (1) L-Ornithine[m0] <=> (1) H+[m0] + (1) L-Citrulline[m0] + (1) Orthophosphate[m0]	Ornithine carbamoyltransferase (EC 2.1.3.3)	Aquca_027_00105.1.CDS|Aquca_004_00231.2.CDS|Aquca_009_00607.1.CDS|Aquca_133_00024.1.CDS|Aquca_009_01058.1.CDS|Aquca_133_00024.4.CDS|Aquca_015_00405.1.CDS|Aquca_006_00209.2.CDS|Aquca_004_00231.1.CDS|Aquca_006_00209.3.CDS|Aquca_006_00209.1.CDS|Aquca_006_00208.1.CDS|Aquca_007_00252.1.CDS|Aquca_030_00003.1.CDS|Aquca_133_00024.2.CDS|Aquca_133_00024.3.CDS	AT1G75330
rxn00119_c0	Cytosol (c)	(1) ATP[c0] + (1) H+[c0] + (1) UMP[c0] <=> (1) ADP[c0] + (1) UDP[c0]	Uridine monophosphate/cytidine monophosphate kinase (EC 2.7.4.14)	Aquca_013_00669.1.CDS|Aquca_027_00141.1.CDS|Aquca_064_00014.2.CDS|Aquca_044_00057.3.CDS|Aquca_064_00014.5.CDS|Aquca_046_00016.2.CDS|Aquca_044_00057.1.CDS|Aquca_064_00014.1.CDS|Aquca_044_00057.2.CDS|Aquca_044_00057.5.CDS|Aquca_046_00016.1.CDS|Aquca_064_00014.3.CDS|Aquca_027_00141.2.CDS|Aquca_064_00014.4.CDS|Aquca_044_00057.4.CDS	AT5G26667	Pyrimidine metabolism(rn00240)	Biosynthesis(Biosynthesis), Nucleosides and Nucleotides Biosynthesis(Nucleotide-Biosynthesis), Pyrimidine Nucleotide Biosynthesis(PYR-NUC-SYN), Pyrimidine Nucleotides <i>de novo</i> Biosynthesis(Pyrimidine-De-Novo-Biosyn), pyrimidine ribonucleotides <i>de novo</i> biosynthesis(PWY0-162), pyrimidine ribonucleotides interconversion(PWY-5687)
rxn27927_d0	Plastid (d)	(1) H2O[d0] + (1) L-Histidinol phosphate[d0] <=> (1) L-Histidinol[d0] + (1) Orthophosphate[d0]	Histidinol-phosphatase [alternative form] (EC 3.1.3.15)	Aquca_020_00506.6.CDS|Aquca_020_00506.2.CDS|Aquca_020_00506.5.CDS|Aquca_020_00506.1.CDS|Aquca_020_00506.7.CDS|Aquca_020_00506.4.CDS|Aquca_020_00506.3.CDS|Aquca_014_00568.1.CDS	AT4G39120		Amino Acids Biosynthesis(Amino-Acid-Biosynthesis), Biosynthesis(Biosynthesis), Histidine Biosynthesis(HISTIDINE-SYN), Individual Amino Acids Biosynthesis(IND-AMINO-ACID-SYN), histidine biosynthesis(HISTSYN-PWY)
rxn19900_d0	Cytosol (c)	(1) 5-Methyltetrahydropteroyltri-L-glutamate[c0] + (1) L-Homocysteine[c0] <=> (1) L-Methionine[c0] + (1) tetrahydropteroyl tri-L-glutamate[c0]	5-methyltetrahydropteroyltriglutamate--homocysteine methyltransferase (EC 2.1.1.14)	Aquca_004_00598.4.CDS|Aquca_004_00600.2.CDS|Aquca_004_00600.3.CDS|Aquca_074_00061.1.CDS|Aquca_004_00600.5.CDS|Aquca_004_00598.5.CDS|Aquca_004_00600.1.CDS|Aquca_004_00600.4.CDS|Aquca_004_00600.6.CDS|Aquca_004_00600.7.CDS|Aquca_004_00598.1.CDS|Aquca_004_00600.8.CDS|Aquca_004_00598.2.CDS|Aquca_004_00598.8.CDS|Aquca_004_00598.7.CDS|Aquca_004_00598.3.CDS|Aquca_004_00598.6.CDS	AT3G03780,AT5G17920,AT5G20980		<i>S</i>-adenosyl-L-methionine cycle II(PWY-5041), <i>S</i>-adenosyl-L-methionine cycle(S-adenosyl-L-methionine-cycle), Amino Acids Biosynthesis(Amino-Acid-Biosynthesis), Biosynthesis(Biosynthesis), Individual Amino Acids Biosynthesis(IND-AMINO-ACID-SYN), Methionine Biosynthesis(METHIONINE-SYN), methionine biosynthesis II(PWY-702), superpathway of lysine, threonine and methionine biosynthesis II(…
rxn15435_d0	Cytosol (c)	(1) ATP[c0] + (1) beta-D-Fructose[c0] => (1) ADP[c0] + (1) H+[c0] + (1) beta-D-Fructose 6-phosphate[c0]		Aquca_020_00402.2.CDS|Aquca_014_00699.1.CDS|Aquca_020_00402.1.CDS|Aquca_064_00058.1.CDS|Aquca_001_00235.1.CDS|Aquca_007_00061.1.CDS|Aquca_008_00150.1.CDS|Aquca_001_00235.2.CDS		Amino sugar and nucleotide sugar metabolism(rn00520), Starch and sucrose metabolism(rn00500)	Carbohydrates Degradation(Carbohydrates-Degradation), Degradation/Utilization/Assimilation(Degradation), Generation of precursor metabolites and energy(Generation-Precursors-Energy), Sucrose Degradation(SUCROSE-DEG), Sugars Degradation(Sugars-And-Polysaccharides), sucrose degradation III(PWY-621), sucrose degradation VI (anaerobic)(PWY-3801), superpathway of sucrose and starch metabolism I (non-p…
rxn15010_w0	Cytosol (c)	(1) H2O[c0] + (1) alpha-Maltose[c0] => (2) alpha-D-Glucose[c0]	Alpha-glucosidase (EC 3.2.1.20)	Aquca_005_00561.4.CDS|Aquca_005_00561.6.CDS|Aquca_005_00561.2.CDS|Aquca_005_00561.5.CDS|Aquca_005_00561.8.CDS|Aquca_005_00561.7.CDS|Aquca_005_00561.3.CDS|Aquca_005_00561.1.CDS	AT3G23640	Starch and sucrose metabolism(rn00500)	Biosynthesis(Biosynthesis), Carbohydrates Biosynthesis(Carbohydrates-Biosynthesis), Carbohydrates Degradation(Carbohydrates-Degradation), Degradation/Utilization/Assimilation(Degradation), Polymeric Compounds Degradation(Polymer-Degradation), Polysaccharides Degradation(POLYSACCHARIDES-DEG), Starch Degradation(Starch-Degradation), Sugars Biosynthesis(CARBO-BIOSYNTHESIS), starch degradation I(PWY-…
rxn37217_d0	Cytosol (c)	(1) 1-Palmitoylglycerol 3-phosphate[c0] + (1) Palmitoyl-CoA[c0] => (1) CoA[c0] + (1) dipalmitoyl phosphatidate[c0]	1-acyl-sn-glycerol-3-phosphate acyltransferase (EC 2.3.1.51)	Aquca_003_00666.1.CDS|Aquca_009_00247.7.CDS|Aquca_059_00018.1.CDS|Aquca_003_00666.6.CDS|Aquca_009_00247.1.CDS|Aquca_006_00140.3.CDS|Aquca_009_00247.3.CDS|Aquca_003_00666.3.CDS|Aquca_020_00566.5.CDS|Aquca_002_01365.2.CDS|Aquca_003_00666.2.CDS|Aquca_010_00407.2.CDS|Aquca_048_00019.1.CDS|Aquca_007_00141.2.CDS|Aquca_010_00407.1.CDS|Aquca_020_00566.2.CDS|Aquca_017_00193.1.CDS|Aquca_049_00231.2.CDS|Aqu…	AT1G51260,AT1G75020,AT1G78690,AT1G80950,AT3G18850,AT3G57650,AT4G24160,AT4G30580
rxn14059_d0	Cytosol (c)	(1) 2-(4'-Methylthio)butylmalic acid[c0] <=> (1) 3-(4'-Methylthio)butylmalic acid[c0]	Methylthioalkylmalate isomerase large subunit (EC 5.4.4.-) ; Methylthioalkylmalate isomerase small subunit (EC 5.4.4.-)	Aquca_025_00024.2.CDS|Aquca_025_00024.1.CDS	AT2G43100,AT3G58990,AT4G13430	Glucosinolate biosynthesis(rn00966)	Biosynthesis(Biosynthesis), Glucosinolates Biosynthesis(GLUCOSINOLATE-SYN), Nitrogen-Containing Glucosides Biosynthesis(N-CONTAINING-GLUCOSIDE-SYN), Nitrogen-Containing Secondary Compounds Biosynthesis(N-CONTAINING-SECONDARY-CMPD-SYN), Secondary Metabolites Biosynthesis(SECONDARY-METABOLITE-BIOSYNTHESIS), aliphatic glucosinolate biosynthesis, side chain elongation cycle(PWYQT-4450)
rxn01743_c0	Cytosol (c)	(1) Shikimate[c0] + (1) p-Coumaroyl-CoA[c0] => (1) 4-Coumaroylshikimate[c0] + (1) CoA[c0]	Shikimate O-hydroxycinnamoyltransferase (EC 2.3.1.133)	Aquca_038_00153.1.CDS|Aquca_005_00098.1.CDS|Aquca_016_00269.1.CDS|Aquca_048_00017.2.CDS|Aquca_048_00017.1.CDS	AT5G48930	Flavonoid biosynthesis(rn00941), Phenylpropanoid biosynthesis(rn00940), Stilbenoid, diarylheptanoid and gingerol biosynthesis(rn00945)	Aromatic Compounds Biosynthesis(AROMATIC-COMPOUNDS-BIOSYN), Biosynthesis(Biosynthesis), Cell Structures Biosynthesis(Cell-Structure-Biosynthesis), Cinnamates Biosynthesis(CINNAMATE-SYN), Coumarins Biosynthesis(COUMARIN-SYN), Lignins Biosynthesis(LIGNIN-SYN), Phenylpropanoid Derivatives Biosynthesis(PHENYLPROPANOID-SYN), Plant Cell Structures(PLANT-CELL-STRUCTURE), Secondary Cell Wall(SECONDARY-CE…
rxn37650_c0	Mitochondria (m)	(2) Cytochromes-C-Oxidized[m0] + (1) ubiquinol(8)[m0] <=> (2) Cytochromes-C-Reduced[m0] + (2) H+[m0] + (1) Ubiquinone-8[m0]	Putative ubiquinol-cytochrome c reductase complex core protein I (subunit COR1) ; Putative ubiquinol-cytochrome c reductase complex core protein II (subunit COR2) ; Ubiquinol--cytochrome c reductase, cytochrome B subunit (EC 1.10.2.2) ; Ubiquinol-cytochrome C reductase iron-sulfur subunit (EC 1.10.2.2) ; Ubiquinol-cytochrome c reductase complex subunit 10 ; Ubiquinol-cytochrome c reductase comple…	Aquca_023_00118.1.CDS|Aquca_001_00209.1.CDS|Aquca_023_00118.2.CDS|Aquca_020_00386.2.CDS|Aquca_006_00452.4.CDS|Aquca_034_00051.1.CDS|Aquca_017_00347.1.CDS|Aquca_043_00045.1.CDS|Aquca_011_00273.3.CDS|Aquca_011_00273.2.CDS|Aquca_017_00347.2.CDS|Aquca_011_00273.5.CDS|Aquca_011_00273.6.CDS|Aquca_006_00452.1.CDS|Aquca_004_00529.1.CDS|Aquca_020_00386.4.CDS|Aquca_006_00452.3.CDS|Aquca_001_00755.1.CDS|Aqu…	AT1G15120,AT1G51980,AT2G01090,AT2G07727,AT3G02090,AT3G10860,AT3G16480,AT3G27240,AT3G52730,AT4G32470,AT5G05370,AT5G13430,AT5G13440,AT5G25450,AT5G40810,ATMG00220
rxn00830_m0	Cytosol (c)	(1) Isopentenyl diphosphate[c0] <=> (1) Dimethylallyl diphosphate[c0]	Isopentenyl-diphosphate delta-isomerase (EC 5.3.3.2)	Aquca_058_00173.1.CDS|Aquca_013_00510.3.CDS|Aquca_058_00173.2.CDS|Aquca_013_00510.1.CDS|Aquca_013_00510.2.CDS	AT3G02780,AT5G16440	Terpenoid backbone biosynthesis(rn00900)	(All-Trans-Farnesyl-PP-Biosynthesis), <i>all-trans</i>-farnesol biosynthesis(PWY-6859), <i>trans, trans</i>-farnesyl diphosphate biosynthesis(PWY-5123), Biosynthesis(Biosynthesis), Cofactors, Prosthetic Groups, Electron Carriers Biosynthesis(Cofactor-Biosynthesis), Diterpenoids Biosynthesis(DITERPENOID-SYN), Fatty Acids and Lipids Biosynthesis(Lipid-Biosynthesis), Generation of Precursor Metaboli…
rxn28252_c0	Plastid (d)	(1) H2O[d0] + (1) Sucrose[d0] => (1) alpha-D-Glucose[d0] + (1) beta-D-Fructose[d0]	Sucrose alpha-glucosidase, alkaline/neutral invertase (EC 3.2.1.26)	Aquca_004_00040.2.CDS|Aquca_003_00442.1.CDS|Aquca_073_00008.3.CDS|Aquca_073_00027.1.CDS|Aquca_073_00008.2.CDS|Aquca_004_00040.1.CDS|Aquca_086_00036.1.CDS|Aquca_073_00008.1.CDS	AT1G35580,AT1G56560,AT1G72000,AT3G05820,AT3G06500,AT4G09510,AT4G34860,AT5G22510		Carbohydrates Degradation(Carbohydrates-Degradation), Degradation/Utilization/Assimilation(Degradation), Generation of precursor metabolites and energy(Generation-Precursors-Energy), Sucrose Degradation(SUCROSE-DEG), Sugars Degradation(Sugars-And-Polysaccharides), sucrose degradation III(PWY-621), superpathway of sucrose and starch metabolism I (non-photosynthetic tissue)(PWYQT-4466), superpathwa…
rxn00141_c0	Cytosol (c)	(1) H2O[c0] + (1) S-Adenosyl-L-homocysteine[c0] <=> (1) Adenosine[c0] + (1) L-Homocysteine[c0]	Adenosylhomocysteinase (EC 3.3.1.1)	Aquca_025_00043.1.CDS	AT3G23810,AT4G13940	Cysteine and methionine metabolism(rn00270)	<i>S</i>-adenosyl-L-methionine cycle II(PWY-5041), <i>S</i>-adenosyl-L-methionine cycle(S-adenosyl-L-methionine-cycle), Amino Acids Biosynthesis(Amino-Acid-Biosynthesis), Amino Acids Degradation(Amino-Acid-Degradation), Biosynthesis(Biosynthesis), Degradation/Utilization/Assimilation(Degradation), Individual Amino Acids Biosynthesis(IND-AMINO-ACID-SYN), Methionine Biosynthesis(METHIONINE-SYN), Me…
rxn19739_c0	Cytosol (c)	(1) ATP[c0] + (1) L-FUCOSE[c0] => (1) ADP[c0] + (1) H+[c0] + (1) L-Fucose 1-phosphate[c0]	L-fucose kinase (EC 2.7.1.52)	Aquca_004_00598.4.CDS|Aquca_004_00600.2.CDS|Aquca_004_00600.3.CDS|Aquca_074_00061.1.CDS|Aquca_004_00600.5.CDS|Aquca_004_00598.5.CDS|Aquca_004_00600.1.CDS|Aquca_004_00600.4.CDS|Aquca_004_00600.6.CDS|Aquca_004_00600.7.CDS|Aquca_004_00598.1.CDS|Aquca_004_00600.8.CDS|Aquca_004_00598.2.CDS|Aquca_004_00598.8.CDS|Aquca_004_00598.7.CDS|Aquca_004_00598.3.CDS|Aquca_004_00598.6.CDS	AT1G01220		Biosynthesis(Biosynthesis), Carbohydrates Biosynthesis(Carbohydrates-Biosynthesis), GDP-L-fucose biosynthesis II (from L-fucose)(PWY-6), Sugar Nucleotides Biosynthesis(SUGAR-NUCLEOTIDES), Sugars Biosynthesis(CARBO-BIOSYNTHESIS)
rxn15435_m0	Cytosol (c)	(1) ATP[c0] + (1) beta-D-Fructose[c0] => (1) ADP[c0] + (1) H+[c0] + (1) beta-D-Fructose 6-phosphate[c0]	Fructokinase (EC 2.7.1.4) ; Hexokinase (EC 2.7.1.1)	Aquca_095_00024.1.CDS|Aquca_020_00402.2.CDS|Aquca_142_00007.2.CDS|Aquca_013_00476.1.CDS|Aquca_142_00007.4.CDS|Aquca_014_00699.1.CDS|Aquca_017_00624.1.CDS|Aquca_013_00476.3.CDS|Aquca_020_00402.1.CDS|Aquca_009_00790.2.CDS|Aquca_117_00003.2.CDS|Aquca_001_00594.1.CDS|Aquca_142_00007.3.CDS|Aquca_013_00476.4.CDS|Aquca_001_00235.1.CDS|Aquca_013_00531.1.CDS|Aquca_117_00003.1.CDS|Aquca_061_00014.1.CDS|Aqu…	AT1G06020,AT1G06030,AT1G50390,AT1G50460,AT1G66430,AT2G19860,AT2G31390,AT3G20040,AT3G59480,AT4G10260,AT4G29130,AT5G51830	Amino sugar and nucleotide sugar metabolism(rn00520), Starch and sucrose metabolism(rn00500)	Carbohydrates Degradation(Carbohydrates-Degradation), Degradation/Utilization/Assimilation(Degradation), Generation of precursor metabolites and energy(Generation-Precursors-Energy), Sucrose Degradation(SUCROSE-DEG), Sugars Degradation(Sugars-And-Polysaccharides), sucrose degradation III(PWY-621), sucrose degradation VI (anaerobic)(PWY-3801), superpathway of sucrose and starch metabolism I (non-p…
rxn24412_c0	Cytosol (c)	(1) BCAA-dehydrogenase-DH-lipoyl[c0] + (1) NAD+[c0] <=> (1) BCAA-dehydrogenase-lipoyl[c0] + (1) H+[c0] + (1) NADH[c0]	Dihydrolipoamide dehydrogenase of branched-chain alpha-keto acid dehydrogenase (EC 1.8.1.4)	Aquca_003_00398.1.CDS	AT1G48030,AT3G17240		(Respiration), Amino Acids Degradation(Amino-Acid-Degradation), Degradation/Utilization/Assimilation(Degradation), Generation of Precursor Metabolites and Energy(Energy-Metabolism), branched-chain &alpha;-keto acid dehydrogenase complex(PWY-5046)
rxn25719_d0	Cytosol (c)	(1) R-3-hydroxystearoyl-ACPs[c0] <=> (1) (2E)-Octadecenoyl-[acp][c0] + (1) H2O[c0]	3-hydroxyacyl-[acyl-carrier-protein] dehydratase, FabZ form (EC 4.2.1.59)	Aquca_014_00575.2.CDS|Aquca_014_00575.3.CDS|Aquca_014_00575.1.CDS	AT2G22230,AT5G10160		Biosynthesis(Biosynthesis), Fatty Acid Biosynthesis(Fatty-acid-biosynthesis), Fatty Acids and Lipids Biosynthesis(Lipid-Biosynthesis), Stearate Biosynthesis(Stearate-Biosynthesis), stearate biosynthesis II (plants)(PWY-5989), superpathway of fatty acid biosynthesis II (plant)(PWY-5156)
rxn28487_d0	Plastid (d)	(1) Cis-vaccenoyl-ACPs[d0] + (1) H2O[d0] <=> (1) (Z)-11-octadecenoic acid[d0] + (1) Acyl-carrier protein[d0] + (1) H+[d0]	Oleoyl-[acyl carrier protein] thioesterase (EC 3.1.2.14)	Aquca_001_00619.6.CDS|Aquca_058_00214.2.CDS|Aquca_058_00214.3.CDS|Aquca_001_00619.2.CDS|Aquca_001_00619.5.CDS|Aquca_058_00214.1.CDS|Aquca_001_00619.4.CDS|Aquca_001_00619.3.CDS|Aquca_001_00619.1.CDS	AT1G08510,AT3G25110,AT4G13050		<i>cis</i>-vaccenate biosynthesis(PWY-5973), Biosynthesis(Biosynthesis), Fatty Acid Biosynthesis(Fatty-acid-biosynthesis), Fatty Acids and Lipids Biosynthesis(Lipid-Biosynthesis)
rxn00184_m0	Cytosol (c)	(1) H2O[c0] + (1) L-Glutamate[c0] + (1) NADP+[c0] <=> (1) 2-Oxoglutarate[c0] + (1) H+[c0] + (1) NADPH[c0] + (1) NH3[c0]		Aquca_001_00147.3.CDS|Aquca_001_00147.4.CDS|Aquca_001_00147.2.CDS|Aquca_001_00147.1.CDS		Alanine, aspartate and glutamate metabolism(rn00250), Arginine and proline metabolism(rn00330), D-Glutamine and D-glutamate metabolism(rn00471), Nitrogen metabolism(rn00910)	Amino Acids Biosynthesis(Amino-Acid-Biosynthesis), Biosynthesis(Biosynthesis), Glutamate Biosynthesis(GLUTAMATE-SYN), Individual Amino Acids Biosynthesis(IND-AMINO-ACID-SYN), glutamate biosynthesis II(GLUTAMATE-SYN2-PWY), glutamate biosynthesis III(GLUTSYNIII-PWY)
rxn24811_c0	Endoplasmic Reticulum (r)	(1) 1-(9Z-octadecenoyl)-2-(9Z,12Z-octadecadienoyl)-sn-glycero-3-phosphocholine[r0] <=> (1) 1,2-(9Z,12Z-octadecadienoyl)-sn-glycero-3-phosphocholine[r0] + (2) H+[r0]	Omega-6 oleate desaturase (EC 1.14.19.-)	Aquca_095_00003.1.CDS|Aquca_003_00369.1.CDS	AT3G12120		Biosynthesis(Biosynthesis), Fatty Acids and Lipids Biosynthesis(Lipid-Biosynthesis), Phospholipid Biosynthesis(Phospholipid-Biosynthesis), phospholipid desaturation(PWY-762)
rxn25640_c0	Mitochondria (m)	(1) Hexanoyl-[acp][m0] + (1) Malonyl-[acyl-carrier protein][m0] => (1) 3-Oxooctanoyl-[acp][m0] + (1) Acyl-carrier protein[m0] + (1) CO2[m0]	3-oxoacyl-[acyl-carrier-protein] synthase, KASII (EC 2.3.1.179)	Aquca_020_00506.6.CDS|Aquca_020_00506.2.CDS|Aquca_020_00506.5.CDS|Aquca_020_00506.1.CDS|Aquca_020_00506.7.CDS|Aquca_020_00506.4.CDS|Aquca_020_00506.3.CDS|Aquca_014_00568.1.CDS	AT1G74960
rxn23727_c0	Plastid (d)	(1) 1-(9Z,12Z-octadecadienoyl)-2-(3E-hexadecenoyl)-sn-glycero-3-phospho-(1'-sn-glycerol)[d0] <=> (1) 1-(9Z,12Z,15Z-octadecatrienoyl)-2-(3E-hexadecenoyl)-sn-glycero-3-phospho-(1'-sn-glycerol)[d0] + (2) H+[d0]	Omega-3 fatty acid desaturase (EC 1.14.19.-)	Aquca_045_00112.1.CDS	AT2G29980,AT3G11170,AT5G05580		Biosynthesis(Biosynthesis), Fatty Acids and Lipids Biosynthesis(Lipid-Biosynthesis), Phospholipid Biosynthesis(Phospholipid-Biosynthesis), phospholipid desaturation(PWY-762)
rxn01018_d0	Cytosol (c)	(1) Carbamoyl phosphate[c0] + (1) L-Aspartate[c0] <=> (1) H+[c0] + (1) N-Carbamoyl-L-aspartate[c0] + (1) Orthophosphate[c0]		Aquca_017_00347.1.CDS|Aquca_011_00273.3.CDS|Aquca_011_00273.2.CDS|Aquca_017_00347.2.CDS|Aquca_011_00273.5.CDS|Aquca_011_00273.6.CDS|Aquca_011_00273.4.CDS|Aquca_011_00273.1.CDS|Aquca_017_00347.3.CDS		Alanine, aspartate and glutamate metabolism(rn00250), Pyrimidine metabolism(rn00240)	Biosynthesis(Biosynthesis), Nucleosides and Nucleotides Biosynthesis(Nucleotide-Biosynthesis), Pyrimidine Nucleotide Biosynthesis(PYR-NUC-SYN), Pyrimidine Nucleotides <i>de novo</i> Biosynthesis(Pyrimidine-De-Novo-Biosyn), pyrimidine ribonucleotides <i>de novo</i> biosynthesis(PWY0-162), uridine-5'-phosphate biosynthesis(PWY-5686)
rxn09449_x0	Cytosol (c)	(1) ATP[c0] + (1) CoA[c0] + (1) Octadecanoic acid[c0] => (1) AMP[c0] + (1) Diphosphate[c0] + (1) H+[c0] + (1) Stearoyl-CoA[c0]		Aquca_017_00438.7.CDS|Aquca_003_00467.2.CDS|Aquca_003_00467.1.CDS|Aquca_013_00110.1.CDS|Aquca_037_00154.3.CDS|Aquca_017_00438.4.CDS|Aquca_010_00367.4.CDS|Aquca_010_00367.2.CDS|Aquca_010_00367.1.CDS|Aquca_037_00154.1.CDS|Aquca_037_00154.2.CDS|Aquca_017_00438.5.CDS|Aquca_017_00438.2.CDS|Aquca_037_00154.4.CDS|Aquca_003_00467.3.CDS|Aquca_017_00438.9.CDS|Aquca_010_00367.3.CDS|Aquca_017_00438.3.CDS|Aqu…			Activation(Activation), Activation/Inactivation/Interconversion(Activation-Inactivation-Interconversion), Alkanes Biosynthesis(Alkanes-Biosynthesis), Biosynthesis(Biosynthesis), Carbohydrates Biosynthesis(Carbohydrates-Biosynthesis), Fatty Acids and Lipids Biosynthesis(Lipid-Biosynthesis), alkane biosynthesis II(PWY-7033), fatty acid activation(PWY-5143), phosphatidylcholine acyl editing(PWY-6803)
rxn24412_n0	Cytosol (c)	(1) BCAA-dehydrogenase-DH-lipoyl[c0] + (1) NAD+[c0] <=> (1) BCAA-dehydrogenase-lipoyl[c0] + (1) H+[c0] + (1) NADH[c0]	Dihydrolipoamide dehydrogenase of branched-chain alpha-keto acid dehydrogenase (EC 1.8.1.4)	Aquca_003_00398.1.CDS	AT1G48030,AT3G17240		(Respiration), Amino Acids Degradation(Amino-Acid-Degradation), Degradation/Utilization/Assimilation(Degradation), Generation of Precursor Metabolites and Energy(Energy-Metabolism), branched-chain &alpha;-keto acid dehydrogenase complex(PWY-5046)
rxn17731_c0	Cytosol (c)	(1) Dethiobiotin[c0] + (1) L-Cysteine[c0] + (2) S-Adenosyl-L-methionine[c0] => (2) 5'-Deoxyadenosine[c0] + (1) Biotin[c0] + (1) L-Alanine[c0] + (2) L-Methionine[c0]	Adrenodoxin reductase ; Adrenodoxin, mitochondrial ferredoxin ; Biotin synthase (EC 2.8.1.6) ; Cysteine desulfurase (EC 2.8.1.7), IscS subfamily	Aquca_058_00080.1.CDS|Aquca_006_00090.1.CDS|Aquca_007_00576.2.CDS|Aquca_009_00332.1.CDS|Aquca_058_00080.2.CDS|Aquca_017_00725.1.CDS|Aquca_007_00576.1.CDS|Aquca_013_00079.1.CDS	AT2G43360,AT4G05450,AT4G21090,AT4G32360,AT5G65720		Biosynthesis(Biosynthesis), Biotin Biosynthesis(BIOTIN-SYN), Cofactors, Prosthetic Groups, Electron Carriers Biosynthesis(Cofactor-Biosynthesis), Vitamins Biosynthesis(Vitamin-Biosynthesis), biotin biosynthesis from 7-keto-8-aminopelargonate(PWY0-1507)
rxn01009_c0	Cytosol (c)	(1) H+[c0] + (1) UDP-glucuronate[c0] => (1) CO2[c0] + (1) UDP-apiose[c0]	UDP-D-apiose synthase (EC 4.1.1.-)	Aquca_014_00161.5.CDS|Aquca_022_00078.1.CDS|Aquca_010_00052.6.CDS|Aquca_022_00078.3.CDS|Aquca_091_00004.1.CDS|Aquca_004_00691.1.CDS|Aquca_007_00043.4.CDS|Aquca_057_00111.1.CDS|Aquca_001_00576.4.CDS|Aquca_004_00690.2.CDS|Aquca_001_00066.1.CDS|Aquca_004_00690.1.CDS|Aquca_014_00161.3.CDS|Aquca_001_00576.2.CDS|Aquca_007_00043.3.CDS|Aquca_014_00161.2.CDS|Aquca_010_00052.4.CDS|Aquca_014_00161.4.CDS|Aqu…	AT1G08200,AT2G27860	Amino sugar and nucleotide sugar metabolism(rn00520)	Activation/Inactivation/Interconversion(Activation-Inactivation-Interconversion), Biosynthesis(Biosynthesis), Carbohydrates Biosynthesis(Carbohydrates-Biosynthesis), Interconversions(Interconversion), Polysaccharides Biosynthesis(Polysaccharides-Biosynthesis), Sugar Nucleotides Biosynthesis(SUGAR-NUCLEOTIDES), Sugars Biosynthesis(CARBO-BIOSYNTHESIS), UDP-D-apiose biosynthesis (from UDP-D-glucuron…
rxn00693_c0	Cytosol (c)	(1) 5-Methyltetrahydrofolate[c0] + (1) L-Homocysteine[c0] <=> (1) L-Methionine[c0] + (1) Tetrahydrofolate[c0]	5-methyltetrahydropteroyltriglutamate--homocysteine methyltransferase (EC 2.1.1.14)	Aquca_004_00598.4.CDS|Aquca_004_00600.2.CDS|Aquca_004_00600.3.CDS|Aquca_074_00061.1.CDS|Aquca_004_00600.5.CDS|Aquca_004_00598.5.CDS|Aquca_004_00600.1.CDS|Aquca_004_00600.4.CDS|Aquca_004_00600.6.CDS|Aquca_004_00600.7.CDS|Aquca_004_00598.1.CDS|Aquca_004_00600.8.CDS|Aquca_004_00598.2.CDS|Aquca_004_00598.8.CDS|Aquca_004_00598.7.CDS|Aquca_004_00598.3.CDS|Aquca_004_00598.6.CDS	AT3G03780,AT5G17920,AT5G20980	Cysteine and methionine metabolism(rn00270), One carbon pool by folate(rn00670)	Biosynthesis(Biosynthesis), Cofactors, Prosthetic Groups, Electron Carriers Biosynthesis(Cofactor-Biosynthesis), Folate Biosynthesis(Folate-Biosynthesis), Vitamins Biosynthesis(Vitamin-Biosynthesis), folate transformations II(PWY-3841)
rxn24766_d0	Plastid (d)	(1) 1-(9Z-octadecenoyl)-2-(7Z-hexadecenoyl)-3-O-beta-D-galactosyl-sn-glycerol,[d0] <=> (1) 1-(9Z,12Z-octadecadienoyl)-2-(7Z-hexadecenoyl)-3-O-beta-D-galactosyl-sn-glycerol[d0] + (2) H+[d0]	Omega-6 fatty acid desaturase (EC 1.14.19.-)	Aquca_016_00190.8.CDS|Aquca_095_00003.1.CDS|Aquca_016_00190.5.CDS|Aquca_016_00190.3.CDS|Aquca_016_00190.6.CDS|Aquca_016_00190.7.CDS|Aquca_016_00190.4.CDS|Aquca_016_00190.2.CDS|Aquca_016_00190.1.CDS|Aquca_003_00369.1.CDS|Aquca_016_00190.9.CDS	AT3G12120,AT4G30950		Biosynthesis(Biosynthesis), Fatty Acids and Lipids Biosynthesis(Lipid-Biosynthesis), glycolipid desaturation(PWY-782)
rxn14156_c0	Cytosol (c)	(1) 2-(7'-Methylthio)heptylmalic acid[c0] <=> (1) 3-(7'-Methylthio)heptylmalic acid[c0]	Methylthioalkylmalate isomerase large subunit (EC 5.4.4.-) ; Methylthioalkylmalate isomerase small subunit (EC 5.4.4.-)	Aquca_025_00024.2.CDS|Aquca_025_00024.1.CDS	AT2G43100,AT3G58990,AT4G13430	Glucosinolate biosynthesis(rn00966)	Biosynthesis(Biosynthesis), Glucosinolates Biosynthesis(GLUCOSINOLATE-SYN), Nitrogen-Containing Glucosides Biosynthesis(N-CONTAINING-GLUCOSIDE-SYN), Nitrogen-Containing Secondary Compounds Biosynthesis(N-CONTAINING-SECONDARY-CMPD-SYN), Secondary Metabolites Biosynthesis(SECONDARY-METABOLITE-BIOSYNTHESIS), aliphatic glucosinolate biosynthesis, side chain elongation cycle(PWYQT-4450)
rxn34724_c0	Plastid (d)	(1) H2O[d0] + (1) Octadecanoyl-[acyl-carrier protein][d0] => (1) Acyl-carrier protein[d0] + (1) H+[d0] + (1) Octadecanoic acid[d0]	Stearoyl-[acyl carrier protein] thioesterase (EC 3.1.2.-) ; Stearoyl-[acyl carrier protein] thioesterase of FASI (EC 3.1.2.-)	Aquca_044_00093.1.CDS	AT1G08510
rxn02758_c0	Cytosol (c)	(1) NADP+[c0] + (1) Sinapyl alcohol[c0] <=> (1) H+[c0] + (1) NADPH[c0] + (1) Sinapoyl aldehyde[c0]	Cinnamyl alcohol dehydrogenase/reductase (EC 1.1.1.195)	Aquca_037_00310.1.CDS|Aquca_026_00015.2.CDS|Aquca_037_00310.3.CDS|Aquca_351_00002.1.CDS|Aquca_010_00072.1.CDS|Aquca_037_00310.2.CDS|Aquca_010_00072.2.CDS|Aquca_010_00072.3.CDS|Aquca_010_00075.1.CDS|Aquca_023_00153.1.CDS|Aquca_026_00016.1.CDS|Aquca_026_00015.1.CDS|Aquca_023_00152.1.CDS|Aquca_083_00043.1.CDS|Aquca_083_00043.2.CDS	AT1G72680,AT2G21730,AT2G21890,AT3G19450,AT4G34230,AT4G37970,AT4G37980,AT4G37990,AT4G39330	Phenylpropanoid biosynthesis(rn00940)	Biosynthesis(Biosynthesis), Cell Structures Biosynthesis(Cell-Structure-Biosynthesis), Lignins Biosynthesis(LIGNIN-SYN), Phenylpropanoid Derivatives Biosynthesis(PHENYLPROPANOID-SYN), Plant Cell Structures(PLANT-CELL-STRUCTURE), Secondary Cell Wall(SECONDARY-CELL-WALL), Secondary Metabolites Biosynthesis(SECONDARY-METABOLITE-BIOSYNTHESIS), phenylpropanoid biosynthesis(PWY-361)
rxn21820_c0	Cytosol (c)	(1) 5-methylthiopentylhydroximoyl-glutathione[c0] + (1) H2O[c0] <=> (1) 5-methylthiopentylhydroximoyl-cysteinylglycine[c0] + (1) L-Glutamate[c0]	Gamma-glutamyl peptidase in glucosinolates biosynthesis	Aquca_007_00534.1.CDS|Aquca_016_00370.1.CDS|Aquca_016_00371.1.CDS	AT4G30530		Biosynthesis(Biosynthesis), Glucosinolates Biosynthesis(GLUCOSINOLATE-SYN), Nitrogen-Containing Glucosides Biosynthesis(N-CONTAINING-GLUCOSIDE-SYN), Nitrogen-Containing Secondary Compounds Biosynthesis(N-CONTAINING-SECONDARY-CMPD-SYN), Secondary Metabolites Biosynthesis(SECONDARY-METABOLITE-BIOSYNTHESIS), glucosinolate biosynthesis from dihomomethionine(PWYQT-4471)
rxn24870_d0	Plastid (d)	(1) 1-(9Z,12Z-octadecadienoyl)-2-(9Z,12Z,15Z-octadecatrienoyl)-3-O-beta-D-galactosyl-sn-glycerol[d0] <=> (1) 1,2-(9Z,12Z,15Z-octadecatrienoyl)-3-O-beta-D-galactosyl-sn-glycerol[d0] + (2) H+[d0]	Omega-3 fatty acid desaturase (EC 1.14.19.-)	Aquca_045_00112.1.CDS	AT2G29980,AT3G11170,AT5G05580		Biosynthesis(Biosynthesis), Fatty Acids and Lipids Biosynthesis(Lipid-Biosynthesis), glycolipid desaturation(PWY-782)
rxn00689_c0	Cytosol (c)	(1) ATP[c0] + (1) L-Glutamate[c0] + (1) Tetrahydrofolate[c0] => (1) ADP[c0] + (1) H+[c0] + (1) Orthophosphate[c0] + (1) Tetrahydrofolyl-[Glu](2)[c0]	Folylpolyglutamate synthase (EC 6.3.2.17)	Aquca_013_00145.2.CDS|Aquca_013_00145.1.CDS|Aquca_009_00862.1.CDS	AT3G10160,AT3G55630,AT5G05980	Folate biosynthesis(rn00790)	Biosynthesis(Biosynthesis), Cofactors, Prosthetic Groups, Electron Carriers Biosynthesis(Cofactor-Biosynthesis), Folate Biosynthesis(Folate-Biosynthesis), Vitamins Biosynthesis(Vitamin-Biosynthesis), tetrahydrofolate biosynthesis II(PWY-3742)
rxn37765_c0	Vacuole (v)	(1) Stearoyl-CoA[v0] + (1) sn-Glycerol 3-phosphate[v0] => (1) 1-octadecanoyl-sn-glycerol 3-phosphate[v0] + (1) CoA[v0]	Glycerol-3-phosphate acyltransferase (EC 2.3.1.15)	Aquca_003_00476.1.CDS|Aquca_001_00233.1.CDS|Aquca_047_00038.1.CDS|Aquca_005_00570.1.CDS|Aquca_047_00038.2.CDS|Aquca_029_00122.1.CDS|Aquca_057_00060.1.CDS|Aquca_047_00038.3.CDS	AT1G02390,AT1G06520,AT1G32200,AT4G01950,AT5G60620
rxn24772_d0	Plastid (d)	(1) 1-(9Z,12Z-octadecadienoyl)-2-(7Z,10Z-hexadecadienoyl)-3-O-beta-D-galactosyl-sn-glycerol[d0] <=> (1) 1-(9Z,12Z,15Z-octadecatrienoyl)-2-(7Z,10Z-hexadecadienoyl)-3-O-beta-D-galactosyl-sn-glycerol[d0] + (2) H+[d0]	Omega-3 fatty acid desaturase (EC 1.14.19.-)	Aquca_045_00112.1.CDS	AT2G29980,AT3G11170,AT5G05580		Biosynthesis(Biosynthesis), Fatty Acids and Lipids Biosynthesis(Lipid-Biosynthesis), glycolipid desaturation(PWY-782)
rxn00333_c0	Cytosol (c)	(1) Glycolate[c0] + (1) Oxygen[c0] => (1) Glyoxylate[c0] + (1) Hydrogen peroxide[c0]	Glycolate oxidase (EC 1.1.3.15)	Aquca_021_00168.3.CDS|Aquca_021_00168.1.CDS|Aquca_021_00168.4.CDS|Aquca_021_00168.2.CDS|Aquca_022_00221.1.CDS	AT3G14130,AT3G14150,AT3G14415,AT3G14420,AT4G18360	Glyoxylate and dicarboxylate metabolism(rn00630)	(Photosynthesis), Generation of Precursor Metabolites and Energy(Energy-Metabolism), photorespiration(PWY-181)
rxn24784_r0	Plastid (d)	(1) 1-(9Z,12Z-octadecadienoyl)-2-(7Z-hexadecenoyl)-3-O-beta-D-galactosyl-sn-glycerol[d0] <=> (1) 1-(9Z,12Z-octadecadienoyl)-2-(7Z,10Z-hexadecadienoyl)-3-O-beta-D-galactosyl-sn-glycerol[d0] + (2) H+[d0]	Omega-6 fatty acid desaturase (EC 1.14.19.-)	Aquca_016_00190.8.CDS|Aquca_095_00003.1.CDS|Aquca_016_00190.5.CDS|Aquca_016_00190.3.CDS|Aquca_016_00190.6.CDS|Aquca_016_00190.7.CDS|Aquca_016_00190.4.CDS|Aquca_016_00190.2.CDS|Aquca_016_00190.1.CDS|Aquca_003_00369.1.CDS|Aquca_016_00190.9.CDS	AT3G12120,AT4G30950		Biosynthesis(Biosynthesis), Fatty Acids and Lipids Biosynthesis(Lipid-Biosynthesis), glycolipid desaturation(PWY-782)
rxn05034_c0	Cytosol (c)	(1) 4-Hydroxybenzoate[c0] + (1) all-trans-Nonaprenyl diphosphate[c0] => (1) 3-Nonaprenyl-4-hydroxybenzoate[c0] + (1) Diphosphate[c0] + (1) H+[c0]	4-hydroxybenzoate polyprenyltransferase (EC 2.5.1.39)	Aquca_074_00002.2.CDS|Aquca_074_00002.1.CDS|Aquca_022_00314.2.CDS|Aquca_074_00005.2.CDS|Aquca_074_00002.3.CDS|Aquca_022_00314.1.CDS|Aquca_074_00002.4.CDS|Aquca_074_00005.1.CDS|Aquca_009_00613.2.CDS|Aquca_009_00613.1.CDS	AT4G23660	Ubiquinone and other terpenoid-quinone biosynthesis(rn00130)	Biosynthesis(Biosynthesis), Cofactors, Prosthetic Groups, Electron Carriers Biosynthesis(Cofactor-Biosynthesis), Quinol and Quinone Biosynthesis(Quinone-Biosynthesis), Ubiquinol Biosynthesis(Ubiquinone-Biosynthesis), ubiquinol-9 biosynthesis (eukaryotic)(PWY-5871)
rxn02302_c0	Cytosol (c)	(1) L-Cysteine[c0] + (1) O-Acetyl-L-homoserine[c0] <=> (1) Acetate[c0] + (1) H+[c0] + (1) L-Cystathionine[c0]	Cystathionine gamma-synthase (EC 2.5.1.48)	Aquca_008_00079.2.CDS|Aquca_008_00079.1.CDS|Aquca_008_00079.3.CDS|Aquca_013_00375.1.CDS		Cysteine and methionine metabolism(rn00270)	Activation/Inactivation/Interconversion(Activation-Inactivation-Interconversion), Amino Acids Biosynthesis(Amino-Acid-Biosynthesis), Biosynthesis(Biosynthesis), Cysteine Biosynthesis(CYSTEINE-SYN), Individual Amino Acids Biosynthesis(IND-AMINO-ACID-SYN), Interconversions(Interconversion), homocysteine and cysteine interconversion(PWY-801)
rxn00459_d0	Cytosol (c)	(1) 2-Phospho-D-glycerate[c0] <=> (1) H2O[c0] + (1) Phosphoenolpyruvate[c0]		Aquca_018_00148.3.CDS|Aquca_018_00148.2.CDS|Aquca_018_00148.4.CDS|Aquca_018_00148.1.CDS		Glycolysis / Gluconeogenesis(rn00010), Methane metabolism(rn00680)	Biosynthesis(Biosynthesis), Carbohydrates Biosynthesis(Carbohydrates-Biosynthesis), Carbohydrates Degradation(Carbohydrates-Degradation), Degradation/Utilization/Assimilation(Degradation), Generation of Precursor Metabolites and Energy(Energy-Metabolism), Generation of precursor metabolites and energy(Generation-Precursors-Energy), Gluconeogenesis(Gluconeogenesis), Glycolysis(GLYCOLYSIS-VARIANTS)…
rxn07441_c0	Cytosol (c)	(1) 2-Oxoglutarate[c0] + (1) LL-2,6-Diaminoheptanedioate[c0] => (1) 2,3,4,5-Tetrahydrodipicolinate[c0] + (1) H+[c0] + (1) H2O[c0] + (1) L-Glutamate[c0]	L,L-diaminopimelate aminotransferase (EC 2.6.1.83)	Aquca_014_00531.3.CDS|Aquca_005_00240.2.CDS|Aquca_005_00240.1.CDS|Aquca_014_00531.1.CDS|Aquca_005_00240.3.CDS|Aquca_014_00531.4.CDS|Aquca_014_00533.1.CDS|Aquca_014_00531.2.CDS	AT2G13810,AT4G33680	Lysine biosynthesis(rn00300)	Amino Acids Biosynthesis(Amino-Acid-Biosynthesis), Biosynthesis(Biosynthesis), Individual Amino Acids Biosynthesis(IND-AMINO-ACID-SYN), Lysine Biosynthesis(LYSINE-SYN), lysine biosynthesis VI(PWY-5097), superpathway of lysine, threonine and methionine biosynthesis II(PWY-724)
rxn23536_r0	Cytosol (c)	(1) (3R)-3-hydroxy-cerotoyl-CoA[c0] + (1) NADP+[c0] <=> (1) 3-oxo-cerotoyl-CoA[c0] + (1) H+[c0] + (1) NADPH[c0]	Very-long-chain 3-oxoacyl-CoA reductase of elongase (EC 1.1.1.330)	Aquca_011_00363.1.CDS|Aquca_010_00673.1.CDS|Aquca_010_00672.1.CDS|Aquca_011_00364.1.CDS	AT1G67730		Biosynthesis(Biosynthesis), Fatty Acid Biosynthesis(Fatty-acid-biosynthesis), Fatty Acids and Lipids Biosynthesis(Lipid-Biosynthesis), very long chain fatty acid biosynthesis II(PWY-7036)
rxn24860_c0	Plastid (d)	(1) 1-18:1-2-16:0-digalactosyldiacylglycerol[d0] <=> (1) 1-18:2-2-16:0-digalactosyldiacylglycerol[d0] + (2) H+[d0]	Omega-6 fatty acid desaturase (EC 1.14.19.-)	Aquca_016_00190.8.CDS|Aquca_095_00003.1.CDS|Aquca_016_00190.5.CDS|Aquca_016_00190.3.CDS|Aquca_016_00190.6.CDS|Aquca_016_00190.7.CDS|Aquca_016_00190.4.CDS|Aquca_016_00190.2.CDS|Aquca_016_00190.1.CDS|Aquca_003_00369.1.CDS|Aquca_016_00190.9.CDS	AT3G12120,AT4G30950		Biosynthesis(Biosynthesis), Fatty Acids and Lipids Biosynthesis(Lipid-Biosynthesis), glycolipid desaturation(PWY-782)
rxn00839_x0	Cytosol (c)	(1) ATP[c0] + (1) dADP[c0] <=> (1) ADP[c0] + (1) dATP[c0]	Nucleoside diphosphate kinase (EC 2.7.4.6)	Aquca_037_00165.1.CDS|Aquca_013_00095.5.CDS|Aquca_053_00057.1.CDS|Aquca_123_00014.1.CDS|Aquca_053_00057.3.CDS|Aquca_013_00095.3.CDS|Aquca_013_00095.1.CDS|Aquca_013_00095.4.CDS|Aquca_037_00165.3.CDS|Aquca_020_00508.1.CDS|Aquca_013_00095.2.CDS|Aquca_037_00165.2.CDS|Aquca_053_00057.2.CDS	AT4G09320,AT4G11010,AT4G23895,AT4G23900,AT5G63310	Purine metabolism(rn00230)	Biosynthesis(Biosynthesis), Nucleosides and Nucleotides Biosynthesis(Nucleotide-Biosynthesis), Purine Nucleotide <i>De Novo</i> Biosynthesis(Purine-Nucleotide-De-Novo-Biosynthesis), Purine Nucleotide Biosynthesis(PUR-NUC-SYN), adenosine nucleotides <i>de novo</i> biosynthesis(PWY-6126), purine nucleotide metabolism (phosphotransfer and nucleotide modification)(DENOVOPURINE3-PWY)
rxn00001_c0	Cytosol (c)	(1) Diphosphate[c0] + (1) H2O[c0] <=> (1) H+[c0] + (2) Orthophosphate[c0]	Inorganic pyrophosphatase (EC 3.6.1.1) ; Pyrophosphate-energized proton pump (EC 3.6.1.1)	Aquca_076_00120.2.CDS|Aquca_004_00368.2.CDS|Aquca_014_00218.1.CDS|Aquca_003_00615.3.CDS|Aquca_010_00697.1.CDS|Aquca_091_00086.1.CDS|Aquca_076_00120.1.CDS|Aquca_091_00086.3.CDS|Aquca_032_00046.4.CDS|Aquca_003_00124.1.CDS|Aquca_010_00697.4.CDS|Aquca_010_00017.1.CDS|Aquca_016_00407.2.CDS|Aquca_060_00051.1.CDS|Aquca_041_00056.1.CDS|Aquca_014_00218.3.CDS|Aquca_020_00476.1.CDS|Aquca_016_00407.1.CDS|Aqu…	AT1G01050,AT1G15690,AT1G16780,AT1G78920,AT2G18230,AT2G46860,AT3G53620,AT4G01480,AT5G09650		Biosynthesis(Biosynthesis), Carbohydrates Biosynthesis(Carbohydrates-Biosynthesis), Carbohydrates Degradation(Carbohydrates-Degradation), Degradation/Utilization/Assimilation(Degradation), Sugar Nucleotides Biosynthesis(SUGAR-NUCLEOTIDES), Sugars Biosynthesis(CARBO-BIOSYNTHESIS), Sugars Degradation(Sugars-And-Polysaccharides), UDP-glucose biosynthesis (from glucose 6-phosphate)(PWYQT-4437), UDP-s…
rxn25371_c0	Cytosol (c)	(1) Coniferyl aldehyde[c0] + (1) UDP-glucose[c0] <=> (1) UDP[c0] + (1) coniferaldehyde glucoside[c0]	Coniferyl-alcohol and sinapyl-alcohol glucosyltransferase (EC 2.4.1.111)	Aquca_037_00310.1.CDS|Aquca_026_00015.2.CDS|Aquca_037_00310.3.CDS|Aquca_012_00157.1.CDS|Aquca_351_00002.1.CDS|Aquca_013_00140.1.CDS|Aquca_009_01090.2.CDS|Aquca_026_00122.1.CDS|Aquca_010_00072.1.CDS|Aquca_013_00138.1.CDS|Aquca_037_00310.2.CDS|Aquca_075_00009.1.CDS|Aquca_010_00072.2.CDS|Aquca_010_00072.3.CDS|Aquca_031_00073.1.CDS|Aquca_010_00075.1.CDS|Aquca_022_00330.1.CDS|Aquca_023_00153.1.CDS|Aqu…	AT3G50740,AT5G66690		Biosynthesis(Biosynthesis), Lignins Biosynthesis(LIGNIN-SYN), Metabolic Clusters(Metabolic-Clusters), Phenylpropanoid Derivatives Biosynthesis(PHENYLPROPANOID-SYN), Secondary Metabolites Biosynthesis(SECONDARY-METABOLITE-BIOSYNTHESIS), monolignol glucosides biosynthesis(PWY-83)
rxn15151_c0	Cytosol (c)	(1) Oxygen[c0] + (1) myo-Inositol[c0] => (1) H+[c0] + (1) H2O[c0] + (1) beta-D-Glucopyranuronic acid[c0]	Inositol oxygenase (EC 1.13.99.1)	Aquca_020_00375.1.CDS|Aquca_047_00056.2.CDS|Aquca_027_00079.2.CDS|Aquca_020_00375.3.CDS|Aquca_047_00056.1.CDS|Aquca_004_00545.1.CDS|Aquca_066_00023.2.CDS|Aquca_004_00545.3.CDS|Aquca_047_00056.3.CDS|Aquca_115_00003.1.CDS|Aquca_066_00023.1.CDS|Aquca_020_00375.2.CDS|Aquca_004_00545.2.CDS|Aquca_115_00003.2.CDS|Aquca_025_00345.1.CDS|Aquca_020_00376.1.CDS|Aquca_027_00079.1.CDS	AT1G14520,AT2G19800,AT4G26260,AT5G56640	Ascorbate and aldarate metabolism(rn00053), Inositol phosphate metabolism(rn00562)	Activation/Inactivation/Interconversion(Activation-Inactivation-Interconversion), Biosynthesis(Biosynthesis), Carbohydrates Biosynthesis(Carbohydrates-Biosynthesis), Cyclitols Degradation(CYCLITOLS-DEG), Degradation/Utilization/Assimilation(Degradation), Interconversions(Interconversion), Secondary Metabolites Degradation(SECONDARY-METABOLITE-DEGRADATION), Sugar Derivatives Degradation(Sugar-Deri…
rxn19242_c0	Mitochondria (m)	(1) 2-Oxoglutarate[m0] + (1) L-Valine[m0] <=> (1) 3-Methyl-2-oxobutanoic acid[m0] + (1) L-Glutamate[m0]	Branched-chain amino acid aminotransferase (EC 2.6.1.42)	Aquca_017_00393.4.CDS|Aquca_001_00250.3.CDS|Aquca_001_00250.1.CDS|Aquca_020_00490.1.CDS|Aquca_001_00248.2.CDS|Aquca_050_00038.1.CDS|Aquca_020_00490.3.CDS|Aquca_017_00393.2.CDS|Aquca_001_00248.4.CDS|Aquca_017_00393.1.CDS|Aquca_020_00490.2.CDS|Aquca_050_00059.3.CDS|Aquca_017_00393.3.CDS|Aquca_001_00248.3.CDS|Aquca_050_00059.2.CDS|Aquca_001_00250.2.CDS|Aquca_050_00030.1.CDS|Aquca_001_00248.1.CDS|Aqu…	AT1G10060,AT1G10070,AT1G50090,AT1G50110,AT3G49680,AT5G65780		Amino Acids Biosynthesis(Amino-Acid-Biosynthesis), Amino Acids Degradation(Amino-Acid-Degradation), Amino acid families(AMINO-ACID-FAMILY-SYN), Biosynthesis(Biosynthesis), Degradation/Utilization/Assimilation(Degradation), Individual Amino Acids Biosynthesis(IND-AMINO-ACID-SYN), Valine Biosynthesis(VALINE-BIOSYNTHESIS), Valine Degradation(VALINE-DEG), superpathway of isoleucine and valine biosynt…
rxn01380_c0	Cytosol (c)	(1) CTP[c0] + (1) Choline phosphate[c0] <=> (1) CDP-choline[c0] + (1) Diphosphate[c0]	Cholinephosphate cytidylyltransferase (EC 2.7.7.15)	Aquca_058_00173.1.CDS|Aquca_013_00510.3.CDS|Aquca_058_00173.2.CDS|Aquca_013_00510.1.CDS|Aquca_013_00510.2.CDS	AT2G32260,AT4G15130	Glycerophospholipid metabolism(rn00564)	Biosynthesis(Biosynthesis), Choline Biosynthesis(Choline-Biosynthesis), Fatty Acids and Lipids Biosynthesis(Lipid-Biosynthesis), Phosphatidylcholine Biosynthesis(PhosphatidylcholineBiosynthesis), Phospholipid Biosynthesis(Phospholipid-Biosynthesis), choline biosynthesis III(PWY-3561), phosphatidylcholine biosynthesis I(PWY3O-450), phosphatidylcholine biosynthesis II(PWY4FS-2), phospholipid biosyn…
rxn23536_c0	Cytosol (c)	(1) (3R)-3-hydroxy-cerotoyl-CoA[c0] + (1) NADP+[c0] <=> (1) 3-oxo-cerotoyl-CoA[c0] + (1) H+[c0] + (1) NADPH[c0]	Very-long-chain 3-oxoacyl-CoA reductase of elongase (EC 1.1.1.330)	Aquca_011_00363.1.CDS|Aquca_010_00673.1.CDS|Aquca_010_00672.1.CDS|Aquca_011_00364.1.CDS	AT1G67730		Biosynthesis(Biosynthesis), Fatty Acid Biosynthesis(Fatty-acid-biosynthesis), Fatty Acids and Lipids Biosynthesis(Lipid-Biosynthesis), very long chain fatty acid biosynthesis II(PWY-7036)
rxn08094_m0	Cytosol (c)	(1) 2-Oxoglutarate[c0] + (1) CoA[c0] + (1) NAD+[c0] => (1) CO2[c0] + (1) NADH[c0] + (1) Succinyl-CoA[c0]		Aquca_039_00006.2.CDS|Aquca_039_00006.1.CDS|Aquca_003_00398.1.CDS|Aquca_006_00392.1.CDS|Aquca_027_00271.1.CDS|Aquca_039_00006.3.CDS|Aquca_019_00049.1.CDS			Generation of Precursor Metabolites and Energy(Energy-Metabolism), TCA cycle II (eukaryotic)(PWY-5690), TCA cycle variation V (plant)(PWYQT-4481), TCA cycle(TCA-VARIANTS), superpathway of cytosolic glycolysis (plants), pyruvate dehydrogenase and TCA cycle(PWY-5464), superpathway of cytosolic glycolysis (plants), pyruvate dehydrogenase and TCA cycle(PWY-5464-PLANT)
rxn01888_c0	Cytosol (c)	(1) Coniferyl alcohol[c0] + (1) UDP-glucose[c0] <=> (1) Coniferin[c0] + (1) UDP[c0]	Coniferyl-alcohol and sinapyl-alcohol glucosyltransferase (EC 2.4.1.111)	Aquca_012_00157.1.CDS|Aquca_013_00140.1.CDS|Aquca_013_00138.1.CDS|Aquca_031_00073.1.CDS|Aquca_013_00137.1.CDS	AT3G50740,AT5G66690	Phenylpropanoid biosynthesis(rn00940)	Biosynthesis(Biosynthesis), Degradation/Utilization/Assimilation(Degradation), Lignins Biosynthesis(LIGNIN-SYN), Phenylpropanoid Derivatives Biosynthesis(PHENYLPROPANOID-SYN), Phenylpropanoid Derivatives Degradation(PHENYLPROPANOID-DERIVATIVE-DEG), Secondary Metabolites Biosynthesis(SECONDARY-METABOLITE-BIOSYNTHESIS), Secondary Metabolites Degradation(SECONDARY-METABOLITE-DEGRADATION), coniferin …
rxn27765_c0	Peroxisome (x)	(1) Acetyl-CoA[x0] + (1) H2O[x0] + (1) Oxaloacetate[x0] => (1) Citrate[x0] + (1) CoA[x0] + (1) H+[x0]	Citrate synthase (si) (EC 2.3.3.1)	Aquca_014_00899.1.CDS	AT2G42790,AT2G44350,AT3G58740,AT3G58750,AT3G60100		Amino Acids Biosynthesis(Amino-Acid-Biosynthesis), Biosynthesis(Biosynthesis), Generation of Precursor Metabolites and Energy(Energy-Metabolism), Glutamine Biosynthesis(GLUTAMINE-SYN), Individual Amino Acids Biosynthesis(IND-AMINO-ACID-SYN), TCA cycle II (eukaryotic)(PWY-5690), TCA cycle variation V (plant)(PWYQT-4481), TCA cycle(TCA-VARIANTS), glutamine biosynthesis III(PWY-6549), glyoxylate cyc…
rxn23802_r0	Endoplasmic Reticulum (r)	(1) 4-Coumaroylshikimate[r0] + (1) H+[r0] + (1) NADPH[r0] + (1) Oxygen[r0] => (1) H2O[r0] + (1) NADP+[r0] + (1) caffeoylshikimate[r0]	5-O-(4-coumaroyl)-D-quinate/shikimate 3'-hydroxylase (EC 1.14.13.36)	Aquca_002_00857.1.CDS|Aquca_009_00081.2.CDS|Aquca_009_00081.1.CDS|Aquca_014_00935.1.CDS	AT2G40890		Aromatic Compounds Biosynthesis(AROMATIC-COMPOUNDS-BIOSYN), Biosynthesis(Biosynthesis), Cell Structures Biosynthesis(Cell-Structure-Biosynthesis), Cinnamates Biosynthesis(CINNAMATE-SYN), Coumarins Biosynthesis(COUMARIN-SYN), Lignins Biosynthesis(LIGNIN-SYN), Phenylpropanoid Derivatives Biosynthesis(PHENYLPROPANOID-SYN), Plant Cell Structures(PLANT-CELL-STRUCTURE), Secondary Cell Wall(SECONDARY-CE…
rxn24819_c0	Endoplasmic Reticulum (r)	(1) 1-18:3-2-18:1-phosphatidylcholine[r0] <=> (1) 1-18:3-2-18:2-phosphatidylcholine[r0] + (2) H+[r0]	Omega-6 oleate desaturase (EC 1.14.19.-)	Aquca_095_00003.1.CDS|Aquca_003_00369.1.CDS	AT3G12120		Biosynthesis(Biosynthesis), Fatty Acids and Lipids Biosynthesis(Lipid-Biosynthesis), Phospholipid Biosynthesis(Phospholipid-Biosynthesis), phospholipid desaturation(PWY-762)
rxn01714_c0	Cytosol (c)	(1) H2O[c0] + (1) Sinapine[c0] <=> (1) Choline[c0] + (1) H+[c0] + (1) Sinapate[c0]	Sinapine esterase (EC 3.1.1.49)	Aquca_024_00119.6.CDS|Aquca_024_00119.5.CDS|Aquca_024_00119.2.CDS|Aquca_024_00119.4.CDS|Aquca_024_00119.1.CDS|Aquca_024_00119.3.CDS		Phenylpropanoid biosynthesis(rn00940)	Biosynthesis(Biosynthesis), Cinnamates Biosynthesis(CINNAMATE-SYN), Phenylpropanoid Derivatives Biosynthesis(PHENYLPROPANOID-SYN), Secondary Metabolites Biosynthesis(SECONDARY-METABOLITE-BIOSYNTHESIS), sinapate ester biosynthesis(PWY-3301)
rxn24768_r0	Plastid (d)	(1) 1-(9Z,12Z-octadecadienoyl)-2-(7Z-hexadecenoyl)-3-O-beta-D-galactosyl-sn-glycerol[d0] <=> (1) 1-(9Z,12Z,15Z-octadecatrienoyl)-2-(7Z-hexadecenoyl)-3-O-beta-D-galactosyl-sn-glycerol[d0] + (2) H+[d0]		Aquca_045_00112.1.CDS			Biosynthesis(Biosynthesis), Fatty Acids and Lipids Biosynthesis(Lipid-Biosynthesis), glycolipid desaturation(PWY-782)
rxn22820_m0	Cytosol (c)	(2) Malonyl-[acyl-carrier protein][c0] => (1) Acetoacetyl-[acp][c0] + (1) Acyl-carrier protein[c0] + (2) CO2[c0]		Aquca_020_00506.6.CDS|Aquca_020_00506.2.CDS|Aquca_020_00506.5.CDS|Aquca_020_00506.1.CDS|Aquca_020_00506.7.CDS|Aquca_020_00506.4.CDS|Aquca_020_00506.3.CDS|Aquca_014_00568.1.CDS			Biosynthesis(Biosynthesis), Fatty Acid Biosynthesis(Fatty-acid-biosynthesis), Fatty Acids and Lipids Biosynthesis(Lipid-Biosynthesis), fatty acid biosynthesis (plant mitochondria)(PWY-6799)
rxn15069_n0	Cytosol (c)	(1) H2O[c0] + (1) Sucrose[c0] => (1) alpha-D-Glucose[c0] + (1) beta-D-Fructose[c0]		Aquca_004_00040.2.CDS|Aquca_003_00442.1.CDS|Aquca_073_00008.3.CDS|Aquca_073_00027.1.CDS|Aquca_073_00008.2.CDS|Aquca_004_00040.1.CDS|Aquca_086_00036.1.CDS|Aquca_073_00008.1.CDS		Starch and sucrose metabolism(rn00500)	Carbohydrates Degradation(Carbohydrates-Degradation), Degradation/Utilization/Assimilation(Degradation), Generation of precursor metabolites and energy(Generation-Precursors-Energy), Sucrose Degradation(SUCROSE-DEG), Sugars Degradation(Sugars-And-Polysaccharides), sucrose degradation III(PWY-621), superpathway of sucrose and starch metabolism I (non-photosynthetic tissue)(PWYQT-4466), superpathwa…
rxn19077_c0	Cytosol (c)	(1) H2O[c0] + (1) Ox-Thioredoxin[c0] + (1) dADP[c0] <= (1) ADP[c0] + (2) H+[c0] + (1) Red-Thioredoxin[c0]	Ribonucleotide reductase of class Ia (aerobic), alpha subunit (EC 1.17.4.1) ; Ribonucleotide reductase of class Ia (aerobic), beta subunit (EC 1.17.4.1)	Aquca_022_00205.1.CDS|Aquca_011_00159.1.CDS|Aquca_023_00167.1.CDS|Aquca_014_00415.1.CDS	AT2G21790,AT3G23580,AT3G27060		Biosynthesis(Biosynthesis), Nucleosides and Nucleotides Biosynthesis(Nucleotide-Biosynthesis), Purine Nucleotide <i>De Novo</i> Biosynthesis(Purine-Nucleotide-De-Novo-Biosynthesis), Purine Nucleotide Biosynthesis(PUR-NUC-SYN), adenosine nucleotides <i>de novo</i> biosynthesis(PWY-6126), purine nucleotide metabolism (phosphotransfer and nucleotide modification)(DENOVOPURINE3-PWY)
rxn01256_c0	Cytosol (c)	(1) Chorismate[c0] => (1) Prephenate[c0]	Chorismate mutase III (EC 5.4.99.5)	Aquca_002_00737.1.CDS|Aquca_039_00175.4.CDS|Aquca_039_00175.5.CDS|Aquca_002_00742.3.CDS|Aquca_039_00175.2.CDS|Aquca_002_00742.1.CDS|Aquca_002_00742.2.CDS|Aquca_039_00175.3.CDS|Aquca_039_00175.1.CDS	AT1G69370,AT3G29200,AT5G10870	Phenylalanine, tyrosine and tryptophan biosynthesis(rn00400)	Amino Acids Biosynthesis(Amino-Acid-Biosynthesis), Biosynthesis(Biosynthesis), Individual Amino Acids Biosynthesis(IND-AMINO-ACID-SYN), Phenylalanine Biosynthesis(PHENYLALANINE-SYN), Tyrosine Biosynthesis(TYROSINE-SYN), phenylalanine biosynthesis II(PWY-3462), superpathway of phenylalanine and tyrosine biosynthesis(PWY-3481), superpathway of phenylalanine, tyrosine and tryptophan biosynthesis(COM…
rxn03004_d0	Cytosol (c)	(1) 10-Formyltetrahydrofolate[c0] + (1) 5'-Phosphoribosylglycinamide[c0] => (1) 5'-Phosphoribosyl-N-formylglycinamide[c0] + (1) H+[c0] + (1) Tetrahydrofolate[c0]		Aquca_058_00080.1.CDS|Aquca_058_00080.2.CDS		One carbon pool by folate(rn00670), Purine metabolism(rn00230)	5-Aminoimidazole Ribonucleotide Biosynthesis(AIR-Biosynthesis), 5-aminoimidazole ribonucleotide biosynthesis I(PWY-6121), Biosynthesis(Biosynthesis), Cofactors, Prosthetic Groups, Electron Carriers Biosynthesis(Cofactor-Biosynthesis), Folate Biosynthesis(Folate-Biosynthesis), Nucleosides and Nucleotides Biosynthesis(Nucleotide-Biosynthesis), Purine Nucleotide <i>De Novo</i> Biosynthesis(Purine-Nu…
rxn00830_d0	Cytosol (c)	(1) Isopentenyl diphosphate[c0] <=> (1) Dimethylallyl diphosphate[c0]		Aquca_057_00105.1.CDS|Aquca_015_00304.1.CDS|Aquca_006_00331.3.CDS|Aquca_030_00048.1.CDS|Aquca_015_00304.2.CDS|Aquca_018_00249.1.CDS|Aquca_123_00032.1.CDS|Aquca_011_00288.4.CDS|Aquca_123_00032.6.CDS|Aquca_027_00032.1.CDS|Aquca_002_00849.1.CDS|Aquca_030_00323.2.CDS|Aquca_011_00288.5.CDS|Aquca_013_00011.1.CDS|Aquca_013_00011.2.CDS|Aquca_020_00114.2.CDS|Aquca_072_00001.1.CDS|Aquca_011_00288.1.CDS|Aqu…		Terpenoid backbone biosynthesis(rn00900)	(All-Trans-Farnesyl-PP-Biosynthesis), <i>all-trans</i>-farnesol biosynthesis(PWY-6859), <i>trans, trans</i>-farnesyl diphosphate biosynthesis(PWY-5123), Biosynthesis(Biosynthesis), Cofactors, Prosthetic Groups, Electron Carriers Biosynthesis(Cofactor-Biosynthesis), Diterpenoids Biosynthesis(DITERPENOID-SYN), Fatty Acids and Lipids Biosynthesis(Lipid-Biosynthesis), Generation of Precursor Metaboli…
rxn02914_d0	Cytosol (c)	(1) 2-Oxoglutarate[c0] + (1) O-Phospho-L-serine[c0] <=> (1) 3-Phosphonooxypyruvate[c0] + (1) L-Glutamate[c0]		Aquca_022_00137.1.CDS|Aquca_007_00559.2.CDS|Aquca_007_00559.1.CDS		Glycine, serine and threonine metabolism(rn00260), Methane metabolism(rn00680)	Amino Acids Biosynthesis(Amino-Acid-Biosynthesis), Biosynthesis(Biosynthesis), Individual Amino Acids Biosynthesis(IND-AMINO-ACID-SYN), Serine Biosynthesis(SERINE-BIOSYNTHESIS), serine biosynthesis(SERSYN-PWY)
rxn25719_c0	Cytosol (c)	(1) R-3-hydroxystearoyl-ACPs[c0] <=> (1) (2E)-Octadecenoyl-[acp][c0] + (1) H2O[c0]	3-hydroxyacyl-[acyl-carrier-protein] dehydratase, FabZ form (EC 4.2.1.59)	Aquca_014_00575.2.CDS|Aquca_014_00575.3.CDS|Aquca_014_00575.1.CDS	AT2G22230,AT5G10160		Biosynthesis(Biosynthesis), Fatty Acid Biosynthesis(Fatty-acid-biosynthesis), Fatty Acids and Lipids Biosynthesis(Lipid-Biosynthesis), Stearate Biosynthesis(Stearate-Biosynthesis), stearate biosynthesis II (plants)(PWY-5989), superpathway of fatty acid biosynthesis II (plant)(PWY-5156)
rxn19689_c0	Plastid (d)	(1) Isopentenyl diphosphate[d0] + (1) trans,trans-Farnesyl diphosphate[d0] => (1) Diphosphate[d0] + (1) Geranylgeranyl diphosphate[d0] + (1) H+[d0]	Geranylgeranyl pyrophosphate synthetase (EC 2.5.1.29)	Aquca_014_00675.1.CDS|Aquca_007_00080.1.CDS|Aquca_058_00172.2.CDS|Aquca_007_00147.1.CDS|Aquca_007_00144.1.CDS|Aquca_010_00213.1.CDS|Aquca_010_00420.1.CDS|Aquca_027_00045.1.CDS|Aquca_007_00082.1.CDS|Aquca_007_00146.1.CDS|Aquca_058_00172.1.CDS|Aquca_010_00420.2.CDS|Aquca_035_00068.5.CDS	AT1G49530,AT2G18620,AT2G18640,AT2G23800,AT3G14510,AT3G14530,AT3G14550,AT3G20160,AT3G29430,AT3G32040,AT4G36810,AT4G38460		Biosynthesis(Biosynthesis), Cofactors, Prosthetic Groups, Electron Carriers Biosynthesis(Cofactor-Biosynthesis), Diterpenoids Biosynthesis(DITERPENOID-SYN), Geranylgeranyldiphosphate Biosynthesis(GGPP-Biosynthesis), Phylloquinol Biosynthesis(Phylloquinone-Biosynthesis), Polyprenyl Biosynthesis(Polyprenyl-Biosynthesis), Quinol and Quinone Biosynthesis(Quinone-Biosynthesis), Secondary Metabolites B…
rxn00829_c0	Cytosol (c)	(1) (R)-5-Diphosphomevalonate[c0] + (1) ATP[c0] => (1) ADP[c0] + (1) CO2[c0] + (1) Isopentenyl diphosphate[c0] + (1) Orthophosphate[c0]	Diphosphomevalonate decarboxylase (EC 4.1.1.33)	Aquca_049_00198.2.CDS|Aquca_017_00489.2.CDS|Aquca_001_00088.1.CDS|Aquca_041_00185.1.CDS|Aquca_049_00198.1.CDS|Aquca_017_00489.3.CDS|Aquca_072_00144.2.CDS|Aquca_041_00185.2.CDS|Aquca_041_00185.3.CDS|Aquca_017_00489.1.CDS|Aquca_072_00144.1.CDS	AT2G38700,AT3G54250	Terpenoid backbone biosynthesis(rn00900)	Biosynthesis(Biosynthesis), Cofactors, Prosthetic Groups, Electron Carriers Biosynthesis(Cofactor-Biosynthesis), Diterpenoids Biosynthesis(DITERPENOID-SYN), Fatty Acids and Lipids Biosynthesis(Lipid-Biosynthesis), Geranylgeranyldiphosphate Biosynthesis(GGPP-Biosynthesis), Hemiterpenes Biosynthesis(ISOPRENOIDS), Polyprenyl Biosynthesis(Polyprenyl-Biosynthesis), Secondary Metabolites Biosynthesis(S…
rxn23799_c0	Plastid (d)	(1) 2-Methyl-6-phytylquinol[d0] => (1) delta-Tocopherol[d0]	2-methyl-6-phytyl-1,4-benzoquinone cyclase	Aquca_001_00619.6.CDS|Aquca_001_00619.2.CDS|Aquca_001_00619.5.CDS|Aquca_001_00619.4.CDS|Aquca_001_00619.3.CDS|Aquca_001_00619.1.CDS	AT4G32770		Biosynthesis(Biosynthesis), Cofactors, Prosthetic Groups, Electron Carriers Biosynthesis(Cofactor-Biosynthesis), Quinol and Quinone Biosynthesis(Quinone-Biosynthesis), Vitamins Biosynthesis(Vitamin-Biosynthesis), vitamin E biosynthesis(PWY-1422)
rxn15045_c0	Cytosol (c)	(1) (1R,2S)-1-Hydroxypropane-1,2,3-tricarboxylate[c0] <=> (1) Glyoxylate[c0] + (1) Succinate[c0]	Isocitrate lyase (EC 4.1.3.1), group II (plants and fungi)	Aquca_047_00066.1.CDS	AT3G21720	Glyoxylate and dicarboxylate metabolism(rn00630)	Generation of Precursor Metabolites and Energy(Energy-Metabolism), TCA cycle(TCA-VARIANTS), glyoxylate cycle(GLYOXYLATE-BYPASS), superpathway of glyoxylate cycle and fatty acid degradation(PWY-561)
rxn02300_c0	Cytosol (c)	(1) 3'-Phosphoadenylyl sulfate[c0] + (1) Desulfoglucotropeolin[c0] => (1) Adenosine 3',5'-bisphosphate[c0] + (1) Glucotropaeolin[c0] + (1) H+[c0]	Desulfoglucosinolate sulfotransferase (EC 2.8.2.-)	Aquca_028_00037.1.CDS|Aquca_078_00046.1.CDS|Aquca_004_00694.1.CDS	AT1G18590,AT1G74090,AT1G74100	Glucosinolate biosynthesis(rn00966)	Biosynthesis(Biosynthesis), Glucosinolates Biosynthesis(GLUCOSINOLATE-SYN), Nitrogen-Containing Glucosides Biosynthesis(N-CONTAINING-GLUCOSIDE-SYN), Nitrogen-Containing Secondary Compounds Biosynthesis(N-CONTAINING-SECONDARY-CMPD-SYN), Secondary Metabolites Biosynthesis(SECONDARY-METABOLITE-BIOSYNTHESIS), glucosinolate biosynthesis from phenylalanine(PWY-2821)
rxn19240_c0	Mitochondria (m)	(1) 2-Oxoglutarate[m0] + (1) L-Isoleucine[m0] <=> (1) (S)-3-Methyl-2-oxopentanoic acid[m0] + (1) L-Glutamate[m0]	Branched-chain amino acid aminotransferase (EC 2.6.1.42)	Aquca_017_00393.4.CDS|Aquca_001_00250.3.CDS|Aquca_001_00250.1.CDS|Aquca_020_00490.1.CDS|Aquca_001_00248.2.CDS|Aquca_050_00038.1.CDS|Aquca_020_00490.3.CDS|Aquca_017_00393.2.CDS|Aquca_001_00248.4.CDS|Aquca_017_00393.1.CDS|Aquca_020_00490.2.CDS|Aquca_050_00059.3.CDS|Aquca_017_00393.3.CDS|Aquca_001_00248.3.CDS|Aquca_050_00059.2.CDS|Aquca_001_00250.2.CDS|Aquca_050_00030.1.CDS|Aquca_001_00248.1.CDS|Aqu…	AT1G10060,AT1G10070,AT1G50090,AT1G50110,AT3G49680,AT5G65780		Amino Acids Biosynthesis(Amino-Acid-Biosynthesis), Amino Acids Degradation(Amino-Acid-Degradation), Amino acid families(AMINO-ACID-FAMILY-SYN), Biosynthesis(Biosynthesis), Degradation/Utilization/Assimilation(Degradation), Individual Amino Acids Biosynthesis(IND-AMINO-ACID-SYN), Isoleucine Biosynthesis(ISOLEUCINE-SYN), Isoleucine Degradation(ISOLEUCINE-DEG), isoleucine biosynthesis I (from threon…
rxn23796_c0	Plastid (d)	(1) Homogentisate[d0] + (1) Phytyl diphosphate[d0] => (1) 2-Methyl-6-phytylquinol[d0] + (1) CO2[d0] + (1) Diphosphate[d0]	Homogentisate phytyltransferase (EC 2.5.1.n8)	Aquca_011_00347.1.CDS|Aquca_064_00045.1.CDS	AT2G18950		Biosynthesis(Biosynthesis), Cofactors, Prosthetic Groups, Electron Carriers Biosynthesis(Cofactor-Biosynthesis), Quinol and Quinone Biosynthesis(Quinone-Biosynthesis), Vitamins Biosynthesis(Vitamin-Biosynthesis), vitamin E biosynthesis(PWY-1422)
rxn19828_c0	Cytosol (c)	(2) L-Glutamate[c0] + (2) Oxidized-ferredoxins[c0] <=> (1) 2-Oxoglutarate[c0] + (2) H+[c0] + (1) L-Glutamine[c0] + (2) Reduced-ferredoxins[c0]	Ferredoxin-dependent glutamate synthase (EC 1.4.7.1)	Aquca_004_00807.4.CDS|Aquca_004_00807.3.CDS|Aquca_004_00807.2.CDS|Aquca_004_00807.6.CDS|Aquca_004_00807.1.CDS|Aquca_004_00807.5.CDS|Aquca_004_00807.7.CDS	AT2G41220,AT5G04140		(Photosynthesis), Amino Acids Biosynthesis(Amino-Acid-Biosynthesis), Ammonia Assimilation(Ammonia-Assimilation), Biosynthesis(Biosynthesis), Degradation/Utilization/Assimilation(Degradation), Degradation/Utilization/Assimilation-Other(Other-Degradation), Generation of Precursor Metabolites and Energy(Energy-Metabolism), Glutamate Biosynthesis(GLUTAMATE-SYN), Glutamine Biosynthesis(GLUTAMINE-SYN),…
rxn21819_c0	Cytosol (c)	(1) 4-methylthiobutylhydroximoyl-glutathione[c0] + (1) H2O[c0] <=> (1) 4-methylthiobutylhydroximoyl-cysteinylglycine[c0] + (1) L-Glutamate[c0]	Gamma-glutamyl peptidase in glucosinolates biosynthesis	Aquca_007_00534.1.CDS|Aquca_016_00370.1.CDS|Aquca_016_00371.1.CDS	AT4G30530		Biosynthesis(Biosynthesis), Glucosinolates Biosynthesis(GLUCOSINOLATE-SYN), Nitrogen-Containing Glucosides Biosynthesis(N-CONTAINING-GLUCOSIDE-SYN), Nitrogen-Containing Secondary Compounds Biosynthesis(N-CONTAINING-SECONDARY-CMPD-SYN), Secondary Metabolites Biosynthesis(SECONDARY-METABOLITE-BIOSYNTHESIS), glucosinolate biosynthesis from homomethionine(PWY-1187)
rxn24790_r0	Plastid (d)	(1) 1-(9Z,12Z,15Z-octadecatrienoyl)-2-(7Z-hexadecenoyl)-3-O-beta-D-galactosyl-sn-glycerol[d0] <=> (1) 1-(9Z,12Z,15Z-octadecatrienoyl)-2-(7Z,10Z-hexadecadienoyl)-3-O-beta-D-galactosyl-sn-glycerol[d0] + (2) H+[d0]	Omega-6 fatty acid desaturase (EC 1.14.19.-)	Aquca_016_00190.8.CDS|Aquca_095_00003.1.CDS|Aquca_016_00190.5.CDS|Aquca_016_00190.3.CDS|Aquca_016_00190.6.CDS|Aquca_016_00190.7.CDS|Aquca_016_00190.4.CDS|Aquca_016_00190.2.CDS|Aquca_016_00190.1.CDS|Aquca_003_00369.1.CDS|Aquca_016_00190.9.CDS	AT3G12120,AT4G30950		Biosynthesis(Biosynthesis), Fatty Acids and Lipids Biosynthesis(Lipid-Biosynthesis), glycolipid desaturation(PWY-782)
rxn00119_n0	Cytosol (c)	(1) ATP[c0] + (1) H+[c0] + (1) UMP[c0] <=> (1) ADP[c0] + (1) UDP[c0]		Aquca_013_00669.1.CDS|Aquca_027_00141.1.CDS|Aquca_064_00014.2.CDS|Aquca_044_00057.3.CDS|Aquca_064_00014.5.CDS|Aquca_046_00016.2.CDS|Aquca_044_00057.1.CDS|Aquca_064_00014.1.CDS|Aquca_044_00057.2.CDS|Aquca_044_00057.5.CDS|Aquca_046_00016.1.CDS|Aquca_064_00014.3.CDS|Aquca_027_00141.2.CDS|Aquca_064_00014.4.CDS|Aquca_044_00057.4.CDS		Pyrimidine metabolism(rn00240)	Biosynthesis(Biosynthesis), Nucleosides and Nucleotides Biosynthesis(Nucleotide-Biosynthesis), Pyrimidine Nucleotide Biosynthesis(PYR-NUC-SYN), Pyrimidine Nucleotides <i>de novo</i> Biosynthesis(Pyrimidine-De-Novo-Biosyn), pyrimidine ribonucleotides <i>de novo</i> biosynthesis(PWY0-162), pyrimidine ribonucleotides interconversion(PWY-5687)
rxn01636_c0	Cytosol (c)	(1) L-Glutamate[c0] + (1) N-Acetylornithine[c0] <=> (1) L-Ornithine[c0] + (1) N-Acetyl-L-glutamate[c0]	Glutamate N-acetyltransferase (EC 2.3.1.35)	Aquca_010_00709.3.CDS|Aquca_035_00188.1.CDS|Aquca_010_00709.1.CDS|Aquca_010_00709.2.CDS|Aquca_013_00392.1.CDS	AT2G37500	Arginine and proline metabolism(rn00330)	Amino Acids Biosynthesis(Amino-Acid-Biosynthesis), Arginine Biosynthesis(ARGININE-SYN), Biosynthesis(Biosynthesis), Individual Amino Acids Biosynthesis(IND-AMINO-ACID-SYN), Superpathway for synthesis of the glutamate-derived amino acids proline and arginine(PWY4LZ-7318), arginine biosynthesis II (acetyl cycle)(ARGSYNBSUB-PWY)
rxn22103_r0	Endoplasmic Reticulum (r)	(1) (3R)-3-hydroxy-lignoceroyl-CoA[r0] <=> (1) (2E)-lignocerenoyl-CoA[r0] + (1) H2O[r0]	Very-long-chain (3R)-3-hydroxyacyl-[acyl-carrier protein] dehydratase (EC 4.2.1.134)	Aquca_007_00484.1.CDS|Aquca_007_00484.2.CDS|Aquca_007_00484.3.CDS	AT5G10480		Biosynthesis(Biosynthesis), Fatty Acid Biosynthesis(Fatty-acid-biosynthesis), Fatty Acids and Lipids Biosynthesis(Lipid-Biosynthesis), very long chain fatty acid biosynthesis II(PWY-7036)
rxn24816_c0	Endoplasmic Reticulum (r)	(1) 1,2-(9Z-octadecenoyl)-sn-glycero-3-phosphocholine[r0] <=> (1) 1-(9Z-octadecenoyl)-2-(9Z,12Z-octadecadienoyl)-sn-glycero-3-phosphocholine[r0] + (2) H+[r0]	Omega-6 oleate desaturase (EC 1.14.19.-)	Aquca_095_00003.1.CDS|Aquca_003_00369.1.CDS	AT3G12120		Biosynthesis(Biosynthesis), Fatty Acids and Lipids Biosynthesis(Lipid-Biosynthesis), Phospholipid Biosynthesis(Phospholipid-Biosynthesis), phospholipid desaturation(PWY-762)
rxn27877_c0	Plastid (d)	(1) NADP+[d0] + (1) beta-D-Glucose 6-phosphate[d0] <=> (1) D-Glucono-1,5-lactone 6-phosphate[d0] + (1) H+[d0] + (1) NADPH[d0]	Glucose-6-phosphate 1-dehydrogenase (EC 1.1.1.49)	Aquca_003_00383.1.CDS|Aquca_123_00027.1.CDS|Aquca_123_00027.2.CDS|Aquca_003_00414.2.CDS|Aquca_123_00027.3.CDS|Aquca_123_00027.4.CDS|Aquca_011_00093.1.CDS|Aquca_003_00383.2.CDS|Aquca_110_00038.1.CDS|Aquca_003_00414.1.CDS	AT1G09420,AT1G24280,AT3G27300,AT5G13110,AT5G35790,AT5G40760		Generation of Precursor Metabolites and Energy(Energy-Metabolism), Pentose Phosphate Pathways(Pentose-Phosphate-Cycle), pentose phosphate pathway (oxidative branch)(OXIDATIVEPENT-PWY), pentose phosphate pathway(PENTOSE-P-PWY), superpathway of glycolysis and Entner-Doudoroff(GLYCOLYSIS-E-D)
rxn04682_c0	Cytosol (c)	(1) Phosphodimethylethanolamine[c0] + (1) S-Adenosyl-L-methionine[c0] <= (1) Choline phosphate[c0] + (1) H+[c0] + (1) S-Adenosyl-L-homocysteine[c0]	Phosphoethanolamine N-methyltransferase (EC 2.1.1.103)	Aquca_091_00025.1.CDS|Aquca_091_00025.4.CDS|Aquca_091_00025.6.CDS|Aquca_091_00025.3.CDS|Aquca_091_00025.5.CDS|Aquca_091_00025.2.CDS	AT1G48600,AT1G73600,AT3G18000	Glycerophospholipid metabolism(rn00564)	Biosynthesis(Biosynthesis), Choline Biosynthesis(Choline-Biosynthesis), Fatty Acids and Lipids Biosynthesis(Lipid-Biosynthesis), Phosphatidylcholine Biosynthesis(PhosphatidylcholineBiosynthesis), Phospholipid Biosynthesis(Phospholipid-Biosynthesis), choline biosynthesis I(PWY-3385), phosphatidylcholine biosynthesis II(PWY4FS-2), phospholipid biosynthesis II(PHOSLIPSYN2-PWY), superpathway of choli…
rxn19849_c0	Plastid (d)	(1) D-Glycerate[d0] + (1) NAD+[d0] <=> (1) H+[d0] + (1) Hydroxypyruvate[d0] + (1) NADH[d0]	NADH-dependent hydroxypyruvate reductase (EC 1.1.1.29)	Aquca_075_00030.3.CDS|Aquca_075_00030.1.CDS|Aquca_075_00030.4.CDS|Aquca_075_00030.5.CDS|Aquca_075_00030.2.CDS	AT1G68010		(Photosynthesis), Generation of Precursor Metabolites and Energy(Energy-Metabolism), photorespiration(PWY-181)
rxn23787_c0	Cytosol (c)	(1) 3-hydroxypropyl-glucosinolate[c0] + (1) S-Benzoate coenzyme A[c0] => (1) 3-benzoyloxypropyl-glucosinolate[c0] + (1) CoA[c0]	Benzoylated glucosinolates modification, unresolved step	Aquca_068_00052.1.CDS			Biosynthesis(Biosynthesis), Glucosinolates Biosynthesis(GLUCOSINOLATE-SYN), Nitrogen-Containing Glucosides Biosynthesis(N-CONTAINING-GLUCOSIDE-SYN), Nitrogen-Containing Secondary Compounds Biosynthesis(N-CONTAINING-SECONDARY-CMPD-SYN), Secondary Metabolites Biosynthesis(SECONDARY-METABOLITE-BIOSYNTHESIS), glucosinolate biosynthesis from homomethionine(PWY-1187)
rxn23531_r0	Cytosol (c)	(1) (3R)-3-hydroxy-behenoyl-CoA[c0] + (1) NADP+[c0] <=> (1) 3-oxo-behenoyl-CoA[c0] + (1) H+[c0] + (1) NADPH[c0]	Very-long-chain 3-oxoacyl-CoA reductase of elongase (EC 1.1.1.330)	Aquca_011_00363.1.CDS|Aquca_010_00673.1.CDS|Aquca_010_00672.1.CDS|Aquca_011_00364.1.CDS	AT1G67730		Biosynthesis(Biosynthesis), Fatty Acid Biosynthesis(Fatty-acid-biosynthesis), Fatty Acids and Lipids Biosynthesis(Lipid-Biosynthesis), very long chain fatty acid biosynthesis II(PWY-7036)
rxn00838_d0	Cytosol (c)	(1) GTP[c0] + (1) IMP[c0] + (1) L-Aspartate[c0] => (1) GDP[c0] + (2) H+[c0] + (1) N6-(1,2-Dicarboxyethyl)-AMP[c0] + (1) Orthophosphate[c0]		Aquca_004_00807.4.CDS|Aquca_004_00807.3.CDS|Aquca_004_00807.2.CDS|Aquca_004_00807.6.CDS|Aquca_004_00807.1.CDS|Aquca_004_00807.5.CDS|Aquca_004_00807.7.CDS		Alanine, aspartate and glutamate metabolism(rn00250), Purine metabolism(rn00230)	Biosynthesis(Biosynthesis), Nucleosides and Nucleotides Biosynthesis(Nucleotide-Biosynthesis), Purine Nucleotide <i>De Novo</i> Biosynthesis(Purine-Nucleotide-De-Novo-Biosynthesis), Purine Nucleotide Biosynthesis(PUR-NUC-SYN), adenosine nucleotides <i>de novo</i> biosynthesis(PWY-6126), purine nucleotide metabolism (phosphotransfer and nucleotide modification)(DENOVOPURINE3-PWY), purine nucleotid…
rxn15493_c0	Cytosol (c)	(1) ATP[c0] + (1) beta-D-Fructose 6-phosphate[c0] => (1) ADP[c0] + (1) H+[c0] + (1) beta-D-Fructose 1,6-bisphosphate[c0]	6-phosphofructokinase (EC 2.7.1.11)	Aquca_002_00579.2.CDS|Aquca_002_00579.3.CDS|Aquca_001_00207.1.CDS|Aquca_007_00550.1.CDS|Aquca_034_00229.1.CDS|Aquca_002_00579.4.CDS|Aquca_001_00207.2.CDS|Aquca_005_00282.1.CDS|Aquca_028_00091.1.CDS|Aquca_002_00579.1.CDS|Aquca_127_00002.1.CDS	AT2G22480,AT4G26270,AT4G29220,AT4G32840,AT5G47810,AT5G56630,AT5G61580	Fructose and mannose metabolism(rn00051), Glycolysis / Gluconeogenesis(rn00010), Methane metabolism(rn00680), Pentose phosphate pathway(rn00030)	Carbohydrates Degradation(Carbohydrates-Degradation), Degradation/Utilization/Assimilation(Degradation), Generation of Precursor Metabolites and Energy(Energy-Metabolism), Generation of precursor metabolites and energy(Generation-Precursors-Energy), Glycolysis(GLYCOLYSIS-VARIANTS), Sucrose Degradation(SUCROSE-DEG), Sugars Degradation(Sugars-And-Polysaccharides), glycolysis I(GLYCOLYSIS), glycolys…
rxn00938_n0	Cytosol (c)	(1) H2O[c0] + (1) Nicotinamide[c0] <=> (1) NH3[c0] + (1) Nicotinate[c0]	Nicotinamidase (EC 3.5.1.19) of PncA family, nonfunctional ; Nicotinamidase (EC 3.5.1.19), plant/cyanobacterial family	Aquca_026_00315.1.CDS|Aquca_010_00274.2.CDS|Aquca_001_00386.1.CDS|Aquca_010_00274.1.CDS	AT2G22570,AT3G16190,AT5G23220,AT5G23230	Nicotinate and nicotinamide metabolism(rn00760)	Aromatic Compounds Degradation(AROMATIC-COMPOUNDS-DEGRADATION), Biosynthesis(Biosynthesis), Cofactors, Prosthetic Groups, Electron Carriers Biosynthesis(Cofactor-Biosynthesis), Degradation/Utilization/Assimilation(Degradation), NAD Metabolism(NAD-Metabolism), aldoxime degradation(P345-PWY), pyridine nucleotide cycling (plants)(PWY-5381)
rxn28076_c0	Plastid (d)	(1) H2O[d0] + (1) dipalmitoyl phosphatidate[d0] <=> (1) 1,2-dipalmitoylglycerol[d0] + (1) Orthophosphate[d0]	Phosphatidate phosphatase (EC 3.1.3.4)	Aquca_003_00059.2.CDS|Aquca_003_00059.6.CDS|Aquca_004_00717.1.CDS|Aquca_041_00097.1.CDS|Aquca_041_00097.9.CDS|Aquca_003_00059.7.CDS|Aquca_041_00098.1.CDS|Aquca_003_00059.4.CDS|Aquca_041_00097.10.CDS|Aquca_041_00097.6.CDS|Aquca_003_00058.1.CDS|Aquca_003_00059.3.CDS|Aquca_041_00097.8.CDS|Aquca_003_00059.1.CDS|Aquca_041_00097.4.CDS|Aquca_041_00097.2.CDS|Aquca_041_00097.7.CDS|Aquca_003_00059.5.CDS|Aq…	AT1G15080,AT2G01180,AT3G02600,AT3G18220,AT3G58490		Biosynthesis(Biosynthesis), Fatty Acids and Lipids Biosynthesis(Lipid-Biosynthesis), triacylglycerol biosynthesis(TRIGLSYN-PWY)
rxn01182_c0	Cytosol (c)	(1) 4-Coumarate[c0] + (1) ATP[c0] + (1) CoA[c0] => (1) AMP[c0] + (1) Diphosphate[c0] + (1) H+[c0] + (1) p-Coumaroyl-CoA[c0]	4-coumarate--CoA ligase (EC 6.2.1.12)	Aquca_005_00596.4.CDS|Aquca_005_00596.1.CDS|Aquca_085_00016.1.CDS|Aquca_005_00596.2.CDS|Aquca_005_00596.3.CDS|Aquca_1400_00001.1.CDS|Aquca_085_00016.2.CDS|Aquca_068_00071.1.CDS	AT1G51680,AT1G65060,AT3G21230,AT3G21240	Phenylalanine metabolism(rn00360), Phenylpropanoid biosynthesis(rn00940), Ubiquinone and other terpenoid-quinone biosynthesis(rn00130)	4-Hydroxybenzoate Biosynthesis(4-Hydroxybenzoate-Biosynthesis), 4-hydroxybenzoate biosynthesis V(PWY-6435), 6-gingerol analog biosynthesis(PWY-6920), Aromatic Compounds Biosynthesis(AROMATIC-COMPOUNDS-BIOSYN), Biosynthesis(Biosynthesis), Cell Structures Biosynthesis(Cell-Structure-Biosynthesis), Chalcones Biosynthesis(CHALCONE-SYN), Coumarins Biosynthesis(COUMARIN-SYN), Flavonoids Biosynthesis(FL…
rxn00355_c0	Cytosol (c)	(1) UTP[c0] + (1) alpha-D-Galactose 1-phosphate[c0] <=> (1) Diphosphate[c0] + (1) UDP-D-galactose[c0]	Galactose-1-phosphate uridylyltransferase (EC 2.7.7.10)	Aquca_003_00250.1.CDS|Aquca_009_00647.2.CDS|Aquca_009_00647.1.CDS		Amino sugar and nucleotide sugar metabolism(rn00520), Galactose metabolism(rn00052)	Activation/Inactivation/Interconversion(Activation-Inactivation-Interconversion), Biosynthesis(Biosynthesis), Carbohydrates Biosynthesis(Carbohydrates-Biosynthesis), Carbohydrates Degradation(Carbohydrates-Degradation), Degradation/Utilization/Assimilation(Degradation), Galactose Degradation(GALACTOSE-DEGRADATION), Interconversions(Interconversion), Sugar Nucleotides Biosynthesis(SUGAR-NUCLEOTIDE…
rxn27109_c0	Mitochondria (m)	(1) Acetyl-CoA[m0] + (1) L-Serine[m0] => (1) CoA[m0] + (1) O-Acetyl-L-serine[m0]	Serine acetyltransferase (EC 2.3.1.30)	Aquca_015_00394.2.CDS|Aquca_003_00287.1.CDS|Aquca_001_00108.1.CDS|Aquca_005_00278.1.CDS|Aquca_015_00394.3.CDS|Aquca_015_00394.1.CDS	AT1G55920,AT2G17640,AT3G13110,AT4G35640,AT5G56760		(Detoxification), Amino Acids Biosynthesis(Amino-Acid-Biosynthesis), Biosynthesis(Biosynthesis), Cysteine Biosynthesis(CYSTEINE-SYN), Individual Amino Acids Biosynthesis(IND-AMINO-ACID-SYN), Other Amino Acid Biosynthesis(Other-Amino-Acid-Biosynthesis), Other Biosynthesis(Other-biosynthesis), cysteine biosynthesis I(CYSTSYN-PWY), seleno-amino acid biosynthesis(PWY-6936), superpathway of seleno-com…
rxn28986_c0	Peroxisome (x)	(1) Glyoxylate[x0] + (1) L-Serine[x0] <=> (1) Glycine[x0] + (1) Hydroxypyruvate[x0]	Serine--glyoxylate aminotransferase (EC 2.6.1.45)	Aquca_018_00073.1.CDS	AT2G13360		(Photosynthesis), Amino Acids Biosynthesis(Amino-Acid-Biosynthesis), Biosynthesis(Biosynthesis), Generation of Precursor Metabolites and Energy(Energy-Metabolism), Glycine Biosynthesis(GLYCINE-SYN), Individual Amino Acids Biosynthesis(IND-AMINO-ACID-SYN), glycine biosynthesis(GLYSYN2-PWY), photorespiration (<i>Chlamydomonas</i>-specific)(PWY4LZ-235), photorespiration(PWY-181)
rxn24064_c0	Plastid (d)	(1) 13(1)-Oxo-magnesium-protoporphyrin IX 13-monomethyl ester[d0] + (1) NADPH[d0] + (1) Oxygen[d0] <=> (1) Divinylprotochlorophyllide[d0] + (2) H2O[d0] + (1) NADP+[d0]	Mg protoporphyrin IX monomethyl ester oxidative cyclase (aerobic) (EC 1.14.13.81)	Aquca_014_00927.4.CDS|Aquca_014_00927.1.CDS|Aquca_014_00927.5.CDS|Aquca_014_00927.3.CDS|Aquca_014_00927.2.CDS	AT3G56940		Biosynthesis(Biosynthesis), Chlorophyll Biosynthesis(Chlorophyll-Biosynthesis), Chlorophyllide <i>a</i> Biosynthesis(Chlorophyllide-a-Biosynthesis), Cofactors, Prosthetic Groups, Electron Carriers Biosynthesis(Cofactor-Biosynthesis), Porphyrin Compounds Biosynthesis(Porphyrin-Compounds-Biosynthesis), chlorophyllide <i>a</i> biosynthesis I(CHLOROPHYLL-SYN)
rxn05348_c0	Cytosol (c)	(1) Decanoyl-[acp][c0] + (1) Malonyl-[acyl-carrier protein][c0] => (1) 3-Oxododecanoyl-[acp][c0] + (1) Acyl-carrier protein[c0] + (1) CO2[c0]	3-oxoacyl-[acyl-carrier-protein] synthase, KASII (EC 2.3.1.179)	Aquca_020_00506.6.CDS|Aquca_020_00506.2.CDS|Aquca_020_00506.5.CDS|Aquca_020_00506.1.CDS|Aquca_020_00506.7.CDS|Aquca_020_00506.4.CDS|Aquca_020_00506.3.CDS|Aquca_014_00568.1.CDS	AT1G74960	Fatty acid biosynthesis(rn00061)	Biosynthesis(Biosynthesis), Fatty Acid Biosynthesis(Fatty-acid-biosynthesis), Fatty Acids and Lipids Biosynthesis(Lipid-Biosynthesis), Palmitate Biosynthesis(Palmitate-Biosynthesis), palmitate biosynthesis II (bacteria and plants)(PWY-5971), superpathway of fatty acid biosynthesis II (plant)(PWY-5156)
rxn24792_d0	Plastid (d)	(1) 1-(9Z,12Z,15Z-octadecatrienoyl)-2-(7Z,10Z-hexadecadienoyl)-3-O-beta-D-galactosyl-sn-glycerol[d0] <=> (1) 1-(9Z,12Z,15Z-octadecatrienoyl)-2-(7Z,10Z,13Z-hexadecatrienoyl)-3-O-beta-D-galactosyl-sn-glycerol[d0] + (2) H+[d0]	Omega-3 fatty acid desaturase (EC 1.14.19.-)	Aquca_045_00112.1.CDS	AT2G29980,AT3G11170,AT5G05580		Biosynthesis(Biosynthesis), Fatty Acids and Lipids Biosynthesis(Lipid-Biosynthesis), glycolipid desaturation(PWY-782)
rxn17206_m0	Cytosol (c)	(1) 3-Methyl-2-oxobutanoic acid[c0] + (1) BCAA-dehydrogenase-lipoyl[c0] + (1) H+[c0] <= (1) BCAA-dehydrogenase-2MP-DH-lipoyl[c0] + (1) CO2[c0]		Aquca_014_00349.1.CDS|Aquca_009_00535.3.CDS|Aquca_009_00535.1.CDS|Aquca_009_00535.4.CDS|Aquca_009_00535.2.CDS|Aquca_009_00535.5.CDS|Aquca_014_00349.2.CDS			(Respiration), Amino Acids Degradation(Amino-Acid-Degradation), Degradation/Utilization/Assimilation(Degradation), Generation of Precursor Metabolites and Energy(Energy-Metabolism), branched-chain &alpha;-keto acid dehydrogenase complex(PWY-5046)
rxn19030_c0	Cytosol (c)	(1) 2-Oxobutanoate[c0] + (1) H+[c0] + (1) Pyruvate[c0] => (1) 2-Aceto-2-hydroxybutanoate[c0] + (1) CO2[c0]	Acetolactate synthase large subunit (EC 2.2.1.6) ; Acetolactate synthase small subunit (EC 2.2.1.6)	Aquca_009_00251.3.CDS|Aquca_017_00376.1.CDS|Aquca_009_00251.4.CDS|Aquca_009_00251.1.CDS|Aquca_006_00343.1.CDS|Aquca_009_00251.2.CDS	AT2G31810,AT3G48560,AT5G16290		Amino Acids Biosynthesis(Amino-Acid-Biosynthesis), Amino acid families(AMINO-ACID-FAMILY-SYN), Biosynthesis(Biosynthesis), Individual Amino Acids Biosynthesis(IND-AMINO-ACID-SYN), Isoleucine Biosynthesis(ISOLEUCINE-SYN), isoleucine biosynthesis I (from threonine)(ILEUSYN-PWY), isoleucine biosynthesis I(PWY-3001), superpathway of isoleucine and valine biosynthesis(ILE-VAL-PWY), superpathway of leu…
rxn21816_c0	Cytosol (c)	(1) 9-methylthiononanonitrile oxide[c0] + (1) Glutathione[c0] <=> (1) 9-methylthiononylhydroximoyl-glutathione[c0]	Glutathione S-transferase in glucosinolates biosynthesis, predicted	Aquca_007_00383.1.CDS|Aquca_001_00393.1.CDS			Biosynthesis(Biosynthesis), Glucosinolates Biosynthesis(GLUCOSINOLATE-SYN), Nitrogen-Containing Glucosides Biosynthesis(N-CONTAINING-GLUCOSIDE-SYN), Nitrogen-Containing Secondary Compounds Biosynthesis(N-CONTAINING-SECONDARY-CMPD-SYN), Secondary Metabolites Biosynthesis(SECONDARY-METABOLITE-BIOSYNTHESIS), glucosinolate biosynthesis from hexahomomethionine(PWYQT-4475)
rxn01974_c0	Cytosol (c)	(1) LL-2,6-Diaminoheptanedioate[c0] <=> (1) meso-2,6-Diaminoheptanedioate[c0]	Diaminopimelate epimerase (EC 5.1.1.7)	Aquca_027_00266.2.CDS|Aquca_027_00266.3.CDS|Aquca_027_00266.4.CDS|Aquca_027_00266.1.CDS	AT3G53580	Lysine biosynthesis(rn00300)	Amino Acids Biosynthesis(Amino-Acid-Biosynthesis), Biosynthesis(Biosynthesis), Individual Amino Acids Biosynthesis(IND-AMINO-ACID-SYN), Lysine Biosynthesis(LYSINE-SYN), lysine biosynthesis VI(PWY-5097), superpathway of lysine, threonine and methionine biosynthesis II(PWY-724)
rxn23729_d0	Plastid (d)	(1) 1-(9Z-octadecenoyl)-2-hexadecanoyl-3-O-beta-D-galactosyl-sn-glycerol[d0] <=> (1) 1-(9Z-octadecenoyl)-2-(7Z-hexadecenoyl)-3-O-beta-D-galactosyl-sn-glycerol,[d0] + (2) H+[d0]	Palmitoyl-monogalactosyldiacylglycerol delta-7 desaturase (EC 1.14.19.-)	Aquca_002_00857.1.CDS|Aquca_009_00081.2.CDS|Aquca_009_00081.1.CDS|Aquca_014_00935.1.CDS	AT3G15850		Biosynthesis(Biosynthesis), Fatty Acids and Lipids Biosynthesis(Lipid-Biosynthesis), glycolipid desaturation(PWY-782)
rxn24762_d0	Plastid (d)	(1) 1-(9Z-octadecenoyl)-2-hexadecanoyl-3-O-beta-D-galactosyl-sn-glycerol[d0] <=> (1) 1-(9Z,12Z-octadecadienoyl)-2-hexadecanoyl-3-O-beta-D-galactosyl-sn-glycerol[d0] + (2) H+[d0]	Omega-6 fatty acid desaturase (EC 1.14.19.-)	Aquca_016_00190.8.CDS|Aquca_095_00003.1.CDS|Aquca_016_00190.5.CDS|Aquca_016_00190.3.CDS|Aquca_016_00190.6.CDS|Aquca_016_00190.7.CDS|Aquca_016_00190.4.CDS|Aquca_016_00190.2.CDS|Aquca_016_00190.1.CDS|Aquca_003_00369.1.CDS|Aquca_016_00190.9.CDS	AT3G12120,AT4G30950		Biosynthesis(Biosynthesis), Fatty Acids and Lipids Biosynthesis(Lipid-Biosynthesis), glycolipid desaturation(PWY-782)
rxn03062_c0	Cytosol (c)	(1) (2R,3S)-3-Isopropylmalate[c0] + (1) NAD+[c0] <=> (1) (2S)-2-Isopropyl-3-oxosuccinate[c0] + (1) H+[c0] + (1) NADH[c0]	3-isopropylmalate dehydrogenase (EC 1.1.1.85)	Aquca_042_00099.4.CDS|Aquca_118_00011.1.CDS|Aquca_042_00099.2.CDS|Aquca_118_00011.2.CDS|Aquca_042_00099.1.CDS|Aquca_042_00099.3.CDS	AT1G31180,AT1G80560,AT5G14200	Valine, leucine and isoleucine biosynthesis(rn00290)	Amino Acids Biosynthesis(Amino-Acid-Biosynthesis), Biosynthesis(Biosynthesis), Individual Amino Acids Biosynthesis(IND-AMINO-ACID-SYN), Leucine Biosynthesis(LEUCINE-SYN), leucine biosynthesis(LEUSYN-PWY), superpathway of leucine, valine, and isoleucine biosynthesis(BRANCHED-CHAIN-AA-SYN-PWY)
rxn00097_d0	Cytosol (c)	(1) AMP[c0] + (1) ATP[c0] + (1) H+[c0] <=> (2) ADP[c0]		Aquca_017_00196.2.CDS|Aquca_017_00196.1.CDS		Purine metabolism(rn00230)	Biosynthesis(Biosynthesis), Nucleosides and Nucleotides Biosynthesis(Nucleotide-Biosynthesis), Purine Nucleotide <i>De Novo</i> Biosynthesis(Purine-Nucleotide-De-Novo-Biosynthesis), Purine Nucleotide Biosynthesis(PUR-NUC-SYN), adenosine nucleotides <i>de novo</i> biosynthesis(PWY-6126), purine nucleotide metabolism (phosphotransfer and nucleotide modification)(DENOVOPURINE3-PWY)
rxn00737_c0	Cytosol (c)	(1) L-Threonine[c0] => (1) 2-Oxobutanoate[c0] + (1) NH3[c0]	Threonine dehydratase biosynthetic (EC 4.3.1.19)	Aquca_019_00112.1.CDS	AT3G10050	Glycine, serine and threonine metabolism(rn00260), Valine, leucine and isoleucine biosynthesis(rn00290)	Amino Acids Biosynthesis(Amino-Acid-Biosynthesis), Amino acid families(AMINO-ACID-FAMILY-SYN), Biosynthesis(Biosynthesis), Individual Amino Acids Biosynthesis(IND-AMINO-ACID-SYN), Isoleucine Biosynthesis(ISOLEUCINE-SYN), Secondary Metabolites Biosynthesis(SECONDARY-METABOLITE-BIOSYNTHESIS), hypoglycin biosynthesis(PWY-5826), isoleucine biosynthesis I (from threonine)(ILEUSYN-PWY), isoleucine bios…
rxn02320_d0	Cytosol (c)	(1) 2-Oxoglutarate[c0] + (1) L-Histidinol phosphate[c0] <=> (1) 3-(Imidazol-4-yl)-2-oxopropyl phosphate[c0] + (1) L-Glutamate[c0]		Aquca_014_00130.1.CDS|Aquca_014_00130.2.CDS		Histidine metabolism(rn00340)	Amino Acids Biosynthesis(Amino-Acid-Biosynthesis), Biosynthesis(Biosynthesis), Histidine Biosynthesis(HISTIDINE-SYN), Individual Amino Acids Biosynthesis(IND-AMINO-ACID-SYN), histidine biosynthesis(HISTSYN-PWY)
rxn27898_d0	Plastid (d)	(1) NADP+[d0] + (1) sn-Glycerol 3-phosphate[d0] <=> (1) Glycerone phosphate[d0] + (1) H+[d0] + (1) NADPH[d0]	Glycerol-3-phosphate dehydrogenase [NAD+] (EC 1.1.1.8)	Aquca_030_00186.1.CDS|Aquca_056_00044.1.CDS|Aquca_030_00186.2.CDS|Aquca_014_00721.1.CDS|Aquca_056_00044.3.CDS|Aquca_056_00047.1.CDS	AT2G40690,AT2G41540,AT5G40610
rxn00412_c0	Cytosol (c)	(1) ATP[c0] + (1) H2O[c0] + (1) L-Glutamine[c0] + (1) UTP[c0] => (1) ADP[c0] + (1) CTP[c0] + (2) H+[c0] + (1) L-Glutamate[c0] + (1) Orthophosphate[c0]	CTP synthase (EC 6.3.4.2)	Aquca_014_00737.2.CDS|Aquca_082_00035.2.CDS|Aquca_082_00035.4.CDS|Aquca_082_00035.1.CDS|Aquca_082_00035.3.CDS|Aquca_014_00737.1.CDS	AT1G30820,AT2G34890,AT3G12670,AT4G02120,AT4G20320	Pyrimidine metabolism(rn00240)	Biosynthesis(Biosynthesis), Nucleosides and Nucleotides Biosynthesis(Nucleotide-Biosynthesis), Pyrimidine Nucleotide Biosynthesis(PYR-NUC-SYN), Pyrimidine Nucleotides <i>de novo</i> Biosynthesis(Pyrimidine-De-Novo-Biosyn), pyrimidine ribonucleotides <i>de novo</i> biosynthesis(PWY0-162), pyrimidine ribonucleotides interconversion(PWY-5687)
rxn01302_c0	Cytosol (c)	(1) L-Homoserine[c0] + (1) NADP+[c0] <=> (1) H+[c0] + (1) L-Aspartate 4-semialdehyde[c0] + (1) NADPH[c0]	Aspartokinase (EC 2.7.2.4) ; Homoserine dehydrogenase (EC 1.1.1.3)	Aquca_009_01083.1.CDS|Aquca_017_00092.1.CDS|Aquca_017_00092.5.CDS|Aquca_017_00092.3.CDS|Aquca_017_00092.4.CDS|Aquca_017_00092.2.CDS|Aquca_009_01083.2.CDS|Aquca_074_00096.1.CDS	AT1G31230,AT3G02020,AT4G19710,AT5G13280,AT5G14060	Cysteine and methionine metabolism(rn00270), Glycine, serine and threonine metabolism(rn00260), Lysine biosynthesis(rn00300)	Amino Acids Biosynthesis(Amino-Acid-Biosynthesis), Biosynthesis(Biosynthesis), Individual Amino Acids Biosynthesis(IND-AMINO-ACID-SYN), Isoleucine Biosynthesis(ISOLEUCINE-SYN), Other Amino Acid Biosynthesis(Other-Amino-Acid-Biosynthesis), Threonine Biosynthesis(THREONINE-BIOSYNTHESIS), homoserine biosynthesis(HOMOSERSYN-PWY), isoleucine biosynthesis I(PWY-3001), superpathway of lysine, threonine …
rxn00147_c0	Cytosol (c)	(1) ATP[c0] + (1) H2O[c0] + (1) Pyruvate[c0] => (1) AMP[c0] + (3) H+[c0] + (1) Orthophosphate[c0] + (1) Phosphoenolpyruvate[c0]	Phosphoenolpyruvate synthase (EC 2.7.9.2)	Aquca_019_00089.1.CDS|Aquca_064_00072.1.CDS		Carbon fixation pathways in prokaryotes(rn00720), Methane metabolism(rn00680), Pyruvate metabolism(rn00620)	Autotrophic CO<sub>2</sub> Fixation(Autotrophic-CO2-Fixation), Biosynthesis(Biosynthesis), C1 Compounds Utilization and Assimilation(C1-COMPOUNDS), CO<sub>2</sub> Fixation(CO2-Fixation), Carbohydrates Biosynthesis(Carbohydrates-Biosynthesis), Carbohydrates Degradation(Carbohydrates-Degradation), Degradation/Utilization/Assimilation(Degradation), Generation of Precursor Metabolites and Energy(Ener…
rxn00974_d0	Cytosol (c)	(1) Citrate[c0] <=> (1) H2O[c0] + (1) cis-Aconitate[c0]		Aquca_034_00177.1.CDS|Aquca_042_00008.1.CDS|Aquca_042_00008.2.CDS|Aquca_042_00008.3.CDS		Carbon fixation pathways in prokaryotes(rn00720), Citrate cycle (TCA cycle)(rn00020), Glyoxylate and dicarboxylate metabolism(rn00630)	Amino Acids Biosynthesis(Amino-Acid-Biosynthesis), Autotrophic CO<sub>2</sub> Fixation(Autotrophic-CO2-Fixation), Biosynthesis(Biosynthesis), C1 Compounds Utilization and Assimilation(C1-COMPOUNDS), CO<sub>2</sub> Fixation(CO2-Fixation), Degradation/Utilization/Assimilation(Degradation), Generation of Precursor Metabolites and Energy(Energy-Metabolism), Glutamine Biosynthesis(GLUTAMINE-SYN), Indi…
rxn05330_c0	Cytosol (c)	(1) (R)-3-Hydroxyhexanoyl-[acp][c0] <=> (1) H2O[c0] + (1) trans-Hex-2-enoyl-[acp][c0]	3-hydroxyacyl-[acyl-carrier-protein] dehydratase, FabZ form (EC 4.2.1.59)	Aquca_014_00575.2.CDS|Aquca_014_00575.3.CDS|Aquca_014_00575.1.CDS	AT2G22230,AT5G10160	Fatty acid biosynthesis(rn00061)	Biosynthesis(Biosynthesis), Fatty Acid Biosynthesis(Fatty-acid-biosynthesis), Fatty Acids and Lipids Biosynthesis(Lipid-Biosynthesis), Palmitate Biosynthesis(Palmitate-Biosynthesis), palmitate biosynthesis II (bacteria and plants)(PWY-5971), superpathway of fatty acid biosynthesis II (plant)(PWY-5156)
rxn02811_d0	Cytosol (c)	(1) (2R,3S)-3-Isopropylmalate[c0] <=> (1) 2-Isopropylmaleate[c0] + (1) H2O[c0]		Aquca_013_00830.1.CDS|Aquca_013_00673.1.CDS|Aquca_025_00024.2.CDS|Aquca_025_00024.1.CDS		Valine, leucine and isoleucine biosynthesis(rn00290)	Amino Acids Biosynthesis(Amino-Acid-Biosynthesis), Biosynthesis(Biosynthesis), Individual Amino Acids Biosynthesis(IND-AMINO-ACID-SYN), Leucine Biosynthesis(LEUCINE-SYN), leucine biosynthesis(LEUSYN-PWY), superpathway of leucine, valine, and isoleucine biosynthesis(BRANCHED-CHAIN-AA-SYN-PWY)
rxn00947_c0	Cytosol (c)	(1) ATP[c0] + (1) CoA[c0] + (1) Hexadecanoic acid[c0] => (1) AMP[c0] + (1) Diphosphate[c0] + (1) H+[c0] + (1) Palmitoyl-CoA[c0]	Long-chain-fatty-acid--CoA ligase (EC 6.2.1.3)	Aquca_017_00438.7.CDS|Aquca_003_00467.2.CDS|Aquca_003_00467.1.CDS|Aquca_013_00110.1.CDS|Aquca_037_00154.3.CDS|Aquca_017_00438.4.CDS|Aquca_010_00367.4.CDS|Aquca_010_00367.2.CDS|Aquca_010_00367.1.CDS|Aquca_037_00154.1.CDS|Aquca_037_00154.2.CDS|Aquca_017_00438.5.CDS|Aquca_017_00438.2.CDS|Aquca_037_00154.4.CDS|Aquca_003_00467.3.CDS|Aquca_017_00438.9.CDS|Aquca_010_00367.3.CDS|Aquca_017_00438.3.CDS|Aqu…	AT1G49430,AT1G64400,AT1G77590,AT2G04350,AT2G47240,AT3G05970,AT4G11030,AT4G23850,AT5G27600	Fatty acid metabolism(rn00071)	Activation(Activation), Activation/Inactivation/Interconversion(Activation-Inactivation-Interconversion), Alkanes Biosynthesis(Alkanes-Biosynthesis), Biosynthesis(Biosynthesis), Carbohydrates Biosynthesis(Carbohydrates-Biosynthesis), Fatty Acids and Lipids Biosynthesis(Lipid-Biosynthesis), alkane biosynthesis II(PWY-7033), fatty acid activation(PWY-5143), phosphatidylcholine acyl editing(PWY-6803)
rxn28649_c0	Plastid (d)	(1) L-Cysteine[d0] + (1) L-Cysteine-Desulfurases[d0] <=> (1) L-Alanine[d0] + (1) Persulfurated-L-cysteine-desulfurases[d0]	Cysteine desulfurase (EC 2.8.1.7), IscS subfamily ; Cysteine desulfurase (EC 2.8.1.7), SufS subfamily	Aquca_006_00090.1.CDS|Aquca_017_00725.1.CDS|Aquca_004_00506.1.CDS	AT1G08490,AT5G65720		Alanine Biosynthesis(ALANINE-SYN), Amino Acids Biosynthesis(Amino-Acid-Biosynthesis), Biosynthesis(Biosynthesis), Cofactors, Prosthetic Groups, Electron Carriers Biosynthesis(Cofactor-Biosynthesis), Individual Amino Acids Biosynthesis(IND-AMINO-ACID-SYN), Molybdenum Cofactor Biosynthesis(Molybdenum-Cofactor-Biosynthesis), alanine biosynthesis III(PWY0-1021), molybdenum cofactor biosynthesis(PWY-6…
rxn02814_w0	Cytosol (c)	(1) 4-Hydroxycinnamyl aldehyde[c0] + (1) H+[c0] + (1) NADPH[c0] <=> (1) 4-Coumaryl alcohol[c0] + (1) NADP+[c0]	Cinnamyl alcohol dehydrogenase/reductase (EC 1.1.1.195)	Aquca_037_00310.1.CDS|Aquca_026_00015.2.CDS|Aquca_037_00310.3.CDS|Aquca_351_00002.1.CDS|Aquca_010_00072.1.CDS|Aquca_037_00310.2.CDS|Aquca_010_00072.2.CDS|Aquca_010_00072.3.CDS|Aquca_010_00075.1.CDS|Aquca_023_00153.1.CDS|Aquca_026_00016.1.CDS|Aquca_026_00015.1.CDS|Aquca_023_00152.1.CDS|Aquca_083_00043.1.CDS|Aquca_083_00043.2.CDS	AT1G72680,AT2G21730,AT2G21890,AT3G19450,AT4G34230,AT4G37970,AT4G37980,AT4G37990,AT4G39330	Phenylpropanoid biosynthesis(rn00940)	Biosynthesis(Biosynthesis), Cell Structures Biosynthesis(Cell-Structure-Biosynthesis), Lignins Biosynthesis(LIGNIN-SYN), Phenylpropanoid Derivatives Biosynthesis(PHENYLPROPANOID-SYN), Plant Cell Structures(PLANT-CELL-STRUCTURE), Secondary Cell Wall(SECONDARY-CELL-WALL), Secondary Metabolites Biosynthesis(SECONDARY-METABOLITE-BIOSYNTHESIS), phenylpropanoid biosynthesis(PWY-361)
rxn05143_c0	Cytosol (c)	(1) H2O[c0] + (1) NADP+[c0] + (1) Sinapoyl aldehyde[c0] <=> (2) H+[c0] + (1) NADPH[c0] + (1) Sinapate[c0]	Coniferyl-aldehyde dehydrogenase (EC 1.2.1.68)	Aquca_030_00283.4.CDS|Aquca_020_00214.1.CDS|Aquca_007_00538.2.CDS|Aquca_012_00120.1.CDS|Aquca_007_00538.1.CDS|Aquca_030_00283.5.CDS|Aquca_001_00518.4.CDS|Aquca_001_00518.3.CDS|Aquca_030_00283.3.CDS|Aquca_030_00283.6.CDS|Aquca_001_00518.7.CDS|Aquca_001_00518.5.CDS|Aquca_030_00283.1.CDS|Aquca_001_00518.1.CDS|Aquca_001_00518.6.CDS|Aquca_001_00518.2.CDS|Aquca_012_00120.2.CDS|Aquca_030_00283.2.CDS	AT3G24503	Phenylpropanoid biosynthesis(rn00940)	Biosynthesis(Biosynthesis), Cinnamates Biosynthesis(CINNAMATE-SYN), Phenylpropanoid Derivatives Biosynthesis(PHENYLPROPANOID-SYN), Secondary Metabolites Biosynthesis(SECONDARY-METABOLITE-BIOSYNTHESIS), ferulate and sinapate biosynthesis(PWY-5168)
rxn15399_c0	Cytosol (c)	(1) (S)-Malate[c0] + (1) 1-O-Sinapoyl-beta-D-glucose[c0] <=> (1) Sinapoyl malate[c0] + (1) beta-D-Glucose[c0]	Sinapoylglucose--malate O-sinapoyltransferase (EC 2.3.1.92)	Aquca_026_00315.1.CDS|Aquca_010_00274.2.CDS|Aquca_010_00274.1.CDS	AT2G22990	Phenylpropanoid biosynthesis(rn00940)	Biosynthesis(Biosynthesis), Cinnamates Biosynthesis(CINNAMATE-SYN), Phenylpropanoid Derivatives Biosynthesis(PHENYLPROPANOID-SYN), Secondary Metabolites Biosynthesis(SECONDARY-METABOLITE-BIOSYNTHESIS), sinapate ester biosynthesis(PWY-3301)
rxn11704_c0	Cytosol (c)	(1) 3'-Phosphoadenylyl sulfate[c0] + (1) Indolylmethyl-desulfoglucosinolate[c0] => (1) Adenosine 3',5'-bisphosphate[c0] + (1) Glucobrassicin[c0] + (1) H+[c0]	Desulfoglucosinolate sulfotransferase (EC 2.8.2.-)	Aquca_028_00037.1.CDS|Aquca_078_00046.1.CDS|Aquca_004_00694.1.CDS	AT1G18590,AT1G74090,AT1G74100	Glucosinolate biosynthesis(rn00966), Tryptophan metabolism(rn00380)	Biosynthesis(Biosynthesis), Glucosinolates Biosynthesis(GLUCOSINOLATE-SYN), Nitrogen-Containing Glucosides Biosynthesis(N-CONTAINING-GLUCOSIDE-SYN), Nitrogen-Containing Secondary Compounds Biosynthesis(N-CONTAINING-SECONDARY-CMPD-SYN), Secondary Metabolites Biosynthesis(SECONDARY-METABOLITE-BIOSYNTHESIS), glucosinolate biosynthesis from tryptophan(PWY-601)
rxn24776_d0	Plastid (d)	(1) 1-(9Z,12Z-octadecadienoyl)-2-(7Z,10Z,13Z-hexadecatrienoyl)-3-O-beta-D-galactosyl-sn-glycerol[d0] <=> (1) 1-(9Z,12Z,15Z-octadecatrienoyl)-2-(7Z,10Z,13Z-hexadecatrienoyl)-3-O-beta-D-galactosyl-sn-glycerol[d0] + (2) H+[d0]	Omega-3 fatty acid desaturase (EC 1.14.19.-)	Aquca_045_00112.1.CDS	AT2G29980,AT3G11170,AT5G05580		Biosynthesis(Biosynthesis), Fatty Acids and Lipids Biosynthesis(Lipid-Biosynthesis), glycolipid desaturation(PWY-782)
rxn03173_n0	Cytosol (c)	(1) 7,8-Dihydroneopterin 3'-triphosphate[c0] + (1) H2O[c0] => (1) Dihydroneopterin phosphate[c0] + (1) Diphosphate[c0] + (2) H+[c0]	Dihydroneopterin triphosphate diphosphatase (EC 3.6.1.n4)	Aquca_002_01062.1.CDS	AT1G68760	Folate biosynthesis(rn00790)	6-Hydroxymethyl-dihydropterin diphosphate Biosynthesis(6-HM-Dihydropterin-PP-Biosynthesis), 6-hydroxymethyl-dihydropterin diphosphate biosynthesis I(PWY-6147), Biosynthesis(Biosynthesis), Cofactors, Prosthetic Groups, Electron Carriers Biosynthesis(Cofactor-Biosynthesis), Folate Biosynthesis(Folate-Biosynthesis), Vitamins Biosynthesis(Vitamin-Biosynthesis), tetrahydrofolate biosynthesis II(PWY-37…
rxn29924_c0	Mitochondria (m)	(1) H2O[m0] + (1) alpha,alpha'-Trehalose 6-phosphate[m0] <=> (1) Orthophosphate[m0] + (1) alpha,alpha-Trehalose[m0]	Trehalose-6-phosphate phosphatase (EC 3.1.3.12)	Aquca_034_00230.1.CDS	AT1G06410,AT1G22210,AT1G23870,AT1G35910,AT1G60140,AT1G68020,AT1G70290,AT1G78090,AT2G18700,AT2G22190,AT4G12430,AT4G17770,AT4G22590,AT4G39770,AT5G10100,AT5G51460,AT5G65140		Biosynthesis(Biosynthesis), Carbohydrates Biosynthesis(Carbohydrates-Biosynthesis), Organic Solutes Biosynthesis(Organic-solutes-Biosynthesis), Other Biosynthesis(Other-biosynthesis), Sugars Biosynthesis(CARBO-BIOSYNTHESIS), Trehalose Biosynthesis(Trehalose-biosynthesis), trehalose biosynthesis I(TRESYN-PWY)
rxn24798_d0	Plastid (d)	(1) 1,2-(9Z,12Z-octadecadienoyl)-3-O-[alpha-D-galactosyl-(1->6)-O-beta-D-galactosyl]-sn-glycerol[d0] <=> (1) 1-(9Z,12Z-octadecenoyl)-2-(9Z,12Z,15Z-octadecatrienoyl)-3-O-[alpha-D-galactosyl-(1->6)-O-beta-D-galactosyl]-sn-glycerol[d0] + (2) H+[d0]	Omega-3 fatty acid desaturase (EC 1.14.19.-)	Aquca_045_00112.1.CDS	AT2G29980,AT3G11170,AT5G05580		Biosynthesis(Biosynthesis), Fatty Acids and Lipids Biosynthesis(Lipid-Biosynthesis), glycolipid desaturation(PWY-782)
rxn27238_c0	Mitochondria (m)	(1) Succinate[m0] + (1) Ubiquinone-8[m0] <=> (1) Fumarate[m0] + (1) ubiquinol(8)[m0]	Succinate dehydrogenase (ubiquinone) cytochrome b560 subunit SDH3/SDHC ; Succinate dehydrogenase (ubiquinone) flavoprotein subunit SDH1/SDHA (EC 1.3.5.1) ; Succinate dehydrogenase (ubiquinone) iron-sulfur subunit SDH2/SDHB (EC 1.3.5.1) ; Succinate dehydrogenase (ubiquinone) membrane anchor subunit SDH4/SDHD ; Succinate dehydrogenase (ubiquinone) plant-specific subunit SDH5 ; Succinate dehydrogena…	Aquca_017_00079.1.CDS|Aquca_002_00302.1.CDS|Aquca_002_00302.2.CDS|Aquca_007_00609.3.CDS|Aquca_007_00609.1.CDS|Aquca_007_00609.4.CDS|Aquca_007_00609.2.CDS	AT1G08480,AT1G47420,AT2G18450,AT2G46390,AT2G46505,AT3G27380,AT3G47833,AT4G32210,AT5G09600,AT5G40650,AT5G62575,AT5G65165,AT5G66760
rxn03084_c0	Cytosol (c)	(1) 5'-Phosphoribosyl-N-formylglycinamide[c0] + (1) ATP[c0] + (1) H2O[c0] + (1) L-Glutamine[c0] => (1) 2-(Formamido)-N1-(5'-phosphoribosyl)acetamidine[c0] + (1) ADP[c0] + (1) H+[c0] + (1) L-Glutamate[c0] + (1) Orthophosphate[c0]	Phosphoribosylformylglycinamidine synthase, glutamine amidotransferase subunit (EC 6.3.5.3) ; Phosphoribosylformylglycinamidine synthase, synthetase subunit (EC 6.3.5.3)	Aquca_009_00593.1.CDS|Aquca_024_00032.1.CDS|Aquca_024_00031.1.CDS	AT1G74260	Purine metabolism(rn00230)	5-Aminoimidazole Ribonucleotide Biosynthesis(AIR-Biosynthesis), 5-aminoimidazole ribonucleotide biosynthesis I(PWY-6121), Biosynthesis(Biosynthesis), Nucleosides and Nucleotides Biosynthesis(Nucleotide-Biosynthesis), Purine Nucleotide <i>De Novo</i> Biosynthesis(Purine-Nucleotide-De-Novo-Biosynthesis), Purine Nucleotide Biosynthesis(PUR-NUC-SYN), purine nucleotides <i>de novo</i> biosynthesis II(…
rxn02303_c0	Cytosol (c)	(1) Coproporphyrinogen III[c0] + (2) H+[c0] + (1) Oxygen[c0] => (2) CO2[c0] + (2) H2O[c0] + (1) Protoporphyrinogen IX[c0]	Coproporphyrinogen III oxidase, aerobic (EC 1.3.3.3)	Aquca_030_00291.1.CDS|Aquca_030_00291.4.CDS|Aquca_030_00291.2.CDS|Aquca_030_00291.5.CDS|Aquca_030_00291.3.CDS	AT1G03475,AT4G03205	Porphyrin and chlorophyll metabolism(rn00860)	Biosynthesis(Biosynthesis), Chlorophyll Biosynthesis(Chlorophyll-Biosynthesis), Chlorophyllide <i>a</i> Biosynthesis(Chlorophyllide-a-Biosynthesis), Cofactors, Prosthetic Groups, Electron Carriers Biosynthesis(Cofactor-Biosynthesis), Heme Biosynthesis(HEME-SYN), Porphyrin Compounds Biosynthesis(Porphyrin-Compounds-Biosynthesis), chlorophyllide <i>a</i> biosynthesis I(CHLOROPHYLL-SYN), heme biosyn…
rxn28238_c0	Mitochondria (m)	(1) Stearoyl-CoA[m0] + (1) sn-Glycerol 3-phosphate[m0] => (1) 1-octadecanoyl-sn-glycerol 3-phosphate[m0] + (1) CoA[m0]	Glycerol-3-phosphate acyltransferase (EC 2.3.1.15)	Aquca_003_00476.1.CDS|Aquca_001_00233.1.CDS|Aquca_047_00038.1.CDS|Aquca_005_00570.1.CDS|Aquca_047_00038.2.CDS|Aquca_029_00122.1.CDS|Aquca_057_00060.1.CDS|Aquca_047_00038.3.CDS	AT1G02390,AT1G06520,AT1G32200,AT4G01950,AT5G60620
rxn24802_r0	Plastid (d)	(1) 1-18:1-2-16:0-phosphatidylglycerol[d0] <=> (1) 1-(9Z,12Z-octadecadienoyl)-2-hexadecanoyl-sn-glycero-3-phospho-(1'-sn-glycerol)[d0] + (2) H+[d0]	Omega-6 fatty acid desaturase (EC 1.14.19.-)	Aquca_016_00190.8.CDS|Aquca_095_00003.1.CDS|Aquca_016_00190.5.CDS|Aquca_016_00190.3.CDS|Aquca_016_00190.6.CDS|Aquca_016_00190.7.CDS|Aquca_016_00190.4.CDS|Aquca_016_00190.2.CDS|Aquca_016_00190.1.CDS|Aquca_003_00369.1.CDS|Aquca_016_00190.9.CDS	AT3G12120,AT4G30950		Biosynthesis(Biosynthesis), Fatty Acids and Lipids Biosynthesis(Lipid-Biosynthesis), Phospholipid Biosynthesis(Phospholipid-Biosynthesis), phospholipid desaturation(PWY-762)
rxn23723_d0	Plastid (d)	(1) 1-18:1-2-16:0-phosphatidylglycerol[d0] <=> (1) 1-(9Z-octadecenoyl)-2-(3E-hexadecenoyl)-sn-glycero-3-phospho-(1'-sn-glycerol)[d0] + (2) H+[d0]	FAD4-type (trans) fatty acid desaturase (EC 1.14.19.-)	Aquca_077_00035.1.CDS	AT1G62190,AT2G22890,AT4G27030		Biosynthesis(Biosynthesis), Fatty Acids and Lipids Biosynthesis(Lipid-Biosynthesis), Phospholipid Biosynthesis(Phospholipid-Biosynthesis), phospholipid desaturation(PWY-762)
rxn10042_e0	Cytosol (c) | Extracellular (e)	(1) ATP[c0] + (3) H+[c0] + (1) H2O[c0] => (1) ADP[c0] + (4) H+[e0] + (1) Orthophosphate[c0]	ATP synthase alpha chain (EC 3.6.3.14) ; ATP synthase beta chain (EC 3.6.3.14) ; ATP synthase delta chain (EC 3.6.3.14) ; ATP synthase delta' chain (EC 3.6.3.14) ; ATP synthase epsilon chain (EC 3.6.3.14) ; ATP synthase gamma chain (EC 3.6.3.14) ; Plastidial ATP synthase alpha chain (EC 3.6.3.14) ; Plastidial ATP synthase beta chain (EC 3.6.3.14) ; Plastidial ATP synthase delta chain ; Plastidial…	Aquca_001_00616.2.CDS|Aquca_013_00207.2.CDS|Aquca_001_00616.3.CDS|Aquca_002_01177.2.CDS|Aquca_016_00424.1.CDS|Aquca_010_00656.1.CDS|Aquca_095_00058.3.CDS|Aquca_014_00510.1.CDS|Aquca_026_00131.2.CDS|Aquca_026_00130.1.CDS|Aquca_013_00207.3.CDS|Aquca_009_01065.1.CDS|Aquca_001_00616.1.CDS|Aquca_010_00656.2.CDS|Aquca_026_00131.5.CDS|Aquca_006_00034.1.CDS|Aquca_010_00203.1.CDS|Aquca_038_00144.1.CDS|Aqu…	AT1G12840,AT1G15700,AT1G20260,AT1G51650,AT1G64200,AT1G76030,AT1G78900,AT2G07698,AT2G33040,AT3G01390,AT3G08560,AT3G42050,AT3G58730,AT4G02620,AT4G04640,AT4G09650,AT4G11150,AT4G23710,AT4G25950,AT4G38510,AT5G08670,AT5G08680,AT5G08690,AT5G47030,ATCG00120,ATCG00470,ATCG00480,ATMG01190
rxn05324_c0	Cytosol (c)	(1) Dodecanoyl-[acyl-carrier protein][c0] + (1) NAD+[c0] <= (1) H+[c0] + (1) NADH[c0] + (1) trans-Dodec-2-enoyl-[acp][c0]	Enoyl-[acyl-carrier-protein] reductase [NADH] (EC 1.3.1.9)	Aquca_014_00876.3.CDS|Aquca_014_00876.1.CDS|Aquca_014_00876.2.CDS|Aquca_009_00035.1.CDS	AT2G05990	Fatty acid biosynthesis(rn00061)	Biosynthesis(Biosynthesis), Fatty Acid Biosynthesis(Fatty-acid-biosynthesis), Fatty Acids and Lipids Biosynthesis(Lipid-Biosynthesis), Palmitate Biosynthesis(Palmitate-Biosynthesis), palmitate biosynthesis II (bacteria and plants)(PWY-5971), superpathway of fatty acid biosynthesis II (plant)(PWY-5156)
rxn00737_m0	Cytosol (c)	(1) L-Threonine[c0] => (1) 2-Oxobutanoate[c0] + (1) NH3[c0]		Aquca_019_00112.1.CDS		Glycine, serine and threonine metabolism(rn00260), Valine, leucine and isoleucine biosynthesis(rn00290)	Amino Acids Biosynthesis(Amino-Acid-Biosynthesis), Amino acid families(AMINO-ACID-FAMILY-SYN), Biosynthesis(Biosynthesis), Individual Amino Acids Biosynthesis(IND-AMINO-ACID-SYN), Isoleucine Biosynthesis(ISOLEUCINE-SYN), Secondary Metabolites Biosynthesis(SECONDARY-METABOLITE-BIOSYNTHESIS), hypoglycin biosynthesis(PWY-5826), isoleucine biosynthesis I (from threonine)(ILEUSYN-PWY), isoleucine bios…
rxn19358_d0	Mitochondria (m)	(4) Cytochromes-C-Reduced[m0] + (4) H+[m0] + (1) Oxygen[m0] => (4) Cytochromes-C-Oxidized[m0] + (2) H2O[m0]	Cytochrome c oxidase polypeptide I (EC 1.9.3.1) ; Cytochrome c oxidase polypeptide II (EC 1.9.3.1) ; Cytochrome c oxidase polypeptide III (EC 1.9.3.1) ; Cytochrome c oxidase subunit 5a ; Cytochrome c oxidase subunit 5b ; Cytochrome c oxidase subunit 6a ; Cytochrome c oxidase subunit 6b ; Cytochrome c oxidase, subunit IV (EC 1.9.3.1) ; Probable cytochrome c oxidase subunit 5c	Aquca_029_00008.4.CDS|Aquca_003_00548.2.CDS|Aquca_009_00247.7.CDS|Aquca_003_00548.1.CDS|Aquca_100_00003.2.CDS|Aquca_015_00250.2.CDS|Aquca_023_00094.1.CDS|Aquca_030_00266.7.CDS|Aquca_007_00337.1.CDS|Aquca_011_00238.1.CDS|Aquca_009_00247.1.CDS|Aquca_060_00027.1.CDS|Aquca_006_00140.3.CDS|Aquca_017_00043.1.CDS|Aquca_017_00340.2.CDS|Aquca_009_00247.3.CDS|Aquca_034_00190.1.CDS|Aquca_030_00266.2.CDS|Aqu…	AT1G22450,AT1G80230,AT2G07687,AT2G07695,AT2G47380,AT3G15640,AT3G62400,AT4G28060,AT4G37830,AT5G40382,AT5G61310,ATMG00160,ATMG00730,ATMG01280,ATMG01360		(Respiration), Aerobic Respiration(AEROBIC-RESPIRATION), Generation of Precursor Metabolites and Energy(Energy-Metabolism), aerobic respiration (cytochrome c)(PWY-3781)
rxn02264_c0	Cytosol (c)	(1) Hydroxymethylbilane[c0] <=> (1) H2O[c0] + (1) Uroporphyrinogen III[c0]	Uroporphyrinogen-III synthase (EC 4.2.1.75)	Aquca_015_00132.5.CDS|Aquca_015_00132.1.CDS|Aquca_015_00132.2.CDS|Aquca_015_00132.4.CDS|Aquca_015_00132.3.CDS|Aquca_061_00054.1.CDS	AT2G26540	Porphyrin and chlorophyll metabolism(rn00860)	Biosynthesis(Biosynthesis), Cofactors, Prosthetic Groups, Electron Carriers Biosynthesis(Cofactor-Biosynthesis), Heme Biosynthesis(HEME-SYN), Porphyrin Compounds Biosynthesis(Porphyrin-Compounds-Biosynthesis), Tetrapyrrole Biosynthesis(Tetrapyrrole-Biosynthesis), heme biosynthesis I(PWY-5918), superpathway of proto- and siroheme biosynthesis(PWYQT-62), tetrapyrrole biosynthesis I(PWY-5188)
rxn01476_d0	Cytosol (c)	(1) D-Glucono-1,5-lactone 6-phosphate[c0] + (1) H2O[c0] <=> (1) 6-Phospho-D-gluconate[c0] + (1) H+[c0]		Aquca_001_00147.3.CDS|Aquca_001_00147.4.CDS|Aquca_001_00147.2.CDS|Aquca_001_00147.1.CDS		Pentose phosphate pathway(rn00030)	Generation of Precursor Metabolites and Energy(Energy-Metabolism), Pentose Phosphate Pathways(Pentose-Phosphate-Cycle), pentose phosphate pathway (oxidative branch)(OXIDATIVEPENT-PWY), pentose phosphate pathway(PENTOSE-P-PWY), superpathway of glycolysis and Entner-Doudoroff(GLYCOLYSIS-E-D)
rxn05040_c0	Cytosol (c)	(1) D-Ribulose 5-phosphate[c0] => (1) Formate[c0] + (1) H+[c0] + (1) L-3,4-Dihydroxybutan-2-one 4-phosphate[c0]	3,4-dihydroxy-2-butanone 4-phosphate synthase (EC 4.1.99.12)	Aquca_010_00120.2.CDS|Aquca_010_00120.1.CDS|Aquca_027_00253.1.CDS	AT2G22450,AT5G59750,AT5G64300	Riboflavin metabolism(rn00740)	Biosynthesis(Biosynthesis), Cofactors, Prosthetic Groups, Electron Carriers Biosynthesis(Cofactor-Biosynthesis), Flavin Biosynthesis(Flavin-Biosynthesis), Vitamins Biosynthesis(Vitamin-Biosynthesis), flavin biosynthesis I (bacteria and plants)(RIBOSYN2-PWY)
rxn00178_x0	Cytosol (c)	(2) Acetyl-CoA[c0] <=> (1) Acetoacetyl-CoA[c0] + (1) CoA[c0]		Aquca_034_00223.4.CDS|Aquca_110_00004.4.CDS|Aquca_034_00223.3.CDS|Aquca_110_00004.2.CDS|Aquca_034_00223.5.CDS|Aquca_045_00218.1.CDS|Aquca_034_00223.2.CDS|Aquca_034_00223.1.CDS|Aquca_110_00004.1.CDS|Aquca_003_00158.1.CDS|Aquca_110_00004.6.CDS|Aquca_110_00004.5.CDS|Aquca_110_00004.3.CDS		Benzoate degradation(rn00362), Butanoate metabolism(rn00650), Carbon fixation pathways in prokaryotes(rn00720), Fatty acid metabolism(rn00071), Glyoxylate and dicarboxylate metabolism(rn00630), Lysine degradation(rn00310), Propanoate metabolism(rn00640), Pyruvate metabolism(rn00620), Synthesis and degradation of ketone bodies(rn00072), Terpenoid backbone biosynthesis(rn00900), Tryptophan metaboli…	Amino Acids Degradation(Amino-Acid-Degradation), Biosynthesis(Biosynthesis), Cofactors, Prosthetic Groups, Electron Carriers Biosynthesis(Cofactor-Biosynthesis), Degradation/Utilization/Assimilation(Degradation), Diterpenoids Biosynthesis(DITERPENOID-SYN), Fatty Acids and Lipids Biosynthesis(Lipid-Biosynthesis), Geranylgeranyldiphosphate Biosynthesis(GGPP-Biosynthesis), Hemiterpenes Biosynthesis(…
rxn01494_c0	Cytosol (c)	(1) 3,4-Dihydroxy-L-phenylalanine[c0] + (1) Oxygen[c0] => (1) 4-(L-Alanin-3-yl)-2-hydroxy-cis,cis-muconate 6-semialdehyde[c0] + (1) H+[c0]	Extradiol ring-cleavage dioxygenase [caffealdehyde, other] (EC 1.13.-.-)	Aquca_028_00037.1.CDS|Aquca_078_00046.1.CDS|Aquca_004_00694.1.CDS	AT4G15093	Betalain biosynthesis(rn00965), Tyrosine metabolism(rn00350)	Alkaloids Biosynthesis(ALKALOIDS-SYN), Betalaine Alkaloids Biosynthesis(BETALAIN-ALKALOIDS), Biosynthesis(Biosynthesis), Nitrogen-Containing Secondary Compounds Biosynthesis(N-CONTAINING-SECONDARY-CMPD-SYN), Secondary Metabolites Biosynthesis(SECONDARY-METABOLITE-BIOSYNTHESIS), betalamic acid biosynthesis(PWY-5394), superpathway of betalain biosynthesis(PWY-5405)
rxn05335_c0	Cytosol (c)	(1) (3R)-3-Hydroxytetradecanoyl-[acyl-carrier protein][c0] <=> (1) H2O[c0] + (1) trans-Tetradec-2-enoyl-[acp][c0]	3-hydroxyacyl-[acyl-carrier-protein] dehydratase, FabZ form (EC 4.2.1.59)	Aquca_014_00575.2.CDS|Aquca_014_00575.3.CDS|Aquca_014_00575.1.CDS	AT2G22230,AT5G10160	Fatty acid biosynthesis(rn00061)	Biosynthesis(Biosynthesis), Fatty Acid Biosynthesis(Fatty-acid-biosynthesis), Fatty Acids and Lipids Biosynthesis(Lipid-Biosynthesis), Palmitate Biosynthesis(Palmitate-Biosynthesis), palmitate biosynthesis II (bacteria and plants)(PWY-5971), superpathway of fatty acid biosynthesis II (plant)(PWY-5156)
rxn03004_c0	Cytosol (c)	(1) 10-Formyltetrahydrofolate[c0] + (1) 5'-Phosphoribosylglycinamide[c0] => (1) 5'-Phosphoribosyl-N-formylglycinamide[c0] + (1) H+[c0] + (1) Tetrahydrofolate[c0]	Phosphoribosylglycinamide formyltransferase (EC 2.1.2.2)	Aquca_016_00295.1.CDS|Aquca_016_00295.2.CDS	AT1G31220	One carbon pool by folate(rn00670), Purine metabolism(rn00230)	5-Aminoimidazole Ribonucleotide Biosynthesis(AIR-Biosynthesis), 5-aminoimidazole ribonucleotide biosynthesis I(PWY-6121), Biosynthesis(Biosynthesis), Cofactors, Prosthetic Groups, Electron Carriers Biosynthesis(Cofactor-Biosynthesis), Folate Biosynthesis(Folate-Biosynthesis), Nucleosides and Nucleotides Biosynthesis(Nucleotide-Biosynthesis), Purine Nucleotide <i>De Novo</i> Biosynthesis(Purine-Nu…
rxn24778_c0	Plastid (d)	(1) 1-(9Z-octadecenoyl)-2-(7Z-hexadecenoyl)-3-O-beta-D-galactosyl-sn-glycerol,[d0] <=> (1) 1-(9Z-octadecenoyl)-2-(7Z,10Z-hexadecadienoyl)-3-O-beta-D-galactosyl-sn-glycerol[d0] + (2) H+[d0]	Omega-6 fatty acid desaturase (EC 1.14.19.-)	Aquca_016_00190.8.CDS|Aquca_095_00003.1.CDS|Aquca_016_00190.5.CDS|Aquca_016_00190.3.CDS|Aquca_016_00190.6.CDS|Aquca_016_00190.7.CDS|Aquca_016_00190.4.CDS|Aquca_016_00190.2.CDS|Aquca_016_00190.1.CDS|Aquca_003_00369.1.CDS|Aquca_016_00190.9.CDS	AT3G12120,AT4G30950		Biosynthesis(Biosynthesis), Fatty Acids and Lipids Biosynthesis(Lipid-Biosynthesis), glycolipid desaturation(PWY-782)
rxn24770_c0	Plastid (d)	(1) 1-(9Z-octadecenoyl)-2-(7Z,10Z-hexadecadienoyl)-3-O-beta-D-galactosyl-sn-glycerol[d0] <=> (1) 1-(9Z,12Z-octadecadienoyl)-2-(7Z,10Z-hexadecadienoyl)-3-O-beta-D-galactosyl-sn-glycerol[d0] + (2) H+[d0]	Omega-6 fatty acid desaturase (EC 1.14.19.-)	Aquca_016_00190.8.CDS|Aquca_095_00003.1.CDS|Aquca_016_00190.5.CDS|Aquca_016_00190.3.CDS|Aquca_016_00190.6.CDS|Aquca_016_00190.7.CDS|Aquca_016_00190.4.CDS|Aquca_016_00190.2.CDS|Aquca_016_00190.1.CDS|Aquca_003_00369.1.CDS|Aquca_016_00190.9.CDS	AT3G12120,AT4G30950		Biosynthesis(Biosynthesis), Fatty Acids and Lipids Biosynthesis(Lipid-Biosynthesis), glycolipid desaturation(PWY-782)
rxn17464_m0	Cytosol (c)	(1) BCAA-dehydrogenase-2MP-DH-lipoyl[c0] + (1) CoA[c0] => (1) 2-Methylpropanoyl-CoA[c0] + (1) BCAA-dehydrogenase-DH-lipoyl[c0]		Aquca_017_00141.1.CDS			(Respiration), Amino Acids Degradation(Amino-Acid-Degradation), Degradation/Utilization/Assimilation(Degradation), Generation of Precursor Metabolites and Energy(Energy-Metabolism), branched-chain &alpha;-keto acid dehydrogenase complex(PWY-5046)
rxn28342_d0	Plastid (d)	(1) 3-phytyl-1,4-naphtoquinol[d0] + (1) S-Adenosyl-L-methionine[d0] => (3) H+[d0] + (1) Phylloquinol[d0] + (1) S-Adenosyl-L-homocysteine[d0]	2-heptaprenyl-1,4-naphthoquinone methyltransferase MenG of phylloquinone biosynthesis (EC 2.1.1.-)	Aquca_002_00793.1.CDS|Aquca_002_00793.2.CDS|Aquca_002_00793.3.CDS|Aquca_035_00107.1.CDS	AT1G23360		Biosynthesis(Biosynthesis), Cofactors, Prosthetic Groups, Electron Carriers Biosynthesis(Cofactor-Biosynthesis), Phylloquinol Biosynthesis(Phylloquinone-Biosynthesis), Quinol and Quinone Biosynthesis(Quinone-Biosynthesis), Vitamins Biosynthesis(Vitamin-Biosynthesis), phylloquinol biosynthesis(PWY-5027), superpathway of phylloquinol biosynthesis(PWY-5863)
rxn24792_r0	Plastid (d)	(1) 1-(9Z,12Z,15Z-octadecatrienoyl)-2-(7Z,10Z-hexadecadienoyl)-3-O-beta-D-galactosyl-sn-glycerol[d0] <=> (1) 1-(9Z,12Z,15Z-octadecatrienoyl)-2-(7Z,10Z,13Z-hexadecatrienoyl)-3-O-beta-D-galactosyl-sn-glycerol[d0] + (2) H+[d0]		Aquca_045_00112.1.CDS			Biosynthesis(Biosynthesis), Fatty Acids and Lipids Biosynthesis(Lipid-Biosynthesis), glycolipid desaturation(PWY-782)
rxn22372_c0	Cytosol (c)	(1) H+[c0] + (1) N,N-Dihydroxy-L-phenylalanine[c0] => (1) CO2[c0] + (1) H2O[c0] + (1) N-Benzylformamide[c0]	Phenylalanine N-monooxygenase (EC 1.14.13.124)	Aquca_002_01467.1.CDS|Aquca_002_01467.5.CDS|Aquca_026_00087.1.CDS|Aquca_002_01467.6.CDS|Aquca_093_00055.1.CDS|Aquca_002_01467.7.CDS|Aquca_112_00021.2.CDS|Aquca_017_00394.2.CDS|Aquca_091_00077.1.CDS|Aquca_091_00077.2.CDS|Aquca_002_01467.3.CDS|Aquca_112_00021.1.CDS|Aquca_017_00394.1.CDS|Aquca_030_00006.3.CDS|Aquca_002_01467.2.CDS|Aquca_002_01467.4.CDS|Aquca_030_00006.2.CDS|Aquca_030_00006.1.CDS	AT5G05260		Biosynthesis(Biosynthesis), Glucosinolates Biosynthesis(GLUCOSINOLATE-SYN), Nitrogen-Containing Glucosides Biosynthesis(N-CONTAINING-GLUCOSIDE-SYN), Nitrogen-Containing Secondary Compounds Biosynthesis(N-CONTAINING-SECONDARY-CMPD-SYN), Secondary Metabolites Biosynthesis(SECONDARY-METABOLITE-BIOSYNTHESIS), glucosinolate biosynthesis from phenylalanine(PWY-2821)
rxn15010_r0	Cytosol (c)	(1) H2O[c0] + (1) alpha-Maltose[c0] => (2) alpha-D-Glucose[c0]	Alpha-glucosidase (EC 3.2.1.20)	Aquca_009_00973.1.CDS|Aquca_004_00088.1.CDS|Aquca_004_00087.1.CDS|Aquca_005_00019.1.CDS|Aquca_140_00001.1.CDS|Aquca_004_00088.2.CDS	AT3G23640	Starch and sucrose metabolism(rn00500)	Biosynthesis(Biosynthesis), Carbohydrates Biosynthesis(Carbohydrates-Biosynthesis), Carbohydrates Degradation(Carbohydrates-Degradation), Degradation/Utilization/Assimilation(Degradation), Polymeric Compounds Degradation(Polymer-Degradation), Polysaccharides Degradation(POLYSACCHARIDES-DEG), Starch Degradation(Starch-Degradation), Sugars Biosynthesis(CARBO-BIOSYNTHESIS), starch degradation I(PWY-…
rxn00947_x0	Cytosol (c)	(1) ATP[c0] + (1) CoA[c0] + (1) Hexadecanoic acid[c0] => (1) AMP[c0] + (1) Diphosphate[c0] + (1) H+[c0] + (1) Palmitoyl-CoA[c0]		Aquca_017_00438.7.CDS|Aquca_003_00467.2.CDS|Aquca_003_00467.1.CDS|Aquca_013_00110.1.CDS|Aquca_037_00154.3.CDS|Aquca_017_00438.4.CDS|Aquca_010_00367.4.CDS|Aquca_010_00367.2.CDS|Aquca_010_00367.1.CDS|Aquca_037_00154.1.CDS|Aquca_037_00154.2.CDS|Aquca_017_00438.5.CDS|Aquca_017_00438.2.CDS|Aquca_037_00154.4.CDS|Aquca_003_00467.3.CDS|Aquca_017_00438.9.CDS|Aquca_010_00367.3.CDS|Aquca_017_00438.3.CDS|Aqu…		Fatty acid metabolism(rn00071)	Activation(Activation), Activation/Inactivation/Interconversion(Activation-Inactivation-Interconversion), Alkanes Biosynthesis(Alkanes-Biosynthesis), Biosynthesis(Biosynthesis), Carbohydrates Biosynthesis(Carbohydrates-Biosynthesis), Fatty Acids and Lipids Biosynthesis(Lipid-Biosynthesis), alkane biosynthesis II(PWY-7033), fatty acid activation(PWY-5143), phosphatidylcholine acyl editing(PWY-6803)
rxn21325_c0	Endoplasmic Reticulum (r)	(1) 4-Coumarate[r0] + (1) H+[r0] + (1) NADPH[r0] + (1) Oxygen[r0] => (1) Caffeate[r0] + (1) H2O[r0] + (1) NADP+[r0]	5-O-(4-coumaroyl)-D-quinate/shikimate 3'-hydroxylase (EC 1.14.13.36)	Aquca_002_00857.1.CDS|Aquca_009_00081.2.CDS|Aquca_009_00081.1.CDS|Aquca_014_00935.1.CDS	AT2G40890		Biosynthesis(Biosynthesis), Cell Structures Biosynthesis(Cell-Structure-Biosynthesis), Cinnamates Biosynthesis(CINNAMATE-SYN), Phenylpropanoid Derivatives Biosynthesis(PHENYLPROPANOID-SYN), Plant Cell Structures(PLANT-CELL-STRUCTURE), Secondary Metabolites Biosynthesis(SECONDARY-METABOLITE-BIOSYNTHESIS), free phenylpropanoid acid biosynthesis(PWY-2181), suberin biosynthesis(PWY-1121)
rxn00161_d0	Cytosol (c)	(1) (S)-Malate[c0] + (1) NADP+[c0] => (1) CO2[c0] + (1) NADPH[c0] + (1) Pyruvate[c0]		Aquca_020_00295.4.CDS|Aquca_020_00297.2.CDS|Aquca_020_00295.8.CDS|Aquca_003_00317.1.CDS|Aquca_001_00265.7.CDS|Aquca_020_00295.7.CDS|Aquca_020_00295.9.CDS|Aquca_001_00265.1.CDS|Aquca_001_00265.3.CDS|Aquca_020_00297.1.CDS|Aquca_001_00265.4.CDS|Aquca_020_00295.2.CDS|Aquca_020_00295.1.CDS|Aquca_001_00265.6.CDS|Aquca_001_00265.5.CDS|Aquca_020_00295.5.CDS|Aquca_001_00265.2.CDS|Aquca_020_00295.3.CDS|Aqu…		Carbon fixation in photosynthetic organisms(rn00710), Pyruvate metabolism(rn00620)	(Photosynthesis), Biosynthesis(Biosynthesis), C4 photosynthetic carbon assimilation cycle(PWY-241), Carbohydrates Biosynthesis(Carbohydrates-Biosynthesis), Generation of Precursor Metabolites and Energy(Energy-Metabolism), Gluconeogenesis(Gluconeogenesis), Sugars Biosynthesis(CARBO-BIOSYNTHESIS), gluconeogenesis I(GLUCONEO-PWY)
rxn01182_x0	Cytosol (c)	(1) 4-Coumarate[c0] + (1) ATP[c0] + (1) CoA[c0] => (1) AMP[c0] + (1) Diphosphate[c0] + (1) H+[c0] + (1) p-Coumaroyl-CoA[c0]		Aquca_005_00596.4.CDS|Aquca_005_00596.1.CDS|Aquca_085_00016.1.CDS|Aquca_005_00596.2.CDS|Aquca_005_00596.3.CDS|Aquca_1400_00001.1.CDS|Aquca_085_00016.2.CDS|Aquca_068_00071.1.CDS		Phenylalanine metabolism(rn00360), Phenylpropanoid biosynthesis(rn00940), Ubiquinone and other terpenoid-quinone biosynthesis(rn00130)	4-Hydroxybenzoate Biosynthesis(4-Hydroxybenzoate-Biosynthesis), 4-hydroxybenzoate biosynthesis V(PWY-6435), 6-gingerol analog biosynthesis(PWY-6920), Aromatic Compounds Biosynthesis(AROMATIC-COMPOUNDS-BIOSYN), Biosynthesis(Biosynthesis), Cell Structures Biosynthesis(Cell-Structure-Biosynthesis), Chalcones Biosynthesis(CHALCONE-SYN), Coumarins Biosynthesis(COUMARIN-SYN), Flavonoids Biosynthesis(FL…
rxn01740_d0	Cytosol (c)	(1) NADP+[c0] + (1) Shikimate[c0] <=> (1) 3-Dehydroshikimate[c0] + (1) H+[c0] + (1) NADPH[c0]		Aquca_002_00619.1.CDS		Phenylalanine, tyrosine and tryptophan biosynthesis(rn00400)	Amino Acids Biosynthesis(Amino-Acid-Biosynthesis), Aromatic Compounds Biosynthesis(AROMATIC-COMPOUNDS-BIOSYN), Biosynthesis(Biosynthesis), Chorismate Biosynthesis(Chorismate-Biosynthesis), chorismate biosynthesis I(ARO-PWY), chorismate biosynthesis from 3-dehydroquinate(PWY-6163), superpathway of phenylalanine, tyrosine and tryptophan biosynthesis(COMPLETE-ARO-ARA-PWY)
rxn00338_d0	Cytosol (c)	(1) L-Aspartate[c0] + (1) Oxygen[c0] => (1) H+[c0] + (1) Hydrogen peroxide[c0] + (1) Iminoaspartate[c0]		Aquca_026_00292.1.CDS		Nicotinate and nicotinamide metabolism(rn00760)	Biosynthesis(Biosynthesis), Cofactors, Prosthetic Groups, Electron Carriers Biosynthesis(Cofactor-Biosynthesis), NAD Biosynthesis(NAD-SYN), NAD Metabolism(NAD-Metabolism), NAD biosynthesis I (from aspartate)(PYRIDNUCSYN-PWY)
rxn18936_d0	Cytosol (c)	(1) 3-Hydroxy-octanoyl-ACPs[c0] <=> (1) H2O[c0] + (1) trans-Oct-2-enoyl-[acp][c0]	3-hydroxyacyl-[acyl-carrier-protein] dehydratase, FabZ form (EC 4.2.1.59)	Aquca_014_00575.2.CDS|Aquca_014_00575.3.CDS|Aquca_014_00575.1.CDS	AT2G22230,AT5G10160		Biosynthesis(Biosynthesis), Fatty Acid Biosynthesis(Fatty-acid-biosynthesis), Fatty Acids and Lipids Biosynthesis(Lipid-Biosynthesis), Palmitate Biosynthesis(Palmitate-Biosynthesis), palmitate biosynthesis II (bacteria and plants)(PWY-5971), superpathway of fatty acid biosynthesis II (plant)(PWY-5156)
rxn24780_c0	Plastid (d)	(1) 1-(9Z-octadecenoyl)-2-(7Z,10Z-hexadecadienoyl)-3-O-beta-D-galactosyl-sn-glycerol[d0] <=> (1) 1-(9Z-octadecenoyl)-2-(7Z,10Z,13Z-hexadecatrienoyl)-3-O-beta-D-galactosyl-sn-glycerol[d0] + (2) H+[d0]	Omega-3 fatty acid desaturase (EC 1.14.19.-)	Aquca_045_00112.1.CDS	AT2G29980,AT3G11170,AT5G05580		Biosynthesis(Biosynthesis), Fatty Acids and Lipids Biosynthesis(Lipid-Biosynthesis), glycolipid desaturation(PWY-782)
rxn05337_d0	Cytosol (c)	(1) (R)-3-Hydroxyhexanoyl-[acp][c0] + (1) NADP+[c0] <=> (1) 3-Oxohexanoyl-[acp][c0] + (1) H+[c0] + (1) NADPH[c0]		Aquca_025_00268.1.CDS|Aquca_003_00396.1.CDS|Aquca_072_00057.1.CDS|Aquca_054_00127.1.CDS|Aquca_011_00279.1.CDS|Aquca_002_01355.1.CDS|Aquca_025_00265.1.CDS|Aquca_004_00637.1.CDS|Aquca_020_00124.1.CDS|Aquca_004_00471.1.CDS|Aquca_004_00220.1.CDS|Aquca_025_00266.1.CDS		Fatty acid biosynthesis(rn00061)	Biosynthesis(Biosynthesis), Fatty Acid Biosynthesis(Fatty-acid-biosynthesis), Fatty Acids and Lipids Biosynthesis(Lipid-Biosynthesis), Palmitate Biosynthesis(Palmitate-Biosynthesis), palmitate biosynthesis II (bacteria and plants)(PWY-5971), superpathway of fatty acid biosynthesis II (plant)(PWY-5156)
rxn01629_c0	Cytosol (c)	(1) 5-Aminolevulinate[c0] <=> (1) (S)-4-Amino-5-oxopentanoate[c0]	Glutamate-1-semialdehyde aminotransferase (EC 5.4.3.8)	Aquca_021_00070.1.CDS|Aquca_021_00070.2.CDS	AT3G48730,AT5G63570	Porphyrin and chlorophyll metabolism(rn00860)	Biosynthesis(Biosynthesis), Cofactors, Prosthetic Groups, Electron Carriers Biosynthesis(Cofactor-Biosynthesis), Heme Biosynthesis(HEME-SYN), Porphyrin Compounds Biosynthesis(Porphyrin-Compounds-Biosynthesis), Tetrapyrrole Biosynthesis(Tetrapyrrole-Biosynthesis), heme biosynthesis I(PWY-5918), superpathway of proto- and siroheme biosynthesis(PWYQT-62), tetrapyrrole biosynthesis I(PWY-5188)
rxn04954_c0	Cytosol (c)	(1) 5-Methyltetrahydrofolate[c0] + (1) NAD+[c0] <=> (1) 5,10-Methylenetetrahydrofolate[c0] + (1) H+[c0] + (1) NADH[c0]	5,10-methylenetetrahydrofolate reductase (EC 1.5.1.20)	Aquca_005_00351.2.CDS|Aquca_014_00056.3.CDS|Aquca_014_00056.4.CDS|Aquca_014_00056.2.CDS|Aquca_005_00351.1.CDS|Aquca_014_00056.1.CDS	AT2G44160,AT3G59970	Carbon fixation pathways in prokaryotes(rn00720), Methane metabolism(rn00680), One carbon pool by folate(rn00670)	Biosynthesis(Biosynthesis), Cofactors, Prosthetic Groups, Electron Carriers Biosynthesis(Cofactor-Biosynthesis), Folate Biosynthesis(Folate-Biosynthesis), Vitamins Biosynthesis(Vitamin-Biosynthesis), folate transformations II(PWY-3841)
rxn24772_c0	Plastid (d)	(1) 1-(9Z,12Z-octadecadienoyl)-2-(7Z,10Z-hexadecadienoyl)-3-O-beta-D-galactosyl-sn-glycerol[d0] <=> (1) 1-(9Z,12Z,15Z-octadecatrienoyl)-2-(7Z,10Z-hexadecadienoyl)-3-O-beta-D-galactosyl-sn-glycerol[d0] + (2) H+[d0]	Omega-3 fatty acid desaturase (EC 1.14.19.-)	Aquca_045_00112.1.CDS	AT2G29980,AT3G11170,AT5G05580		Biosynthesis(Biosynthesis), Fatty Acids and Lipids Biosynthesis(Lipid-Biosynthesis), glycolipid desaturation(PWY-782)
rxn00420_c0	Cytosol (c)	(1) H2O[c0] + (1) O-Phospho-L-serine[c0] <=> (1) L-Serine[c0] + (1) Orthophosphate[c0]	Phosphoserine phosphatase (EC 3.1.3.3)	Aquca_002_00898.3.CDS|Aquca_002_00898.1.CDS|Aquca_002_00898.4.CDS|Aquca_002_00898.2.CDS	AT1G18640	Glycine, serine and threonine metabolism(rn00260), Methane metabolism(rn00680)	Amino Acids Biosynthesis(Amino-Acid-Biosynthesis), Biosynthesis(Biosynthesis), Individual Amino Acids Biosynthesis(IND-AMINO-ACID-SYN), Serine Biosynthesis(SERINE-BIOSYNTHESIS), serine biosynthesis(SERSYN-PWY)
rxn15271_d0	Cytosol (c)	(1) D-Glyceraldehyde 3-phosphate[c0] + (1) beta-D-Fructose 6-phosphate[c0] <=> (1) D-Erythrose 4-phosphate[c0] + (1) D-Xylulose 5-phosphate[c0]		Aquca_030_00125.1.CDS|Aquca_013_00643.1.CDS|Aquca_030_00125.2.CDS		Pentose phosphate pathway(rn00030)	(Photosynthesis), Autotrophic CO<sub>2</sub> Fixation(Autotrophic-CO2-Fixation), Biosynthesis(Biosynthesis), C1 Compounds Utilization and Assimilation(C1-COMPOUNDS), CO<sub>2</sub> Fixation(CO2-Fixation), Calvin-Benson-Bassham cycle(CALVIN-PWY), Carbohydrates Biosynthesis(Carbohydrates-Biosynthesis), Degradation/Utilization/Assimilation(Degradation), Generation of Precursor Metabolites and Energy…
rxn01008_g0	Cytosol (c)	(1) UDP-glucuronate[c0] <=> (1) UDP-D-galacturonate[c0]		Aquca_064_00048.1.CDS		Amino sugar and nucleotide sugar metabolism(rn00520), Starch and sucrose metabolism(rn00500)	Activation/Inactivation/Interconversion(Activation-Inactivation-Interconversion), Biosynthesis(Biosynthesis), Carbohydrates Biosynthesis(Carbohydrates-Biosynthesis), Interconversions(Interconversion), Sugar Nucleotides Biosynthesis(SUGAR-NUCLEOTIDES), Sugars Biosynthesis(CARBO-BIOSYNTHESIS), UDP-D-galacturonate biosynthesis I (from UDP-D-glucuronate)(PWY-4861), UDP-sugars interconversion(PWY-5114)
rxn19691_c0	Endoplasmic Reticulum (r)	(1) Isopentenyl diphosphate[r0] + (1) trans,trans-Farnesyl diphosphate[r0] => (1) Diphosphate[r0] + (1) Geranylgeranyl diphosphate[r0] + (1) H+[r0]	Geranylgeranyl pyrophosphate synthetase (EC 2.5.1.29)	Aquca_010_00472.2.CDS|Aquca_010_00472.1.CDS|Aquca_010_00472.4.CDS|Aquca_030_00300.1.CDS|Aquca_030_00300.2.CDS|Aquca_007_00555.1.CDS|Aquca_010_00472.5.CDS|Aquca_030_00300.3.CDS|Aquca_007_00555.2.CDS|Aquca_007_00555.4.CDS|Aquca_010_00472.3.CDS|Aquca_007_00555.3.CDS	AT1G49530,AT2G18620,AT2G18640,AT2G23800,AT3G14510,AT3G14530,AT3G14550,AT3G20160,AT3G29430,AT3G32040,AT4G36810,AT4G38460		Biosynthesis(Biosynthesis), Cofactors, Prosthetic Groups, Electron Carriers Biosynthesis(Cofactor-Biosynthesis), Diterpenoids Biosynthesis(DITERPENOID-SYN), Geranylgeranyldiphosphate Biosynthesis(GGPP-Biosynthesis), Phylloquinol Biosynthesis(Phylloquinone-Biosynthesis), Polyprenyl Biosynthesis(Polyprenyl-Biosynthesis), Quinol and Quinone Biosynthesis(Quinone-Biosynthesis), Secondary Metabolites B…
rxn28911_c0	Plastid (d)	(1) 2-Oxo-9-methylthiononanoic acid[d0] + (1) Acetyl-CoA[d0] + (1) H2O[d0] => (1) 2-(7'-Methylthio)heptylmalic acid[d0] + (1) CoA[d0] + (1) H+[d0]	Methylthioalkylmalate synthase (EC 2.3.3.-)	Aquca_002_00995.1.CDS|Aquca_006_00348.1.CDS|Aquca_072_00175.1.CDS	AT5G23010,AT5G23020		Biosynthesis(Biosynthesis), Glucosinolates Biosynthesis(GLUCOSINOLATE-SYN), Nitrogen-Containing Glucosides Biosynthesis(N-CONTAINING-GLUCOSIDE-SYN), Nitrogen-Containing Secondary Compounds Biosynthesis(N-CONTAINING-SECONDARY-CMPD-SYN), Secondary Metabolites Biosynthesis(SECONDARY-METABOLITE-BIOSYNTHESIS), aliphatic glucosinolate biosynthesis, side chain elongation cycle(PWYQT-4450)
rxn02928_d0	Cytosol (c)	(1) 2,3,4,5-Tetrahydrodipicolinate[c0] + (1) NAD+[c0] <=> (1) H+[c0] + (1) L-2,3-Dihydrodipicolinate[c0] + (1) NADH[c0]		Aquca_013_00417.1.CDS|Aquca_006_00079.2.CDS|Aquca_035_00252.1.CDS|Aquca_020_00260.1.CDS|Aquca_013_00417.3.CDS|Aquca_003_00879.1.CDS|Aquca_006_00080.1.CDS|Aquca_006_00079.1.CDS|Aquca_007_00756.1.CDS|Aquca_020_00256.1.CDS|Aquca_027_00304.2.CDS|Aquca_013_00488.1.CDS|Aquca_035_00250.1.CDS|Aquca_013_00417.5.CDS|Aquca_013_00417.4.CDS|Aquca_027_00304.3.CDS|Aquca_068_00004.1.CDS|Aquca_013_00417.2.CDS|Aqu…		Lysine biosynthesis(rn00300)	Amino Acids Biosynthesis(Amino-Acid-Biosynthesis), Biosynthesis(Biosynthesis), Individual Amino Acids Biosynthesis(IND-AMINO-ACID-SYN), Lysine Biosynthesis(LYSINE-SYN), lysine biosynthesis VI(PWY-5097), superpathway of lysine, threonine and methionine biosynthesis II(PWY-724)
rxn16289_r0	Cytosol (c)	(1) H+[c0] + (1) Hexadecanoic acid[c0] + (1) NADPH[c0] + (1) Oxygen[c0] => (1) 16-Hydroxypalmitate[c0] + (1) H2O[c0] + (1) NADP+[c0]		Aquca_072_00176.1.CDS|Aquca_013_00279.1.CDS|Aquca_045_00011.1.CDS|Aquca_002_01455.1.CDS|Aquca_013_00279.2.CDS|Aquca_011_00189.1.CDS|Aquca_004_00067.1.CDS		Cutin, suberine and wax biosynthesis(rn00073)	Biosynthesis(Biosynthesis), Cell Structures Biosynthesis(Cell-Structure-Biosynthesis), Epidermal Structures(EPIDERMAL-STRUCTURE), Fatty Acids and Lipids Biosynthesis(Lipid-Biosynthesis), Plant Cell Structures(PLANT-CELL-STRUCTURE), cutin biosynthesis(PWY-321)
rxn24762_r0	Plastid (d)	(1) 1-(9Z-octadecenoyl)-2-hexadecanoyl-3-O-beta-D-galactosyl-sn-glycerol[d0] <=> (1) 1-(9Z,12Z-octadecadienoyl)-2-hexadecanoyl-3-O-beta-D-galactosyl-sn-glycerol[d0] + (2) H+[d0]	Omega-6 fatty acid desaturase (EC 1.14.19.-)	Aquca_016_00190.8.CDS|Aquca_095_00003.1.CDS|Aquca_016_00190.5.CDS|Aquca_016_00190.3.CDS|Aquca_016_00190.6.CDS|Aquca_016_00190.7.CDS|Aquca_016_00190.4.CDS|Aquca_016_00190.2.CDS|Aquca_016_00190.1.CDS|Aquca_003_00369.1.CDS|Aquca_016_00190.9.CDS	AT3G12120,AT4G30950		Biosynthesis(Biosynthesis), Fatty Acids and Lipids Biosynthesis(Lipid-Biosynthesis), glycolipid desaturation(PWY-782)
rxn26738_r0	Endoplasmic Reticulum (r)	(1) H+[r0] + (1) NADPH[r0] + (1) Oxygen[r0] + (1) Sphinganine[r0] => (1) H2O[r0] + (1) NADP+[r0] + (1) Phytosphingosine[r0]	Sphinganine C(4)-monooxygenase (EC 1.14.13.169)	Aquca_014_00475.1.CDS|Aquca_002_00577.1.CDS|Aquca_006_00287.1.CDS	AT1G14290,AT1G69640		Biosynthesis(Biosynthesis), Fatty Acids and Lipids Biosynthesis(Lipid-Biosynthesis), sphingolipid biosynthesis (plants)(PWY-5129)
rxn02835_c0	Cytosol (c)	(1) H2O[c0] + (1) Phosphoribosyl-AMP[c0] <=> (1) 5-(5-Phospho-D-ribosylaminoformimino)-1-(5-phosphoribosyl)-imidazole-4-carboxamide[c0]	Phosphoribosyl-AMP cyclohydrolase (EC 3.5.4.19)	Aquca_015_00125.2.CDS|Aquca_015_00125.1.CDS	AT1G31860	Histidine metabolism(rn00340)	Amino Acids Biosynthesis(Amino-Acid-Biosynthesis), Biosynthesis(Biosynthesis), Histidine Biosynthesis(HISTIDINE-SYN), Individual Amino Acids Biosynthesis(IND-AMINO-ACID-SYN), histidine biosynthesis(HISTSYN-PWY)
rxn01329_c0	Cytosol (c)	(1) D-Mannose 6-phosphate[c0] <=> (1) D-Mannose 1-phosphate[c0]	Phosphomannomutase (EC 5.4.2.8)	Aquca_030_00154.1.CDS|Aquca_021_00119.3.CDS|Aquca_021_00119.2.CDS|Aquca_030_00154.5.CDS|Aquca_049_00021.2.CDS|Aquca_030_00154.2.CDS|Aquca_030_00154.3.CDS|Aquca_021_00119.1.CDS|Aquca_049_00021.1.CDS|Aquca_030_00154.4.CDS|Aquca_026_00343.1.CDS	AT2G45790	Amino sugar and nucleotide sugar metabolism(rn00520), Fructose and mannose metabolism(rn00051)	Ascorbate Biosynthesis(Ascorbate-Biosynthesis), Biosynthesis(Biosynthesis), Carbohydrates Biosynthesis(Carbohydrates-Biosynthesis), Cell Structures Biosynthesis(Cell-Structure-Biosynthesis), Cofactors, Prosthetic Groups, Electron Carriers Biosynthesis(Cofactor-Biosynthesis), GDP Mannose Biosynthesis(GDP-Mannose-Biosynthesis), GDP-mannose biosynthesis(PWY-5659), Sugar Nucleotides Biosynthesis(SUGA…
rxn27497_c0	Plastid (d)	(1) 3-Methyl-2-oxobutanoic acid[d0] + (1) Acetyl-CoA[d0] + (1) H2O[d0] => (1) CoA[d0] + (1) H+[d0] + (1) alpha-Isopropylmalate[d0]	2-isopropylmalate synthase (EC 2.3.3.13)	Aquca_013_00116.3.CDS|Aquca_013_00116.1.CDS|Aquca_014_00785.2.CDS|Aquca_014_00785.1.CDS|Aquca_013_00116.2.CDS|Aquca_016_00061.1.CDS	AT1G18500,AT1G74040,AT5G23010,AT5G23020		Amino Acids Biosynthesis(Amino-Acid-Biosynthesis), Biosynthesis(Biosynthesis), Individual Amino Acids Biosynthesis(IND-AMINO-ACID-SYN), Leucine Biosynthesis(LEUCINE-SYN), leucine biosynthesis(LEUSYN-PWY), superpathway of leucine, valine, and isoleucine biosynthesis(BRANCHED-CHAIN-AA-SYN-PWY)
rxn00120_g0	Cytosol (c)	(1) H2O[c0] + (1) UTP[c0] => (1) H+[c0] + (1) Orthophosphate[c0] + (1) UDP[c0]	Apyrase, ATP-diphosphatase (EC 3.6.1.5)	Aquca_007_00373.1.CDS|Aquca_006_00157.1.CDS	AT3G04080,AT5G18280	Pyrimidine metabolism(rn00240)	Biosynthesis(Biosynthesis), Nucleosides and Nucleotides Biosynthesis(Nucleotide-Biosynthesis), Pyrimidine Nucleotide Biosynthesis(PYR-NUC-SYN), Pyrimidine Nucleotides <i>de novo</i> Biosynthesis(Pyrimidine-De-Novo-Biosyn), pyrimidine ribonucleotides <i>de novo</i> biosynthesis(PWY0-162), pyrimidine ribonucleotides interconversion(PWY-5687)
rxn13414_c0	Cytosol (c)	(2) H2O[c0] + (1) UTP[c0] => (3) H+[c0] + (2) Orthophosphate[c0] + (1) UMP[c0]	Apyrase, ATP-diphosphatase (EC 3.6.1.5)	Aquca_007_00373.1.CDS|Aquca_006_00157.1.CDS	AT3G04080,AT5G18280		Biosynthesis(Biosynthesis), Nucleosides and Nucleotides Biosynthesis(Nucleotide-Biosynthesis), Pyrimidine Nucleotide Biosynthesis(PYR-NUC-SYN), Pyrimidine Nucleotides <i>de novo</i> Biosynthesis(Pyrimidine-De-Novo-Biosyn), pyrimidine ribonucleotides <i>de novo</i> biosynthesis(PWY0-162), pyrimidine ribonucleotides interconversion(PWY-5687)
rxn02814_c0	Cytosol (c)	(1) 4-Hydroxycinnamyl aldehyde[c0] + (1) H+[c0] + (1) NADPH[c0] <=> (1) 4-Coumaryl alcohol[c0] + (1) NADP+[c0]	Cinnamyl alcohol dehydrogenase/reductase (EC 1.1.1.195)	Aquca_037_00310.1.CDS|Aquca_026_00015.2.CDS|Aquca_037_00310.3.CDS|Aquca_351_00002.1.CDS|Aquca_010_00072.1.CDS|Aquca_037_00310.2.CDS|Aquca_010_00072.2.CDS|Aquca_010_00072.3.CDS|Aquca_010_00075.1.CDS|Aquca_023_00153.1.CDS|Aquca_026_00016.1.CDS|Aquca_026_00015.1.CDS|Aquca_023_00152.1.CDS|Aquca_083_00043.1.CDS|Aquca_083_00043.2.CDS	AT1G72680,AT2G21730,AT2G21890,AT3G19450,AT4G34230,AT4G37970,AT4G37980,AT4G37990,AT4G39330	Phenylpropanoid biosynthesis(rn00940)	Biosynthesis(Biosynthesis), Cell Structures Biosynthesis(Cell-Structure-Biosynthesis), Lignins Biosynthesis(LIGNIN-SYN), Phenylpropanoid Derivatives Biosynthesis(PHENYLPROPANOID-SYN), Plant Cell Structures(PLANT-CELL-STRUCTURE), Secondary Cell Wall(SECONDARY-CELL-WALL), Secondary Metabolites Biosynthesis(SECONDARY-METABOLITE-BIOSYNTHESIS), phenylpropanoid biosynthesis(PWY-361)
rxn24131_c0	Cytosol (c)	(1) 4-Aminobenzoate[c0] + (1) H+[c0] + (1) UDP-glucose[c0] <=> (1) UDP[c0] + (1) p-PAPA-Glc[c0]	UDP-glucose:p-aminobenzoate glucosyltransferase	Aquca_066_00007.1.CDS|Aquca_002_00095.1.CDS|Aquca_058_00019.1.CDS|Aquca_058_00020.1.CDS|Aquca_034_00094.1.CDS|Aquca_034_00091.1.CDS	AT1G05560,AT2G43820,AT2G43840		Biosynthesis(Biosynthesis), Cofactors, Prosthetic Groups, Electron Carriers Biosynthesis(Cofactor-Biosynthesis), Folate Biosynthesis(Folate-Biosynthesis), Vitamins Biosynthesis(Vitamin-Biosynthesis), tetrahydrofolate biosynthesis II(PWY-3742)
rxn03173_c0	Cytosol (c)	(1) 7,8-Dihydroneopterin 3'-triphosphate[c0] + (1) H2O[c0] => (1) Dihydroneopterin phosphate[c0] + (1) Diphosphate[c0] + (2) H+[c0]	Dihydroneopterin triphosphate diphosphatase (EC 3.6.1.n4)	Aquca_045_00137.6.CDS|Aquca_045_00137.2.CDS|Aquca_045_00137.3.CDS|Aquca_010_00220.1.CDS|Aquca_045_00137.4.CDS|Aquca_045_00137.5.CDS|Aquca_045_00137.1.CDS|Aquca_010_00220.2.CDS	AT1G68760	Folate biosynthesis(rn00790)	6-Hydroxymethyl-dihydropterin diphosphate Biosynthesis(6-HM-Dihydropterin-PP-Biosynthesis), 6-hydroxymethyl-dihydropterin diphosphate biosynthesis I(PWY-6147), Biosynthesis(Biosynthesis), Cofactors, Prosthetic Groups, Electron Carriers Biosynthesis(Cofactor-Biosynthesis), Folate Biosynthesis(Folate-Biosynthesis), Vitamins Biosynthesis(Vitamin-Biosynthesis), tetrahydrofolate biosynthesis II(PWY-37…
rxn15192_c0	Cytosol (c)	(1) beta-D-Xylose[c0] <=> (1) D-Xylulose[c0]	Xylose isomerase (EC 5.3.1.5)	Aquca_068_00036.4.CDS|Aquca_068_00036.1.CDS|Aquca_068_00036.3.CDS|Aquca_068_00036.6.CDS|Aquca_068_00036.5.CDS|Aquca_068_00036.2.CDS	AT5G57655	Pentose and glucuronate interconversions(rn00040)	Carbohydrates Degradation(Carbohydrates-Degradation), Degradation/Utilization/Assimilation(Degradation), Sugars Degradation(Sugars-And-Polysaccharides), Xylose Degradation(Xylose-Degradation), xylose degradation I(XYLCAT-PWY)
rxn14133_c0	Cytosol (c)	(1) 3'-Phosphoadenylyl sulfate[c0] + (1) 3-Methylthiopropyl-desulfoglucosinolate[c0] => (1) Adenosine 3',5'-bisphosphate[c0] + (1) Glucoiberverin[c0] + (1) H+[c0]	Desulfoglucosinolate sulfotransferase (EC 2.8.2.-)	Aquca_035_00218.1.CDS	AT1G18590,AT1G74090,AT1G74100	Glucosinolate biosynthesis(rn00966)	Biosynthesis(Biosynthesis), Glucosinolates Biosynthesis(GLUCOSINOLATE-SYN), Nitrogen-Containing Glucosides Biosynthesis(N-CONTAINING-GLUCOSIDE-SYN), Nitrogen-Containing Secondary Compounds Biosynthesis(N-CONTAINING-SECONDARY-CMPD-SYN), Secondary Metabolites Biosynthesis(SECONDARY-METABOLITE-BIOSYNTHESIS), glucosinolate biosynthesis from homomethionine(PWY-1187)
rxn27684_c0	Plastid (d)	(1) AMP[d0] + (1) ATP[d0] + (1) H+[d0] <=> (2) ADP[d0]	Adenylate kinase (EC 2.7.4.3)	Aquca_142_00019.3.CDS|Aquca_052_00039.1.CDS|Aquca_040_00031.3.CDS|Aquca_007_00468.2.CDS|Aquca_014_00903.1.CDS|Aquca_040_00031.4.CDS|Aquca_007_00468.1.CDS|Aquca_027_00346.1.CDS|Aquca_014_00145.4.CDS|Aquca_011_00243.2.CDS|Aquca_014_00145.1.CDS|Aquca_013_00669.2.CDS|Aquca_023_00014.2.CDS|Aquca_011_00243.1.CDS|Aquca_014_00145.6.CDS|Aquca_027_00346.2.CDS|Aquca_040_00031.2.CDS|Aquca_142_00019.1.CDS|Aqu…	AT2G37250,AT5G47840,AT5G50370,AT5G63400		Biosynthesis(Biosynthesis), Nucleosides and Nucleotides Biosynthesis(Nucleotide-Biosynthesis), Purine Nucleotide <i>De Novo</i> Biosynthesis(Purine-Nucleotide-De-Novo-Biosynthesis), Purine Nucleotide Biosynthesis(PUR-NUC-SYN), adenosine nucleotides <i>de novo</i> biosynthesis(PWY-6126), purine nucleotide metabolism (phosphotransfer and nucleotide modification)(DENOVOPURINE3-PWY)
rxn24782_c0	Plastid (d)	(1) 1-(9Z,12Z-octadecadienoyl)-2-hexadecanoyl-3-O-beta-D-galactosyl-sn-glycerol[d0] <=> (1) 1-(9Z,12Z-octadecadienoyl)-2-(7Z-hexadecenoyl)-3-O-beta-D-galactosyl-sn-glycerol[d0] + (2) H+[d0]	Palmitoyl-monogalactosyldiacylglycerol delta-7 desaturase (EC 1.14.19.-)	Aquca_111_00027.1.CDS|Aquca_020_00094.4.CDS|Aquca_008_00281.1.CDS|Aquca_124_00013.2.CDS|Aquca_020_00094.2.CDS|Aquca_124_00013.1.CDS|Aquca_020_00094.1.CDS|Aquca_020_00094.3.CDS	AT3G15850		Biosynthesis(Biosynthesis), Fatty Acids and Lipids Biosynthesis(Lipid-Biosynthesis), glycolipid desaturation(PWY-782)
rxn01353_n0	Cytosol (c)	(1) ATP[c0] + (1) dGDP[c0] <=> (1) ADP[c0] + (1) dGTP[c0]		Aquca_037_00165.1.CDS|Aquca_013_00095.5.CDS|Aquca_053_00057.1.CDS|Aquca_123_00014.1.CDS|Aquca_053_00057.3.CDS|Aquca_013_00095.3.CDS|Aquca_013_00095.1.CDS|Aquca_013_00095.4.CDS|Aquca_037_00165.3.CDS|Aquca_020_00508.1.CDS|Aquca_013_00095.2.CDS|Aquca_037_00165.2.CDS|Aquca_053_00057.2.CDS		Purine metabolism(rn00230)	Biosynthesis(Biosynthesis), Nucleosides and Nucleotides Biosynthesis(Nucleotide-Biosynthesis), Purine Nucleotide <i>De Novo</i> Biosynthesis(Purine-Nucleotide-De-Novo-Biosynthesis), Purine Nucleotide Biosynthesis(PUR-NUC-SYN), purine nucleotide metabolism (phosphotransfer and nucleotide modification)(DENOVOPURINE3-PWY)
rxn22454_c0	Cytosol (c)	(1) (9Z,12Z,15Z)-Octadecatrienoic acid[c0] + (2) NADPH[c0] + (1) Oxygen[c0] => (1) 9,10-epoxyoctadeca-12,15-dienoate[c0] + (1) H2O[c0] + (2) NADP+[c0]	Free fatty acids epoxidase [oleate, linoleate, linolenate] (no EC)	Aquca_027_00388.1.CDS|Aquca_122_00018.1.CDS|Aquca_077_00055.1.CDS|Aquca_122_00018.2.CDS	AT5G04660		Biosynthesis(Biosynthesis), Fatty Acid Biosynthesis(Fatty-acid-biosynthesis), Fatty Acids and Lipids Biosynthesis(Lipid-Biosynthesis), poly-hydroxy fatty acids biosynthesis(PWY-6710)
rxn25661_d0	Cytosol (c)	(1) NADP+[c0] + (1) R-3-hydroxy-cis-vaccenoyl-ACPs[c0] <=> (1) 3-oxo-cis-vaccenoyl-ACPs[c0] + (1) H+[c0] + (1) NADPH[c0]		Aquca_025_00268.1.CDS|Aquca_003_00396.1.CDS|Aquca_072_00057.1.CDS|Aquca_054_00127.1.CDS|Aquca_011_00279.1.CDS|Aquca_002_01355.1.CDS|Aquca_025_00265.1.CDS|Aquca_004_00637.1.CDS|Aquca_020_00124.1.CDS|Aquca_004_00471.1.CDS|Aquca_004_00220.1.CDS|Aquca_025_00266.1.CDS			<i>cis</i>-vaccenate biosynthesis(PWY-5973), Biosynthesis(Biosynthesis), Fatty Acid Biosynthesis(Fatty-acid-biosynthesis), Fatty Acids and Lipids Biosynthesis(Lipid-Biosynthesis)
rxn22459_v0	Vacuole (v)	(1) (9Z,12Z,15Z)-Octadecatrienoic acid[v0] + (2) NADPH[v0] + (1) Oxygen[v0] => (1) 15,16-epoxyoctadeca-9,12-dienoate[v0] + (1) H2O[v0] + (2) NADP+[v0]	Free fatty acids epoxidase [oleate, linoleate, linolenate] (no EC)	Aquca_014_00931.1.CDS|Aquca_004_00092.1.CDS|Aquca_004_00092.2.CDS	AT5G04660		Biosynthesis(Biosynthesis), Fatty Acid Biosynthesis(Fatty-acid-biosynthesis), Fatty Acids and Lipids Biosynthesis(Lipid-Biosynthesis), poly-hydroxy fatty acids biosynthesis(PWY-6710)
rxn00689_d0	Cytosol (c)	(1) ATP[c0] + (1) L-Glutamate[c0] + (1) Tetrahydrofolate[c0] => (1) ADP[c0] + (1) H+[c0] + (1) Orthophosphate[c0] + (1) Tetrahydrofolyl-[Glu](2)[c0]		Aquca_013_00145.2.CDS|Aquca_013_00145.1.CDS|Aquca_009_00862.1.CDS		Folate biosynthesis(rn00790)	Biosynthesis(Biosynthesis), Cofactors, Prosthetic Groups, Electron Carriers Biosynthesis(Cofactor-Biosynthesis), Folate Biosynthesis(Folate-Biosynthesis), Vitamins Biosynthesis(Vitamin-Biosynthesis), tetrahydrofolate biosynthesis II(PWY-3742)
rxn24804_d0	Plastid (d)	(1) 1-(9Z,12Z-octadecadienoyl)-2-hexadecanoyl-sn-glycero-3-phospho-(1'-sn-glycerol)[d0] <=> (1) 1-(9Z,12Z,15Z-octadecatrienoyl)-2-hexadecanoyl-sn-glycero-3-phospho-(1'-sn-glycerol)[d0] + (2) H+[d0]	Omega-3 fatty acid desaturase (EC 1.14.19.-)	Aquca_045_00112.1.CDS	AT2G29980,AT3G11170,AT5G05580		Biosynthesis(Biosynthesis), Fatty Acids and Lipids Biosynthesis(Lipid-Biosynthesis), Phospholipid Biosynthesis(Phospholipid-Biosynthesis), phospholipid desaturation(PWY-762)
rxn22459_c0	Vacuole (v)	(1) (9Z,12Z,15Z)-Octadecatrienoic acid[v0] + (2) NADPH[v0] + (1) Oxygen[v0] => (1) 15,16-epoxyoctadeca-9,12-dienoate[v0] + (1) H2O[v0] + (2) NADP+[v0]	Free fatty acids epoxidase [oleate, linoleate, linolenate] (no EC)	Aquca_027_00388.1.CDS|Aquca_122_00018.1.CDS|Aquca_077_00055.1.CDS|Aquca_122_00018.2.CDS	AT5G04660		Biosynthesis(Biosynthesis), Fatty Acid Biosynthesis(Fatty-acid-biosynthesis), Fatty Acids and Lipids Biosynthesis(Lipid-Biosynthesis), poly-hydroxy fatty acids biosynthesis(PWY-6710)
rxn20644_c0	Plastid (d)	(1) Aminoimidazole ribotide[d0] + (1) S-Adenosyl-L-methionine[d0] <=> (1) 4-Amino-2-methyl-5-phosphomethylpyrimidine[d0] + (1) 5'-Deoxyadenosine[d0] + (1) CO[d0] + (1) Formate[d0] + (2) H+[d0] + (1) L-Methionine[d0]	Hydroxymethylpyrimidine phosphate synthase ThiC (EC 4.1.99.17)	Aquca_072_00006.2.CDS|Aquca_072_00006.7.CDS|Aquca_072_00006.3.CDS|Aquca_072_00006.4.CDS|Aquca_072_00006.1.CDS|Aquca_072_00006.6.CDS|Aquca_072_00006.5.CDS	AT2G29630		4-amino-2-methyl-5-diphosphomethylpyrimidine biosynthesis(PWY-6890), Biosynthesis(Biosynthesis), Cofactors, Prosthetic Groups, Electron Carriers Biosynthesis(Cofactor-Biosynthesis), Thiamin Biosynthesis(Thiamine-Biosynthesis), Vitamins Biosynthesis(Vitamin-Biosynthesis), superpathway of thiamin diphosphate biosynthesis III (eukaryotes)(THISYNARA-PWY)
rxn06729_m0	Cytosol (c)	(1) (3R)-3-Hydroxytetradecanoyl-[acyl-carrier protein][c0] + (1) UDP-N-acetyl-D-glucosamine[c0] => (1) Acyl-carrier protein[c0] + (1) UDP-3-O-(3-hydroxytetradecanoyl)-N-acetylglucosamine[c0]	Acyl-[acyl-carrier-protein]--UDP-N-acetylglucosamine O-acyltransferase (EC 2.3.1.129)	Aquca_025_00159.3.CDS|Aquca_025_00159.2.CDS|Aquca_025_00159.1.CDS	AT4G29540	Lipopolysaccharide biosynthesis(rn00540)	Biosynthesis(Biosynthesis), Cell Structures Biosynthesis(Cell-Structure-Biosynthesis), Fatty Acids and Lipids Biosynthesis(Lipid-Biosynthesis), Lipopolysaccharide Biosynthesis(Lipopolysaccharide-Biosynthesis), lipid IV<sub>A</sub> biosynthesis(NAGLIPASYN-PWY), superpathway of (KDO)<SUB>2</SUB>-lipid A biosynthesis(KDO-NAGLIPASYN-PWY)
rxn00527_m0	Cytosol (c)	(1) 2-Oxoglutarate[c0] + (1) L-Tyrosine[c0] <=> (1) 3-(4-Hydroxyphenyl)pyruvate[c0] + (1) L-Glutamate[c0]		Aquca_039_00093.1.CDS|Aquca_001_00635.3.CDS|Aquca_036_00068.3.CDS|Aquca_033_00026.1.CDS|Aquca_036_00068.4.CDS|Aquca_001_00635.4.CDS|Aquca_001_00429.3.CDS|Aquca_017_00022.1.CDS|Aquca_033_00025.2.CDS|Aquca_014_00130.1.CDS|Aquca_001_00429.2.CDS|Aquca_036_00068.2.CDS|Aquca_033_00025.1.CDS|Aquca_039_00093.2.CDS|Aquca_001_00635.1.CDS|Aquca_014_00130.2.CDS|Aquca_001_00429.1.CDS|Aquca_001_00635.2.CDS|Aqu…		Isoquinoline alkaloid biosynthesis(rn00950), Novobiocin biosynthesis(rn00401), Phenylalanine, tyrosine and tryptophan biosynthesis(rn00400), Tyrosine metabolism(rn00350), Ubiquinone and other terpenoid-quinone biosynthesis(rn00130)	(S)-reticuline biosynthesis I(PWY-3581), 4-hydroxyphenylpyruvate biosynthesis(PWY-5886), Alkaloids Biosynthesis(ALKALOIDS-SYN), Amino Acids Biosynthesis(Amino-Acid-Biosynthesis), Amino Acids Degradation(Amino-Acid-Degradation), Aromatic Compounds Biosynthesis(AROMATIC-COMPOUNDS-BIOSYN), Biosynthesis(Biosynthesis), Cinnamates Biosynthesis(CINNAMATE-SYN), Cofactors, Prosthetic Groups, Electron Carr…
rxn24330_x0	Cytosol (c)	(1) 2-Succinylbenzoate[c0] + (1) ATP[c0] + (1) CoA[c0] <=> (1) 2-Succinylbenzoyl-CoA[c0] + (1) ADP[c0] + (1) Orthophosphate[c0]	O-succinylbenzoic acid--CoA ligase (EC 6.2.1.26)	Aquca_011_00266.1.CDS|Aquca_001_00399.6.CDS|Aquca_001_00399.2.CDS|Aquca_009_00108.1.CDS|Aquca_011_00266.2.CDS|Aquca_001_00399.3.CDS|Aquca_001_00399.5.CDS|Aquca_001_00399.4.CDS|Aquca_001_00399.1.CDS|Aquca_013_00859.1.CDS|Aquca_001_00399.7.CDS|Aquca_009_00108.2.CDS	AT1G30520		1,4-Dihydroxy-2-Naphthoate Biosynthesis(DHNA-Biosynthesis), 1,4-dihydroxy-2-naphthoate biosynthesis II (plants)(PWY-5791), Biosynthesis(Biosynthesis), Cofactors, Prosthetic Groups, Electron Carriers Biosynthesis(Cofactor-Biosynthesis), Phenylpropanoid Derivatives Biosynthesis(PHENYLPROPANOID-SYN), Phylloquinol Biosynthesis(Phylloquinone-Biosynthesis), Quinol and Quinone Biosynthesis(Quinone-Biosy…
rxn02988_c0	Cytosol (c)	(2) H2O[c0] + (1) Orthophosphate[c0] + (1) Quinolinate[c0] <=> (1) Glycerone phosphate[c0] + (1) Iminoaspartate[c0]	Quinolinate synthetase (EC 2.5.1.72)	Aquca_011_00468.1.CDS	AT5G50210	Nicotinate and nicotinamide metabolism(rn00760)	Biosynthesis(Biosynthesis), Cofactors, Prosthetic Groups, Electron Carriers Biosynthesis(Cofactor-Biosynthesis), NAD Biosynthesis(NAD-SYN), NAD Metabolism(NAD-Metabolism), NAD biosynthesis I (from aspartate)(PYRIDNUCSYN-PWY)
rxn00124_c0	Cytosol (c)	(1) ATP[c0] + (1) Pyridoxal[c0] => (1) ADP[c0] + (1) H+[c0] + (1) Pyridoxal phosphate[c0]	Pyridoxal kinase (EC 2.7.1.35)	Aquca_041_00156.1.CDS|Aquca_041_00156.4.CDS|Aquca_041_00156.2.CDS|Aquca_041_00156.3.CDS	AT5G37850	Vitamin B6 metabolism(rn00750)	Biosynthesis(Biosynthesis), Cofactors, Prosthetic Groups, Electron Carriers Biosynthesis(Cofactor-Biosynthesis), Vitamin B<sub>6</sub> Biosynthesis(Vitamin-B6-Biosynthesis), Vitamins Biosynthesis(Vitamin-Biosynthesis), pyridoxal 5'-phosphate salvage pathway(PLPSAL-PWY)
rxn21635_w0	Cytosol (c)	(1) D-Glyceraldehyde 3-phosphate[c0] + (1) D-Ribose 5-phosphate[c0] + (1) L-Glutamine[c0] => (1) H+[c0] + (3) H2O[c0] + (1) L-Glutamate[c0] + (1) Orthophosphate[c0] + (1) Pyridoxal phosphate[c0]	Pyridoxine biosynthesis glutamine amidotransferase, glutaminase subunit (EC 2.4.2.-) ; Pyridoxine biosynthesis glutamine amidotransferase, synthase subunit (EC 2.4.2.-)	Aquca_081_00019.2.CDS|Aquca_004_00352.1.CDS|Aquca_081_00019.1.CDS|Aquca_001_00492.1.CDS|Aquca_081_00019.3.CDS|Aquca_045_00090.2.CDS|Aquca_045_00090.1.CDS	AT2G38230,AT5G01410,AT5G60540		Biosynthesis(Biosynthesis), Cofactors, Prosthetic Groups, Electron Carriers Biosynthesis(Cofactor-Biosynthesis), Vitamin B<sub>6</sub> Biosynthesis(Vitamin-B6-Biosynthesis), Vitamins Biosynthesis(Vitamin-Biosynthesis), pyridoxal 5'-phosphate biosynthesis II(PWY-6466)
rxn01115_x0	Cytosol (c)	(1) 6-Phospho-D-gluconate[c0] + (1) NADP+[c0] => (1) CO2[c0] + (1) D-Ribulose 5-phosphate[c0] + (1) NADPH[c0]		Aquca_002_00995.1.CDS|Aquca_006_00348.1.CDS|Aquca_072_00175.1.CDS		Glutathione metabolism(rn00480), Pentose phosphate pathway(rn00030)	Generation of Precursor Metabolites and Energy(Energy-Metabolism), Pentose Phosphate Pathways(Pentose-Phosphate-Cycle), pentose phosphate pathway (oxidative branch)(OXIDATIVEPENT-PWY), pentose phosphate pathway(PENTOSE-P-PWY)
rxn24360_d0	Cytosol (c)	(1) H+[c0] + (1) NADPH[c0] + (1) dihydroGG-chl a[c0] => (1) NADP+[c0] + (1) tetrahydroGG-chl a[c0]		Aquca_002_00619.1.CDS			Biosynthesis(Biosynthesis), Chlorophyll <i>a</i>-Biosynthesis(Chlorophyll-a-Biosynthesis), Chlorophyll Biosynthesis(Chlorophyll-Biosynthesis), Cofactors, Prosthetic Groups, Electron Carriers Biosynthesis(Cofactor-Biosynthesis), Porphyrin Compounds Biosynthesis(Porphyrin-Compounds-Biosynthesis), chlorophyll <i>a</i> biosynthesis II(PWY-5064)
rxn25630_c0	Cytosol (c)	(1) Dihydroconiferyl alcohol[c0] + (1) UDP-glucose[c0] <=> (1) UDP[c0] + (1) dihydroconiferyl alcohol glucoside[c0]	Coniferyl-alcohol and sinapyl-alcohol glucosyltransferase (EC 2.4.1.111)	Aquca_012_00157.1.CDS|Aquca_013_00140.1.CDS|Aquca_013_00138.1.CDS|Aquca_031_00073.1.CDS|Aquca_013_00137.1.CDS	AT3G50740,AT5G66690		Biosynthesis(Biosynthesis), Lignins Biosynthesis(LIGNIN-SYN), Metabolic Clusters(Metabolic-Clusters), Phenylpropanoid Derivatives Biosynthesis(PHENYLPROPANOID-SYN), Secondary Metabolites Biosynthesis(SECONDARY-METABOLITE-BIOSYNTHESIS), monolignol glucosides biosynthesis(PWY-83)
rxn00029_c0	Cytosol (c)	(2) 5-Aminolevulinate[c0] => (1) H+[c0] + (2) H2O[c0] + (1) Porphobilinogen[c0]	Porphobilinogen synthase (EC 4.2.1.24)	Aquca_002_00992.3.CDS|Aquca_083_00057.3.CDS|Aquca_002_00992.2.CDS|Aquca_083_00057.2.CDS|Aquca_002_00992.4.CDS|Aquca_083_00057.1.CDS|Aquca_002_00992.1.CDS	AT1G44318,AT1G69740	Porphyrin and chlorophyll metabolism(rn00860)	Biosynthesis(Biosynthesis), Cofactors, Prosthetic Groups, Electron Carriers Biosynthesis(Cofactor-Biosynthesis), Heme Biosynthesis(HEME-SYN), Porphyrin Compounds Biosynthesis(Porphyrin-Compounds-Biosynthesis), Tetrapyrrole Biosynthesis(Tetrapyrrole-Biosynthesis), heme biosynthesis I(PWY-5918), superpathway of proto- and siroheme biosynthesis(PWYQT-62), tetrapyrrole biosynthesis I(PWY-5188)
rxn22457_c0	Vacuole (v)	(1) (9Z,12Z,15Z)-Octadecatrienoic acid[v0] + (2) NADPH[v0] + (1) Oxygen[v0] => (1) 12,13-epoxyoctadeca-9,15-dienoate[v0] + (1) H2O[v0] + (2) NADP+[v0]	Free fatty acids epoxidase [oleate, linoleate, linolenate] (no EC)	Aquca_027_00388.1.CDS|Aquca_122_00018.1.CDS|Aquca_077_00055.1.CDS|Aquca_122_00018.2.CDS	AT5G04660		Biosynthesis(Biosynthesis), Fatty Acid Biosynthesis(Fatty-acid-biosynthesis), Fatty Acids and Lipids Biosynthesis(Lipid-Biosynthesis), poly-hydroxy fatty acids biosynthesis(PWY-6710)
rxn01111_c0	Cytosol (c)	(1) ATP[c0] + (1) D-Ribulose 5-phosphate[c0] => (1) ADP[c0] + (1) D-Ribulose 1,5-bisphosphate[c0] + (1) H+[c0]	NADPH-dependent glyceraldehyde-3-phosphate dehydrogenase (EC 1.2.1.13) ; Phosphoribulokinase (EC 2.7.1.19) ; Protein CP12, regulation of Calvin cycle via association/dissociation of PRK/CP12/GAPDH complex	Aquca_015_00304.1.CDS|Aquca_015_00304.2.CDS|Aquca_003_00555.1.CDS|Aquca_015_00304.4.CDS|Aquca_007_00965.1.CDS|Aquca_047_00081.3.CDS|Aquca_047_00081.4.CDS|Aquca_005_00608.1.CDS|Aquca_047_00081.1.CDS|Aquca_047_00081.5.CDS|Aquca_015_00304.3.CDS|Aquca_047_00081.2.CDS|Aquca_067_00020.1.CDS	AT1G12900,AT1G32060,AT1G42970,AT1G76560,AT2G47400,AT3G26650,AT3G62410	Carbon fixation in photosynthetic organisms(rn00710)	(Photosynthesis), Autotrophic CO<sub>2</sub> Fixation(Autotrophic-CO2-Fixation), Biosynthesis(Biosynthesis), C1 Compounds Utilization and Assimilation(C1-COMPOUNDS), CO<sub>2</sub> Fixation(CO2-Fixation), Calvin-Benson-Bassham cycle(CALVIN-PWY), Carbohydrates Biosynthesis(Carbohydrates-Biosynthesis), Degradation/Utilization/Assimilation(Degradation), Generation of Precursor Metabolites and Energy…
rxn24866_r0	Plastid (d)	(1) 1,2-(9Z,12Z-octadecadienoyl)-3-O-beta-D-galactosyl-sn-glycerol[d0] <=> (1) 1-18:3-2-18:2-monogalactosyldiacylglycerol[d0] + (2) H+[d0]		Aquca_045_00112.1.CDS			Biosynthesis(Biosynthesis), Fatty Acids and Lipids Biosynthesis(Lipid-Biosynthesis), glycolipid desaturation(PWY-782)
rxn00642_c0	Cytosol (c)	(1) GDP-mannose[c0] => (1) GDP-4-dehydro-6-deoxy-D-mannose[c0] + (1) H2O[c0]	GDP-mannose 4,6-dehydratase (EC 4.2.1.47)	Aquca_102_00022.3.CDS|Aquca_102_00022.2.CDS|Aquca_014_00879.6.CDS|Aquca_014_00879.3.CDS|Aquca_039_00004.2.CDS|Aquca_030_00234.3.CDS|Aquca_014_00879.5.CDS|Aquca_014_00879.4.CDS|Aquca_102_00022.1.CDS|Aquca_030_00234.2.CDS|Aquca_014_00879.2.CDS|Aquca_014_00879.1.CDS|Aquca_030_00234.1.CDS|Aquca_102_00022.4.CDS|Aquca_039_00004.1.CDS	AT3G51160,AT5G66280	Amino sugar and nucleotide sugar metabolism(rn00520), Fructose and mannose metabolism(rn00051)	Biosynthesis(Biosynthesis), Carbohydrates Biosynthesis(Carbohydrates-Biosynthesis), Cell Structures Biosynthesis(Cell-Structure-Biosynthesis), GDP-L-fucose biosynthesis I (from GDP-D-mannose)(PWY-66), Sugar Nucleotides Biosynthesis(SUGAR-NUCLEOTIDES), Sugars Biosynthesis(CARBO-BIOSYNTHESIS), colanic acid building blocks biosynthesis(COLANSYN-PWY)
rxn20176_c0	Cytosol (c)	(1) ATP[c0] + (1) MANNOSE[c0] <=> (1) ADP[c0] + (1) D-Mannose 6-phosphate[c0] + (1) H+[c0]	Hexokinase (EC 2.7.1.1)	Aquca_020_00402.2.CDS|Aquca_014_00699.1.CDS|Aquca_020_00402.1.CDS|Aquca_001_00235.1.CDS|Aquca_007_00061.1.CDS|Aquca_008_00150.1.CDS|Aquca_001_00235.2.CDS	AT1G50460,AT2G19860,AT3G20040,AT4G29130		Carbohydrates Degradation(Carbohydrates-Degradation), D-mannose degradation(MANNCAT-PWY-ARA), Degradation/Utilization/Assimilation(Degradation), Sugars Degradation(Sugars-And-Polysaccharides), mannitol degradation II(PWY-3861)
rxn04381_c0	Cytosol (c)	(1) H+[c0] + (1) NADPH[c0] + (1) Oxygen[c0] + (1) Sphinganine[c0] => (1) H2O[c0] + (1) NADP+[c0] + (1) Phytosphingosine[c0]	Sphinganine C(4)-monooxygenase (EC 1.14.13.169)	Aquca_007_00349.1.CDS|Aquca_020_00463.1.CDS|Aquca_017_00209.1.CDS|Aquca_003_00057.1.CDS	AT1G14290,AT1G69640	Sphingolipid metabolism(rn00600)	Biosynthesis(Biosynthesis), Fatty Acids and Lipids Biosynthesis(Lipid-Biosynthesis), sphingolipid biosynthesis (plants)(PWY-5129)
rxn16300_r0	Cytosol (c)	(1) (9R,10R)-Dihydroxyoctadecanoic acid[c0] + (1) H+[c0] + (1) NADPH[c0] + (1) Oxygen[c0] => (1) 9,10,18-Trihydroxystearate[c0] + (1) H2O[c0] + (1) NADP+[c0]	Fatty acid omega-hydroxylase (EC 1.14.13.-)	Aquca_072_00176.1.CDS|Aquca_013_00279.1.CDS|Aquca_045_00011.1.CDS|Aquca_002_01455.1.CDS|Aquca_013_00279.2.CDS|Aquca_011_00189.1.CDS|Aquca_004_00067.1.CDS	AT1G01600,AT2G27690,AT2G45970,AT4G00360	Cutin, suberine and wax biosynthesis(rn00073)	Biosynthesis(Biosynthesis), Cell Structures Biosynthesis(Cell-Structure-Biosynthesis), Epidermal Structures(EPIDERMAL-STRUCTURE), Fatty Acids and Lipids Biosynthesis(Lipid-Biosynthesis), Plant Cell Structures(PLANT-CELL-STRUCTURE), cutin biosynthesis(PWY-321)
rxn01478_c0	Cytosol (c)	(1) Ethanolamine phosphate[c0] + (1) S-Adenosyl-L-methionine[c0] <=> (1) H+[c0] + (1) N-Methylethanolamine phosphate[c0] + (1) S-Adenosyl-L-homocysteine[c0]	Phosphoethanolamine N-methyltransferase (EC 2.1.1.103)	Aquca_010_00709.3.CDS|Aquca_035_00188.1.CDS|Aquca_010_00709.1.CDS|Aquca_010_00709.2.CDS|Aquca_013_00392.1.CDS	AT1G48600,AT1G73600,AT3G18000	Glycerophospholipid metabolism(rn00564)	Biosynthesis(Biosynthesis), Choline Biosynthesis(Choline-Biosynthesis), Fatty Acids and Lipids Biosynthesis(Lipid-Biosynthesis), Phosphatidylcholine Biosynthesis(PhosphatidylcholineBiosynthesis), Phospholipid Biosynthesis(Phospholipid-Biosynthesis), choline biosynthesis I(PWY-3385), phosphatidylcholine biosynthesis II(PWY4FS-2), phosphatidylcholine biosynthesis III(PWY4FS-3), phosphatidylcholine …
rxn00151_d0	Cytosol (c)	(1) ATP[c0] + (1) Orthophosphate[c0] + (1) Pyruvate[c0] => (1) AMP[c0] + (1) Diphosphate[c0] + (2) H+[c0] + (1) Phosphoenolpyruvate[c0]		Aquca_021_00070.1.CDS|Aquca_021_00070.2.CDS		Carbon fixation in photosynthetic organisms(rn00710), Pyruvate metabolism(rn00620)	(Photosynthesis), Amino Acids Biosynthesis(Amino-Acid-Biosynthesis), Biosynthesis(Biosynthesis), C4 photosynthetic carbon assimilation cycle(PWY-241), Generation of Precursor Metabolites and Energy(Energy-Metabolism), Glutamine Biosynthesis(GLUTAMINE-SYN), Individual Amino Acids Biosynthesis(IND-AMINO-ACID-SYN), Transport(Transport-Pathways), glutamine biosynthesis III(PWY-6549), starch plastidic…
rxn02507_d0	Cytosol (c)	(1) 1-(2-Carboxyphenylamino)-1-deoxy-D-ribulose 5-phosphate[c0] + (1) H+[c0] => (1) CO2[c0] + (1) H2O[c0] + (1) Indoleglycerol phosphate[c0]		Aquca_009_00767.2.CDS|Aquca_009_00767.1.CDS|Aquca_009_00767.3.CDS		Phenylalanine, tyrosine and tryptophan biosynthesis(rn00400)	Amino Acids Biosynthesis(Amino-Acid-Biosynthesis), Biosynthesis(Biosynthesis), Individual Amino Acids Biosynthesis(IND-AMINO-ACID-SYN), Tryptophan Biosynthesis(TRYPTOPHAN-BIOSYNTHESIS), superpathway of phenylalanine, tyrosine and tryptophan biosynthesis(COMPLETE-ARO-ARA-PWY), tryptophan biosynthesis(TRPSYN-PWY)
rxn23797_c0	Plastid (d)	(1) 2-Methyl-6-phytylquinol[d0] + (1) S-Adenosyl-L-methionine[d0] => (1) 2,3-Dimethyl-5-phytylquinol[d0] + (1) H+[d0] + (1) S-Adenosyl-L-homocysteine[d0]	2-methyl-6-phytyl-1,4-benzoquinone methyltransferase, eukaryotic type	Aquca_049_00146.2.CDS|Aquca_049_00146.1.CDS|Aquca_049_00145.2.CDS|Aquca_049_00145.1.CDS	AT3G63410		Biosynthesis(Biosynthesis), Cofactors, Prosthetic Groups, Electron Carriers Biosynthesis(Cofactor-Biosynthesis), Quinol and Quinone Biosynthesis(Quinone-Biosynthesis), Vitamins Biosynthesis(Vitamin-Biosynthesis), vitamin E biosynthesis(PWY-1422)
rxn27458_c0	Vacuole (v)	(1) (R)-Mevalonate[v0] + (1) CoA[v0] + (2) NADP+[v0] <= (1) (S)-3-Hydroxy-3-methylglutaryl-CoA[v0] + (2) H+[v0] + (2) NADPH[v0]	Hydroxymethylglutaryl-CoA reductase (EC 1.1.1.34)	Aquca_095_00008.1.CDS|Aquca_041_00162.4.CDS|Aquca_076_00050.1.CDS|Aquca_041_00162.3.CDS|Aquca_007_00952.1.CDS|Aquca_041_00162.1.CDS|Aquca_041_00162.2.CDS	AT1G76490,AT2G17370		Biosynthesis(Biosynthesis), Cofactors, Prosthetic Groups, Electron Carriers Biosynthesis(Cofactor-Biosynthesis), Diterpenoids Biosynthesis(DITERPENOID-SYN), Fatty Acids and Lipids Biosynthesis(Lipid-Biosynthesis), Geranylgeranyldiphosphate Biosynthesis(GGPP-Biosynthesis), Hemiterpenes Biosynthesis(ISOPRENOIDS), Polyprenyl Biosynthesis(Polyprenyl-Biosynthesis), Secondary Metabolites Biosynthesis(S…
rxn03181_c0	Cytosol (c)	(1) ATP[c0] + (1) Lipid A disaccharide[c0] => (1) 2,3,2'3'-Tetrakis(3-hydroxytetradecanoyl)-D-glucosaminyl-1,6-beta-D-glucosamine 1,4'-bisphosphate[c0] + (1) ADP[c0] + (1) H+[c0]	Tetraacyldisaccharide 4'-kinase (EC 2.7.1.130)	Aquca_001_00864.1.CDS|Aquca_003_00193.2.CDS|Aquca_003_00193.1.CDS|Aquca_002_01034.1.CDS|Aquca_019_00039.2.CDS|Aquca_006_00214.1.CDS|Aquca_013_00600.1.CDS|Aquca_003_00193.3.CDS|Aquca_013_00600.3.CDS|Aquca_029_00057.1.CDS|Aquca_003_00193.4.CDS|Aquca_013_00600.4.CDS|Aquca_006_00214.5.CDS|Aquca_002_00353.1.CDS|Aquca_013_00600.2.CDS|Aquca_019_00039.1.CDS	AT3G20480	Lipopolysaccharide biosynthesis(rn00540)	Biosynthesis(Biosynthesis), Cell Structures Biosynthesis(Cell-Structure-Biosynthesis), Fatty Acids and Lipids Biosynthesis(Lipid-Biosynthesis), Lipopolysaccharide Biosynthesis(Lipopolysaccharide-Biosynthesis), lipid IV<sub>A</sub> biosynthesis(NAGLIPASYN-PWY), superpathway of (KDO)<SUB>2</SUB>-lipid A biosynthesis(KDO-NAGLIPASYN-PWY)
rxn02895_d0	Cytosol (c)	(1) 5-Phosphoribosylamine[c0] + (1) ATP[c0] + (1) Glycine[c0] => (1) 5'-Phosphoribosylglycinamide[c0] + (1) ADP[c0] + (1) H+[c0] + (1) Orthophosphate[c0]		Aquca_015_00443.2.CDS|Aquca_041_00141.2.CDS|Aquca_041_00141.1.CDS|Aquca_015_00439.1.CDS|Aquca_015_00443.1.CDS		Purine metabolism(rn00230)	5-Aminoimidazole Ribonucleotide Biosynthesis(AIR-Biosynthesis), 5-aminoimidazole ribonucleotide biosynthesis I(PWY-6121), Biosynthesis(Biosynthesis), Nucleosides and Nucleotides Biosynthesis(Nucleotide-Biosynthesis), Purine Nucleotide <i>De Novo</i> Biosynthesis(Purine-Nucleotide-De-Novo-Biosynthesis), Purine Nucleotide Biosynthesis(PUR-NUC-SYN), purine nucleotides <i>de novo</i> biosynthesis II(…
rxn27739_c0	Plastid (d)	(1) 2-Oxoglutarate[d0] + (1) L-Valine[d0] <=> (1) 3-Methyl-2-oxobutanoic acid[d0] + (1) L-Glutamate[d0]	Branched-chain amino acid aminotransferase (EC 2.6.1.42)	Aquca_017_00393.4.CDS|Aquca_001_00250.3.CDS|Aquca_001_00250.1.CDS|Aquca_020_00490.1.CDS|Aquca_001_00248.2.CDS|Aquca_050_00038.1.CDS|Aquca_020_00490.3.CDS|Aquca_017_00393.2.CDS|Aquca_001_00248.4.CDS|Aquca_017_00393.1.CDS|Aquca_020_00490.2.CDS|Aquca_050_00059.3.CDS|Aquca_017_00393.3.CDS|Aquca_001_00248.3.CDS|Aquca_050_00059.2.CDS|Aquca_001_00250.2.CDS|Aquca_050_00030.1.CDS|Aquca_001_00248.1.CDS|Aqu…	AT1G10060,AT1G10070,AT1G50090,AT1G50110,AT3G49680,AT5G65780		Amino Acids Biosynthesis(Amino-Acid-Biosynthesis), Amino Acids Degradation(Amino-Acid-Degradation), Amino acid families(AMINO-ACID-FAMILY-SYN), Biosynthesis(Biosynthesis), Degradation/Utilization/Assimilation(Degradation), Individual Amino Acids Biosynthesis(IND-AMINO-ACID-SYN), Valine Biosynthesis(VALINE-BIOSYNTHESIS), Valine Degradation(VALINE-DEG), superpathway of isoleucine and valine biosynt…
rxn01265_c0	Cytosol (c)	(1) Diphosphate[c0] + (1) Nicotinate D-ribonucleotide[c0] <=> (1) 5-Phospho-alpha-D-ribose 1-diphosphate[c0] + (1) Nicotinate[c0]	Nicotinate phosphoribosyltransferase (EC 2.4.2.11)	Aquca_022_00110.1.CDS|Aquca_022_00110.2.CDS	AT2G23420,AT4G36940	Nicotinate and nicotinamide metabolism(rn00760)	Biosynthesis(Biosynthesis), Cofactors, Prosthetic Groups, Electron Carriers Biosynthesis(Cofactor-Biosynthesis), NAD Metabolism(NAD-Metabolism), pyridine nucleotide cycling (plants)(PWY-5381)
rxn20644_d0	Plastid (d)	(1) Aminoimidazole ribotide[d0] + (1) S-Adenosyl-L-methionine[d0] <=> (1) 4-Amino-2-methyl-5-phosphomethylpyrimidine[d0] + (1) 5'-Deoxyadenosine[d0] + (1) CO[d0] + (1) Formate[d0] + (2) H+[d0] + (1) L-Methionine[d0]	Hydroxymethylpyrimidine phosphate synthase ThiC (EC 4.1.99.17)	Aquca_1083_00001.1.CDS|Aquca_1083_00002.1.CDS|Aquca_022_00048.2.CDS|Aquca_022_00048.1.CDS|Aquca_016_00406.1.CDS|Aquca_022_00048.4.CDS|Aquca_022_00048.3.CDS|Aquca_013_00462.1.CDS	AT2G29630		4-amino-2-methyl-5-diphosphomethylpyrimidine biosynthesis(PWY-6890), Biosynthesis(Biosynthesis), Cofactors, Prosthetic Groups, Electron Carriers Biosynthesis(Cofactor-Biosynthesis), Thiamin Biosynthesis(Thiamine-Biosynthesis), Vitamins Biosynthesis(Vitamin-Biosynthesis), superpathway of thiamin diphosphate biosynthesis III (eukaryotes)(THISYNARA-PWY)
rxn00076_c0	Cytosol (c)	(1) H2O[c0] + (1) NAD+[c0] => (1) AMP[c0] + (2) H+[c0] + (1) Nicotinamide D-ribonucleotide[c0]	NADH pyrophosphatase (EC 3.6.1.22) ; NUDIX hydrolase, NAD diphosphatase (EC 3.6.1.22)	Aquca_067_00014.1.CDS|Aquca_001_00804.1.CDS|Aquca_022_00030.1.CDS|Aquca_001_00208.2.CDS|Aquca_001_00804.3.CDS|Aquca_004_00798.1.CDS|Aquca_067_00014.5.CDS|Aquca_067_00014.2.CDS|Aquca_067_00014.3.CDS|Aquca_001_00804.2.CDS|Aquca_001_00208.1.CDS|Aquca_067_00014.4.CDS	AT1G18300,AT2G04450,AT4G12720,AT4G25434,AT5G20070,AT5G47650	Nicotinate and nicotinamide metabolism(rn00760)	Biosynthesis(Biosynthesis), Cofactors, Prosthetic Groups, Electron Carriers Biosynthesis(Cofactor-Biosynthesis), NAD Metabolism(NAD-Metabolism), pyridine nucleotide cycling (plants)(PWY-5381)
rxn16300_c0	Cytosol (c)	(1) (9R,10R)-Dihydroxyoctadecanoic acid[c0] + (1) H+[c0] + (1) NADPH[c0] + (1) Oxygen[c0] => (1) 9,10,18-Trihydroxystearate[c0] + (1) H2O[c0] + (1) NADP+[c0]	Fatty acid omega-hydroxylase (EC 1.14.13.-)	Aquca_072_00176.1.CDS|Aquca_013_00279.1.CDS|Aquca_045_00011.1.CDS|Aquca_002_01455.1.CDS|Aquca_013_00279.2.CDS|Aquca_011_00189.1.CDS|Aquca_004_00067.1.CDS	AT1G01600,AT2G27690,AT2G45970,AT4G00360	Cutin, suberine and wax biosynthesis(rn00073)	Biosynthesis(Biosynthesis), Cell Structures Biosynthesis(Cell-Structure-Biosynthesis), Epidermal Structures(EPIDERMAL-STRUCTURE), Fatty Acids and Lipids Biosynthesis(Lipid-Biosynthesis), Plant Cell Structures(PLANT-CELL-STRUCTURE), cutin biosynthesis(PWY-321)
rxn29923_c0	Mitochondria (m)	(1) UDP-glucose[m0] + (1) alpha-D-Glucose 6-phosphate[m0] <=> (1) UDP[m0] + (1) alpha,alpha'-Trehalose 6-phosphate[m0]	Alpha,alpha-trehalose-phosphate synthase [UDP-forming] (EC 2.4.1.15)	Aquca_126_00003.1.CDS|Aquca_136_00003.5.CDS|Aquca_020_00014.3.CDS|Aquca_126_00003.4.CDS|Aquca_005_00517.2.CDS|Aquca_005_00636.1.CDS|Aquca_020_00014.7.CDS|Aquca_039_00035.3.CDS|Aquca_136_00003.7.CDS|Aquca_009_01083.1.CDS|Aquca_017_00092.1.CDS|Aquca_017_00092.5.CDS|Aquca_126_00003.6.CDS|Aquca_136_00003.3.CDS|Aquca_020_00014.1.CDS|Aquca_039_00035.1.CDS|Aquca_017_00115.2.CDS|Aquca_020_00014.5.CDS|Aqu…	AT1G06410,AT1G16980,AT1G17000,AT1G23870,AT1G60140,AT1G68020,AT1G70290,AT1G78580,AT2G18700,AT4G17770,AT4G27550		Biosynthesis(Biosynthesis), Carbohydrates Biosynthesis(Carbohydrates-Biosynthesis), Organic Solutes Biosynthesis(Organic-solutes-Biosynthesis), Other Biosynthesis(Other-biosynthesis), Sugars Biosynthesis(CARBO-BIOSYNTHESIS), Trehalose Biosynthesis(Trehalose-biosynthesis), trehalose biosynthesis I(TRESYN-PWY)
rxn00069_m0	Cytosol (c)	(2) L-Glutamate[c0] + (1) NAD+[c0] <=> (1) 2-Oxoglutarate[c0] + (1) H+[c0] + (1) L-Glutamine[c0] + (1) NADH[c0]	Glutamate synthase [NADH] (EC 1.4.1.14)	Aquca_013_00099.2.CDS|Aquca_013_00099.1.CDS|Aquca_037_00162.1.CDS	AT5G53460	Alanine, aspartate and glutamate metabolism(rn00250), Nitrogen metabolism(rn00910)	Amino Acids Biosynthesis(Amino-Acid-Biosynthesis), Ammonia Assimilation(Ammonia-Assimilation), Biosynthesis(Biosynthesis), Degradation/Utilization/Assimilation(Degradation), Degradation/Utilization/Assimilation-Other(Other-Degradation), Glutamate Biosynthesis(GLUTAMATE-SYN), Individual Amino Acids Biosynthesis(IND-AMINO-ACID-SYN), Inorganic Nitrogen Assimilation(PWY4LZ-283), Inorganic Nutrients M…
rxn01069_d0	Cytosol (c)	(1) H2O[c0] + (1) O-Phospho-L-homoserine[c0] <=> (1) L-Threonine[c0] + (1) Orthophosphate[c0]		Aquca_091_00088.3.CDS|Aquca_091_00088.2.CDS|Aquca_091_00088.1.CDS		Glycine, serine and threonine metabolism(rn00260)	Amino Acids Biosynthesis(Amino-Acid-Biosynthesis), Biosynthesis(Biosynthesis), Individual Amino Acids Biosynthesis(IND-AMINO-ACID-SYN), Isoleucine Biosynthesis(ISOLEUCINE-SYN), Threonine Biosynthesis(THREONINE-BIOSYNTHESIS), isoleucine biosynthesis I(PWY-3001), superpathway of lysine, threonine and methionine biosynthesis II(PWY-724), threonine biosynthesis from homoserine(HOMOSER-THRESYN-PWY), t…
rxn22519_g0	Cytosol (c)	(1) CTP[c0] + (2) H2O[c0] => (1) CMP[c0] + (3) H+[c0] + (2) Orthophosphate[c0]	Apyrase, ATP-diphosphatase (EC 3.6.1.5)	Aquca_007_00373.1.CDS|Aquca_006_00157.1.CDS	AT3G04080,AT5G18280		Biosynthesis(Biosynthesis), Nucleosides and Nucleotides Biosynthesis(Nucleotide-Biosynthesis), Pyrimidine Nucleotide Biosynthesis(PYR-NUC-SYN), Pyrimidine Nucleotides <i>de novo</i> Biosynthesis(Pyrimidine-De-Novo-Biosyn), pyrimidine ribonucleotides <i>de novo</i> biosynthesis(PWY0-162), pyrimidine ribonucleotides interconversion(PWY-5687)
rxn27668_c0	Plastid (d)	(1) ATP[d0] + (1) Acetyl-CoA[d0] + (1) HCO3-[d0] <=> (1) ADP[d0] + (1) H+[d0] + (1) Malonyl-CoA[d0] + (1) Orthophosphate[d0]	Acetyl-coenzyme A carboxyl transferase alpha chain (EC 6.4.1.2) ; Acetyl-coenzyme A carboxyl transferase beta chain (EC 6.4.1.2) ; Acetyl-coenzyme A carboxyl transferase domain of homomeric ACCase (EC 6.4.1.2) ; Acetyl-coenzyme A carboxyl transferase of ACAC1 (EC 6.4.1.2) ; Biotin carboxyl carrier domain of homomeric Acetyl-CoA carboxylase ; Biotin carboxylase domain of homomeric ACCase (EC 6.3.4…	Aquca_035_00026.3.CDS|Aquca_016_00190.8.CDS|Aquca_108_00057.2.CDS|Aquca_035_00026.5.CDS|Aquca_093_00026.2.CDS|Aquca_108_00057.7.CDS|Aquca_095_00003.1.CDS|Aquca_076_00103.1.CDS|Aquca_002_00851.2.CDS|Aquca_108_00057.4.CDS|Aquca_002_00851.1.CDS|Aquca_016_00190.5.CDS|Aquca_108_00057.8.CDS|Aquca_011_00363.1.CDS|Aquca_016_00190.3.CDS|Aquca_014_00296.2.CDS|Aquca_016_00190.6.CDS|Aquca_108_00057.10.CDS|Aq…	AT1G36160,AT1G36180,AT2G38040,ATCG00500		Biosynthesis(Biosynthesis), Fatty Acid Biosynthesis(Fatty-acid-biosynthesis), Fatty Acids and Lipids Biosynthesis(Lipid-Biosynthesis), fatty acid biosynthesis initiation I(PWY-4381), superpathway of fatty acid biosynthesis II (plant)(PWY-5156)
rxn03080_c0	Cytosol (c)	(1) 5-Amino-6-(1-D-ribitylamino)uracil[c0] + (1) L-3,4-Dihydroxybutan-2-one 4-phosphate[c0] <=> (1) 6,7-Dimethyl-8-(D-ribityl)lumazine[c0] + (1) H+[c0] + (2) H2O[c0] + (1) Orthophosphate[c0]	6,7-dimethyl-8-ribityllumazine synthase (EC 2.5.1.78)	Aquca_013_00599.2.CDS|Aquca_013_00599.3.CDS|Aquca_013_00599.1.CDS|Aquca_013_00599.4.CDS	AT2G44050	Riboflavin metabolism(rn00740)	Biosynthesis(Biosynthesis), Cofactors, Prosthetic Groups, Electron Carriers Biosynthesis(Cofactor-Biosynthesis), Flavin Biosynthesis(Flavin-Biosynthesis), Vitamins Biosynthesis(Vitamin-Biosynthesis), flavin biosynthesis I (bacteria and plants)(RIBOSYN2-PWY)
rxn27898_c0	Plastid (d)	(1) NADP+[d0] + (1) sn-Glycerol 3-phosphate[d0] <=> (1) Glycerone phosphate[d0] + (1) H+[d0] + (1) NADPH[d0]	Glycerol-3-phosphate dehydrogenase [NAD+] (EC 1.1.1.8)	Aquca_030_00186.1.CDS|Aquca_056_00044.1.CDS|Aquca_030_00186.2.CDS|Aquca_014_00721.1.CDS|Aquca_056_00044.3.CDS|Aquca_056_00047.1.CDS	AT2G40690,AT2G41540,AT5G40610
rxn25639_c0	Mitochondria (m)	(1) Butyryl-[acp][m0] + (1) Malonyl-[acyl-carrier protein][m0] => (1) 3-Oxohexanoyl-[acp][m0] + (1) Acyl-carrier protein[m0] + (1) CO2[m0]	3-oxoacyl-[acyl-carrier-protein] synthase, KASI (EC 2.3.1.41)	Aquca_037_00170.1.CDS|Aquca_022_00161.1.CDS|Aquca_022_00161.2.CDS	AT5G46290
rxn08436_c0	Cytosol (c)	(1) H2O[c0] + (1) Palmitoyl-ACPs[c0] <=> (1) Acyl-carrier protein[c0] + (1) H+[c0] + (1) Hexadecanoic acid[c0]	Oleoyl-[acyl carrier protein] thioesterase of FASI (EC 3.1.2.14) ; Palmitoyl-[acyl carrier protein] thioesterase (EC 3.1.2.-) ; Palmitoyl-[acyl carrier protein] thioesterase of FASI (EC 3.1.2.-)	Aquca_001_00619.6.CDS|Aquca_001_00619.2.CDS|Aquca_001_00619.5.CDS|Aquca_001_00619.4.CDS|Aquca_001_00619.3.CDS|Aquca_001_00619.1.CDS	AT1G08510		Biosynthesis(Biosynthesis), Fatty Acid Biosynthesis(Fatty-acid-biosynthesis), Fatty Acids and Lipids Biosynthesis(Lipid-Biosynthesis), Palmitate Biosynthesis(Palmitate-Biosynthesis), palmitate biosynthesis II (bacteria and plants)(PWY-5971), superpathway of fatty acid biosynthesis II (plant)(PWY-5156)
rxn19545_d0	Cytosol (c)	(1) 2,3-Dihydroxy-3-methylpentanoate[c0] => (1) (S)-3-Methyl-2-oxopentanoic acid[c0] + (1) H2O[c0]		Aquca_034_00230.1.CDS			Amino Acids Biosynthesis(Amino-Acid-Biosynthesis), Amino acid families(AMINO-ACID-FAMILY-SYN), Biosynthesis(Biosynthesis), Individual Amino Acids Biosynthesis(IND-AMINO-ACID-SYN), Isoleucine Biosynthesis(ISOLEUCINE-SYN), isoleucine biosynthesis I (from threonine)(ILEUSYN-PWY), isoleucine biosynthesis I(PWY-3001), superpathway of isoleucine and valine biosynthesis(ILE-VAL-PWY), superpathway of leu…
rxn24864_d0	Plastid (d)	(1) 1-16:0-2-18:2-digalactosyldiacylglycerol[d0] <=> (1) 1-16:0-2-18:3-digalactosyldiacylglycerol[d0] + (2) H+[d0]	Omega-3 fatty acid desaturase (EC 1.14.19.-)	Aquca_045_00112.1.CDS	AT2G29980,AT3G11170,AT5G05580		Biosynthesis(Biosynthesis), Fatty Acids and Lipids Biosynthesis(Lipid-Biosynthesis), glycolipid desaturation(PWY-782)
rxn07441_d0	Cytosol (c)	(1) 2-Oxoglutarate[c0] + (1) LL-2,6-Diaminoheptanedioate[c0] <=> (1) 2,3,4,5-Tetrahydrodipicolinate[c0] + (1) H+[c0] + (1) H2O[c0] + (1) L-Glutamate[c0]		Aquca_015_00250.2.CDS|Aquca_015_00250.1.CDS		Lysine biosynthesis(rn00300)	Amino Acids Biosynthesis(Amino-Acid-Biosynthesis), Biosynthesis(Biosynthesis), Individual Amino Acids Biosynthesis(IND-AMINO-ACID-SYN), Lysine Biosynthesis(LYSINE-SYN), lysine biosynthesis VI(PWY-5097), superpathway of lysine, threonine and methionine biosynthesis II(PWY-724)
rxn21793_r0	Cytosol (c)	(1) (Z)-Phenylacetaldehyde oxime[c0] + (1) NADP+[c0] <=> (1) 2-phenylacetonitrile oxide[c0] + (1) H+[c0] + (1) NADPH[c0]	Oxime metabolizining monooxygenase in Trp, Phe, Tyr-derived glucosinolates biosynthesis	Aquca_011_00443.1.CDS|Aquca_020_00537.1.CDS	AT4G31500		Biosynthesis(Biosynthesis), Glucosinolates Biosynthesis(GLUCOSINOLATE-SYN), Nitrogen-Containing Glucosides Biosynthesis(N-CONTAINING-GLUCOSIDE-SYN), Nitrogen-Containing Secondary Compounds Biosynthesis(N-CONTAINING-SECONDARY-CMPD-SYN), Secondary Metabolites Biosynthesis(SECONDARY-METABOLITE-BIOSYNTHESIS), glucosinolate biosynthesis from phenylalanine(PWY-2821)
rxn05338_c0	Cytosol (c)	(1) (3R)-3-Hydroxydecanoyl-[acyl-carrier protein][c0] + (1) NADP+[c0] <= (1) 3-Oxodecanoyl-[acp][c0] + (1) H+[c0] + (1) NADPH[c0]	3-oxoacyl-[acyl-carrier protein] reductase (EC 1.1.1.100)	Aquca_025_00268.1.CDS|Aquca_003_00396.1.CDS|Aquca_072_00057.1.CDS|Aquca_054_00127.1.CDS|Aquca_011_00279.1.CDS|Aquca_002_01355.1.CDS|Aquca_025_00265.1.CDS|Aquca_004_00637.1.CDS|Aquca_020_00124.1.CDS|Aquca_004_00471.1.CDS|Aquca_004_00220.1.CDS|Aquca_025_00266.1.CDS	AT1G24360	Fatty acid biosynthesis(rn00061)	Biosynthesis(Biosynthesis), Fatty Acid Biosynthesis(Fatty-acid-biosynthesis), Fatty Acids and Lipids Biosynthesis(Lipid-Biosynthesis), Palmitate Biosynthesis(Palmitate-Biosynthesis), palmitate biosynthesis II (bacteria and plants)(PWY-5971), superpathway of fatty acid biosynthesis II (plant)(PWY-5156)
rxn00394_m0	Cytosol (c)	(1) H2O[c0] + (1) L-Arginine[c0] => (1) L-Ornithine[c0] + (1) Urea[c0]		Aquca_023_00141.1.CDS|Aquca_003_00373.1.CDS|Aquca_030_00060.1.CDS|Aquca_003_00373.2.CDS|Aquca_029_00068.1.CDS		Arginine and proline metabolism(rn00330)	(Citrulline-Biosynthesis), <i>L-N<sup>&delta;</sup></i>-acetylornithine biosynthesis(PWY-6922), Amines and Polyamines Biosynthesis(Polyamine-Biosynthesis), Amino Acids Biosynthesis(Amino-Acid-Biosynthesis), Amino Acids Degradation(Amino-Acid-Degradation), Arginine Degradation(ARGININE-DEG), Biosynthesis(Biosynthesis), Degradation/Utilization/Assimilation(Degradation), Glutamate Biosynthesis(GLUTA…
rxn05143_m0	Cytosol (c)	(1) H2O[c0] + (1) NADP+[c0] + (1) Sinapoyl aldehyde[c0] <=> (2) H+[c0] + (1) NADPH[c0] + (1) Sinapate[c0]	Coniferyl-aldehyde dehydrogenase (EC 1.2.1.68)	Aquca_014_00531.3.CDS|Aquca_005_00240.2.CDS|Aquca_005_00240.1.CDS|Aquca_014_00531.1.CDS|Aquca_005_00240.3.CDS|Aquca_014_00531.4.CDS|Aquca_014_00533.1.CDS|Aquca_014_00531.2.CDS	AT3G24503	Phenylpropanoid biosynthesis(rn00940)	Biosynthesis(Biosynthesis), Cinnamates Biosynthesis(CINNAMATE-SYN), Phenylpropanoid Derivatives Biosynthesis(PHENYLPROPANOID-SYN), Secondary Metabolites Biosynthesis(SECONDARY-METABOLITE-BIOSYNTHESIS), ferulate and sinapate biosynthesis(PWY-5168)
rxn02405_c0	Cytosol (c)	(1) 3-Deoxy-D-manno-octulosonate[c0] + (1) CTP[c0] => (1) CMP-3-deoxy-D-manno-octulosonate[c0] + (1) Diphosphate[c0] + (1) H+[c0]	3-deoxy-manno-octulosonate cytidylyltransferase (EC 2.7.7.38)	Aquca_084_00018.1.CDS	AT1G53000	Lipopolysaccharide biosynthesis(rn00540)	Biosynthesis(Biosynthesis), CMP-KDO Biosynthesis(CMP-KDO-Biosynthesis), CMP-KDO biosynthesis I(PWY-1269), CMP-KDO biosynthesis II (from D-arabinose 5-phosphate)(PWY-5111), Carbohydrates Biosynthesis(Carbohydrates-Biosynthesis), Cell Structures Biosynthesis(Cell-Structure-Biosynthesis), Fatty Acids and Lipids Biosynthesis(Lipid-Biosynthesis), Lipopolysaccharide Biosynthesis(Lipopolysaccharide-Bios…
rxn00069_c0	Cytosol (c)	(2) L-Glutamate[c0] + (1) NAD+[c0] <=> (1) 2-Oxoglutarate[c0] + (1) H+[c0] + (1) L-Glutamine[c0] + (1) NADH[c0]	Glutamate synthase [NADH] (EC 1.4.1.14)	Aquca_013_00099.2.CDS|Aquca_013_00099.1.CDS|Aquca_037_00162.1.CDS	AT5G53460	Alanine, aspartate and glutamate metabolism(rn00250), Nitrogen metabolism(rn00910)	Amino Acids Biosynthesis(Amino-Acid-Biosynthesis), Ammonia Assimilation(Ammonia-Assimilation), Biosynthesis(Biosynthesis), Degradation/Utilization/Assimilation(Degradation), Degradation/Utilization/Assimilation-Other(Other-Degradation), Glutamate Biosynthesis(GLUTAMATE-SYN), Individual Amino Acids Biosynthesis(IND-AMINO-ACID-SYN), Inorganic Nitrogen Assimilation(PWY4LZ-283), Inorganic Nutrients M…
rxn14094_d0	Cytosol (c)	(1) Dihydrogeranylgeranyl diphosphate[c0] + (1) H+[c0] + (1) NADPH[c0] => (1) NADP+[c0] + (1) Tetrahydrogeranylgeranyl diphosphate[c0]		Aquca_002_00619.1.CDS			Biosynthesis(Biosynthesis), Cofactors, Prosthetic Groups, Electron Carriers Biosynthesis(Cofactor-Biosynthesis), Diterpenoids Biosynthesis(DITERPENOID-SYN), Phylloquinol Biosynthesis(Phylloquinone-Biosynthesis), Phytyl Diphosphate Biosynthesis(Phytyl-Diphosphate-Biosynthesis), Quinol and Quinone Biosynthesis(Quinone-Biosynthesis), Secondary Metabolites Biosynthesis(SECONDARY-METABOLITE-BIOSYNTHES…
rxn19488_c0	Mitochondria (m)	(1) ATP[m0] + (1) Dihydropteroate[m0] + (1) L-Glutamate[m0] => (1) ADP[m0] + (1) Dihydrofolate[m0] + (1) H+[m0] + (1) Orthophosphate[m0]	Dihydrofolate synthase (EC 6.3.2.12)	Aquca_004_00238.2.CDS|Aquca_004_00238.1.CDS	AT5G41480		Biosynthesis(Biosynthesis), Cofactors, Prosthetic Groups, Electron Carriers Biosynthesis(Cofactor-Biosynthesis), Folate Biosynthesis(Folate-Biosynthesis), Vitamins Biosynthesis(Vitamin-Biosynthesis), tetrahydrofolate biosynthesis II(PWY-3742)
rxn05106_c0	Cytosol (c)	(1) 2-Hydroxy-3-keto-5-methylthiopentenyl-1-phosphate[c0] + (1) H2O[c0] <=> (1) 1,2-Dihydroxy-5-(methylthio)pent-1-en-3-one[c0] + (1) Orthophosphate[c0]	2,3-diketo-5-methylthiopentyl-1-phosphate enolase-phosphatase (EC 3.1.3.77)	Aquca_036_00123.1.CDS|Aquca_033_00079.4.CDS|Aquca_033_00079.1.CDS|Aquca_033_00079.2.CDS|Aquca_036_00123.2.CDS|Aquca_033_00079.3.CDS	AT5G53850	Cysteine and methionine metabolism(rn00270)	<i>S</i>-methyl-5-thio-&alpha;-D-ribose 1-phosphate degradation(PWY-6755), Amino Acids Biosynthesis(Amino-Acid-Biosynthesis), Biosynthesis(Biosynthesis), Degradation/Utilization/Assimilation(Degradation), Individual Amino Acids Biosynthesis(IND-AMINO-ACID-SYN), Methionine Biosynthesis(METHIONINE-SYN), Nucleosides and Nucleotides Degradation(NUCLEO-DEG), methionine salvage pathway(PWY-4361-ARA)
rxn00527_d0	Cytosol (c)	(1) 2-Oxoglutarate[c0] + (1) L-Tyrosine[c0] <=> (1) 3-(4-Hydroxyphenyl)pyruvate[c0] + (1) L-Glutamate[c0]		Aquca_039_00093.1.CDS|Aquca_001_00635.3.CDS|Aquca_036_00068.3.CDS|Aquca_033_00026.1.CDS|Aquca_014_00927.4.CDS|Aquca_036_00068.4.CDS|Aquca_001_00635.4.CDS|Aquca_014_00927.1.CDS|Aquca_001_00429.3.CDS|Aquca_017_00022.1.CDS|Aquca_033_00025.2.CDS|Aquca_014_00130.1.CDS|Aquca_014_00927.5.CDS|Aquca_001_00429.2.CDS|Aquca_017_00569.1.CDS|Aquca_036_00068.2.CDS|Aquca_033_00025.1.CDS|Aquca_014_00927.3.CDS|Aqu…		Isoquinoline alkaloid biosynthesis(rn00950), Novobiocin biosynthesis(rn00401), Phenylalanine, tyrosine and tryptophan biosynthesis(rn00400), Tyrosine metabolism(rn00350), Ubiquinone and other terpenoid-quinone biosynthesis(rn00130)	(S)-reticuline biosynthesis I(PWY-3581), 4-hydroxyphenylpyruvate biosynthesis(PWY-5886), Alkaloids Biosynthesis(ALKALOIDS-SYN), Amino Acids Biosynthesis(Amino-Acid-Biosynthesis), Amino Acids Degradation(Amino-Acid-Degradation), Aromatic Compounds Biosynthesis(AROMATIC-COMPOUNDS-BIOSYN), Biosynthesis(Biosynthesis), Cinnamates Biosynthesis(CINNAMATE-SYN), Cofactors, Prosthetic Groups, Electron Carr…
rxn19956_d0	Plastid (d)	(1) H2O[d0] + (1) Isopentenyl diphosphate[d0] + (1) NADP+[d0] <= (1) 1-Hydroxy-2-methyl-2-butenyl 4-diphosphate[d0] + (1) H+[d0] + (1) NADPH[d0]	4-hydroxy-3-methylbut-2-enyl diphosphate reductase (EC 1.17.1.2)	Aquca_007_00130.3.CDS|Aquca_007_00130.2.CDS|Aquca_064_00078.1.CDS|Aquca_007_00130.1.CDS|Aquca_019_00095.1.CDS	AT4G34350		Biosynthesis(Biosynthesis), Cofactors, Prosthetic Groups, Electron Carriers Biosynthesis(Cofactor-Biosynthesis), Diterpenoids Biosynthesis(DITERPENOID-SYN), Geranylgeranyldiphosphate Biosynthesis(GGPP-Biosynthesis), Other Biosynthesis(Other-biosynthesis), Polyprenyl Biosynthesis(Polyprenyl-Biosynthesis), Secondary Metabolites Biosynthesis(SECONDARY-METABOLITE-BIOSYNTHESIS), Terpenoids Biosynthesi…
rxn37689_c0	Cytosol (c) | Mitochondria (m)	(5) H+[m0] + (1) NADH[m0] + (1) Ubiquinone-8[m0] => (4) H+[c0] + (1) NAD+[m0] + (1) ubiquinol(8)[m0]	NADH dehydrogenase [ubiquinone] (EC 1.6.5.3) mitochondrial-encoded chain 1, ND1 ; NADH dehydrogenase [ubiquinone] (EC 1.6.5.3) mitochondrial-encoded chain 2, ND2 ; NADH dehydrogenase [ubiquinone] (EC 1.6.5.3) mitochondrial-encoded chain 3, ND3 ; NADH dehydrogenase [ubiquinone] (EC 1.6.5.3) mitochondrial-encoded chain 4, ND4 ; NADH dehydrogenase [ubiquinone] (EC 1.6.5.3) mitochondrial-encoded chai…	Aquca_013_00716.2.CDS|Aquca_007_00362.1.CDS|Aquca_026_00107.1.CDS|Aquca_060_00027.1.CDS|Aquca_019_00176.1.CDS|Aquca_017_00043.1.CDS|Aquca_017_00332.1.CDS|Aquca_015_00480.1.CDS|Aquca_005_00627.2.CDS|Aquca_008_00184.3.CDS|Aquca_005_00627.3.CDS|Aquca_024_00065.1.CDS|Aquca_053_00053.1.CDS|Aquca_003_00724.2.CDS|Aquca_007_00362.2.CDS|Aquca_003_00724.1.CDS|Aquca_026_00292.1.CDS|Aquca_015_00480.3.CDS|Aqu…	AT1G04630,AT1G14450,AT1G16700,AT1G49140,AT1G76200,AT1G79010,AT2G02050,AT2G02510,AT2G07751,AT2G20360,AT2G33220,AT2G47690,AT3G03070,AT3G03100,AT3G06310,AT3G08610,AT3G12260,AT3G18410,AT3G62790,AT4G02580,AT4G34700,AT5G08530,AT5G11770,AT5G18800,AT5G37510,AT5G47570,AT5G47890,AT5G52840,AT5G67590,ATCG01090,ATMG00060,ATMG00070,ATMG00285,ATMG00510,ATMG00513,ATMG00516,ATMG00580,ATMG00650,ATMG00665,ATMG00990…
rxn00069_d0	Cytosol (c)	(2) L-Glutamate[c0] + (1) NAD+[c0] <=> (1) 2-Oxoglutarate[c0] + (1) H+[c0] + (1) L-Glutamine[c0] + (1) NADH[c0]		Aquca_009_00286.1.CDS		Alanine, aspartate and glutamate metabolism(rn00250), Nitrogen metabolism(rn00910)	Amino Acids Biosynthesis(Amino-Acid-Biosynthesis), Ammonia Assimilation(Ammonia-Assimilation), Biosynthesis(Biosynthesis), Degradation/Utilization/Assimilation(Degradation), Degradation/Utilization/Assimilation-Other(Other-Degradation), Glutamate Biosynthesis(GLUTAMATE-SYN), Individual Amino Acids Biosynthesis(IND-AMINO-ACID-SYN), Inorganic Nitrogen Assimilation(PWY4LZ-283), Inorganic Nutrients M…
rxn05024_c0	Cytosol (c)	(1) 2-Succinylbenzoyl-CoA[c0] + (1) H+[c0] => (1) 1,4-Dihydroxy-2-naphthoyl-CoA[c0] + (1) H2O[c0]	Naphthoate synthase (EC 4.1.3.36)	Aquca_002_00128.1.CDS|Aquca_002_00128.2.CDS	AT1G60550	Ubiquinone and other terpenoid-quinone biosynthesis(rn00130)	1,4-Dihydroxy-2-Naphthoate Biosynthesis(DHNA-Biosynthesis), 1,4-dihydroxy-2-naphthoate biosynthesis II (plants)(PWY-5791), Biosynthesis(Biosynthesis), Cofactors, Prosthetic Groups, Electron Carriers Biosynthesis(Cofactor-Biosynthesis), Phenylpropanoid Derivatives Biosynthesis(PHENYLPROPANOID-SYN), Phylloquinol Biosynthesis(Phylloquinone-Biosynthesis), Quinol and Quinone Biosynthesis(Quinone-Biosy…
rxn13975_d0	Cytosol (c)	(1) 2-(2'-Methylthio)ethylmalic acid[c0] <=> (1) 3-(2'-Methylthio)ethylmalic acid[c0]	Methylthioalkylmalate isomerase large subunit (EC 5.4.4.-) ; Methylthioalkylmalate isomerase small subunit (EC 5.4.4.-)	Aquca_025_00024.2.CDS|Aquca_025_00024.1.CDS	AT2G43100,AT3G58990,AT4G13430	Glucosinolate biosynthesis(rn00966)	Amino Acids Biosynthesis(Amino-Acid-Biosynthesis), Biosynthesis(Biosynthesis), Individual Amino Acids Biosynthesis(IND-AMINO-ACID-SYN), Other Amino Acid Biosynthesis(Other-Amino-Acid-Biosynthesis), homomethionine biosynthesis(PWY-1186)
rxn02832_c0	Cytosol (c)	(1) 2-Succinylbenzoate[c0] + (1) H2O[c0] <= (1) (1R,6R)-6-Hydroxy-2-succinylcyclohexa-2,4-diene-1-carboxylate[c0]	O-succinylbenzoate synthase (EC 4.2.1.113)	Aquca_004_00040.2.CDS|Aquca_003_00442.1.CDS|Aquca_073_00008.3.CDS|Aquca_073_00027.1.CDS|Aquca_073_00008.2.CDS|Aquca_004_00040.1.CDS|Aquca_086_00036.1.CDS|Aquca_073_00008.1.CDS	AT1G68890	Ubiquinone and other terpenoid-quinone biosynthesis(rn00130)	1,4-Dihydroxy-2-Naphthoate Biosynthesis(DHNA-Biosynthesis), 1,4-dihydroxy-2-naphthoate biosynthesis II (plants)(PWY-5791), Biosynthesis(Biosynthesis), Cofactors, Prosthetic Groups, Electron Carriers Biosynthesis(Cofactor-Biosynthesis), Phenylpropanoid Derivatives Biosynthesis(PHENYLPROPANOID-SYN), Phylloquinol Biosynthesis(Phylloquinone-Biosynthesis), Quinol and Quinone Biosynthesis(Quinone-Biosy…
rxn05325_d0	Cytosol (c)	(1) NAD+[c0] + (1) Octanoyl-[acp][c0] <= (1) H+[c0] + (1) NADH[c0] + (1) trans-Oct-2-enoyl-[acp][c0]		Aquca_014_00876.3.CDS|Aquca_014_00876.1.CDS|Aquca_014_00876.2.CDS|Aquca_009_00035.1.CDS		Fatty acid biosynthesis(rn00061)	Biosynthesis(Biosynthesis), Fatty Acid Biosynthesis(Fatty-acid-biosynthesis), Fatty Acids and Lipids Biosynthesis(Lipid-Biosynthesis), Palmitate Biosynthesis(Palmitate-Biosynthesis), palmitate biosynthesis II (bacteria and plants)(PWY-5971), superpathway of fatty acid biosynthesis II (plant)(PWY-5156)
rxn04426_r0	Cytosol (c)	(1) Coniferyl aldehyde[c0] + (1) H+[c0] + (1) NADPH[c0] + (1) Oxygen[c0] => (1) 5-Hydroxyconiferaldehyde[c0] + (1) H2O[c0] + (1) NADP+[c0]		Aquca_006_00094.1.CDS|Aquca_016_00049.1.CDS|Aquca_010_00349.1.CDS|Aquca_010_00349.2.CDS|Aquca_006_00094.2.CDS|Aquca_007_00343.1.CDS|Aquca_016_00049.2.CDS|Aquca_007_00344.1.CDS		Phenylpropanoid biosynthesis(rn00940)	Biosynthesis(Biosynthesis), Cell Structures Biosynthesis(Cell-Structure-Biosynthesis), Cinnamates Biosynthesis(CINNAMATE-SYN), Lignins Biosynthesis(LIGNIN-SYN), Phenylpropanoid Derivatives Biosynthesis(PHENYLPROPANOID-SYN), Plant Cell Structures(PLANT-CELL-STRUCTURE), Secondary Cell Wall(SECONDARY-CELL-WALL), Secondary Metabolites Biosynthesis(SECONDARY-METABOLITE-BIOSYNTHESIS), ferulate and sina…
rxn15668_c0	Cytosol (c)	(1) alpha-D-Glucose 6-phosphate[c0] <=> (1) 1D-myo-Inositol 3-phosphate[c0]	Inositol-1-phosphate synthase (EC 5.5.1.4)	Aquca_008_00081.2.CDS|Aquca_008_00081.4.CDS|Aquca_001_00089.2.CDS|Aquca_008_00081.5.CDS|Aquca_008_00081.6.CDS|Aquca_001_00089.1.CDS|Aquca_001_00089.3.CDS|Aquca_008_00081.1.CDS|Aquca_008_00081.3.CDS	AT2G22240,AT4G39800,AT5G10170	Inositol phosphate metabolism(rn00562), Streptomycin biosynthesis(rn00521)	1D-<i>myo</i>-inositol hexakisphosphate biosynthesis III (<i>Spirodela polyrrhiza</i>)(PWY-4661), <i>Myo</i>-inositol Biosynthesis(Myo-Inositol-Biosynthesis), <i>myo</i>-inositol biosynthesis(PWY-2301), Biosynthesis(Biosynthesis), Cyclitols Biosynthesis(Cyclitols-Biosynthesis), Phytate Biosynthesis(Phytate-Biosynthesis), Secondary Metabolites Biosynthesis(SECONDARY-METABOLITE-BIOSYNTHESIS), Sugar…
rxn28487_c0	Plastid (d)	(1) Cis-vaccenoyl-ACPs[d0] + (1) H2O[d0] <=> (1) (Z)-11-octadecenoic acid[d0] + (1) Acyl-carrier protein[d0] + (1) H+[d0]	Oleoyl-[acyl carrier protein] thioesterase (EC 3.1.2.14)	Aquca_001_00619.6.CDS|Aquca_058_00214.2.CDS|Aquca_058_00214.3.CDS|Aquca_001_00619.2.CDS|Aquca_001_00619.5.CDS|Aquca_058_00214.1.CDS|Aquca_001_00619.4.CDS|Aquca_001_00619.3.CDS|Aquca_001_00619.1.CDS	AT1G08510,AT3G25110,AT4G13050		<i>cis</i>-vaccenate biosynthesis(PWY-5973), Biosynthesis(Biosynthesis), Fatty Acid Biosynthesis(Fatty-acid-biosynthesis), Fatty Acids and Lipids Biosynthesis(Lipid-Biosynthesis)
rxn19027_c0	Cytosol (c)	(1) DIOH-ISOVALERATE[c0] + (1) NADP+[c0] <=> (1) (S)-2-Acetolactate[c0] + (1) H+[c0] + (1) NADPH[c0]	Ketol-acid reductoisomerase (EC 1.1.1.86)	Aquca_081_00009.3.CDS|Aquca_081_00009.2.CDS|Aquca_081_00009.4.CDS|Aquca_081_00009.1.CDS|Aquca_055_00005.1.CDS|Aquca_081_00009.5.CDS	AT3G58610		Amino Acids Biosynthesis(Amino-Acid-Biosynthesis), Amino acid families(AMINO-ACID-FAMILY-SYN), Biosynthesis(Biosynthesis), Individual Amino Acids Biosynthesis(IND-AMINO-ACID-SYN), Valine Biosynthesis(VALINE-BIOSYNTHESIS), superpathway of isoleucine and valine biosynthesis(ILE-VAL-PWY), superpathway of leucine, valine, and isoleucine biosynthesis(BRANCHED-CHAIN-AA-SYN-PWY), valine biosynthesis(VAL…
rxn02758_w0	Cytosol (c)	(1) NADP+[c0] + (1) Sinapyl alcohol[c0] <=> (1) H+[c0] + (1) NADPH[c0] + (1) Sinapoyl aldehyde[c0]	Cinnamyl alcohol dehydrogenase/reductase (EC 1.1.1.195)	Aquca_037_00310.1.CDS|Aquca_026_00015.2.CDS|Aquca_037_00310.3.CDS|Aquca_351_00002.1.CDS|Aquca_010_00072.1.CDS|Aquca_037_00310.2.CDS|Aquca_010_00072.2.CDS|Aquca_010_00072.3.CDS|Aquca_010_00075.1.CDS|Aquca_023_00153.1.CDS|Aquca_026_00016.1.CDS|Aquca_026_00015.1.CDS|Aquca_023_00152.1.CDS|Aquca_083_00043.1.CDS|Aquca_083_00043.2.CDS	AT1G72680,AT2G21730,AT2G21890,AT3G19450,AT4G34230,AT4G37970,AT4G37980,AT4G37990,AT4G39330	Phenylpropanoid biosynthesis(rn00940)	Biosynthesis(Biosynthesis), Cell Structures Biosynthesis(Cell-Structure-Biosynthesis), Lignins Biosynthesis(LIGNIN-SYN), Phenylpropanoid Derivatives Biosynthesis(PHENYLPROPANOID-SYN), Plant Cell Structures(PLANT-CELL-STRUCTURE), Secondary Cell Wall(SECONDARY-CELL-WALL), Secondary Metabolites Biosynthesis(SECONDARY-METABOLITE-BIOSYNTHESIS), phenylpropanoid biosynthesis(PWY-361)
rxn15494_d0	Cytosol (c)	(1) H2O[c0] + (1) beta-D-Fructose 1,6-bisphosphate[c0] <=> (1) Orthophosphate[c0] + (1) beta-D-Fructose 6-phosphate[c0]		Aquca_005_00299.1.CDS		Fructose and mannose metabolism(rn00051), Glycolysis / Gluconeogenesis(rn00010), Pentose phosphate pathway(rn00030)	(Photosynthesis), Autotrophic CO<sub>2</sub> Fixation(Autotrophic-CO2-Fixation), Biosynthesis(Biosynthesis), C1 Compounds Utilization and Assimilation(C1-COMPOUNDS), CO<sub>2</sub> Fixation(CO2-Fixation), Calvin-Benson-Bassham cycle(CALVIN-PWY), Carbohydrates Biosynthesis(Carbohydrates-Biosynthesis), Carbohydrates Degradation(Carbohydrates-Degradation), Degradation/Utilization/Assimilation(Degrad…
rxn25637_c0	Cytosol (c)	(1) Acetoacetyl-[acp][c0] + (1) H+[c0] + (1) NADPH[c0] <=> (1) Beta-3-hydroxybutyryl-ACPs[c0] + (1) NADP+[c0]	3-oxoacyl-[acyl-carrier protein] reductase (EC 1.1.1.100)	Aquca_025_00268.1.CDS|Aquca_003_00396.1.CDS|Aquca_072_00057.1.CDS|Aquca_054_00127.1.CDS|Aquca_011_00279.1.CDS|Aquca_002_01355.1.CDS|Aquca_025_00265.1.CDS|Aquca_004_00637.1.CDS|Aquca_020_00124.1.CDS|Aquca_004_00471.1.CDS|Aquca_004_00220.1.CDS|Aquca_025_00266.1.CDS	AT1G24360		Biosynthesis(Biosynthesis), Fatty Acid Biosynthesis(Fatty-acid-biosynthesis), Fatty Acids and Lipids Biosynthesis(Lipid-Biosynthesis), Palmitate Biosynthesis(Palmitate-Biosynthesis), palmitate biosynthesis II (bacteria and plants)(PWY-5971), superpathway of fatty acid biosynthesis II (plant)(PWY-5156)
rxn01345_d0	Cytosol (c)	(1) H2O[c0] + (1) Sedoheptulose 1,7-bisphosphate[c0] <=> (1) Orthophosphate[c0] + (1) Sedoheptulose 7-phosphate[c0]		Aquca_023_00094.1.CDS		Carbon fixation in photosynthetic organisms(rn00710)	(Photosynthesis), Autotrophic CO<sub>2</sub> Fixation(Autotrophic-CO2-Fixation), Biosynthesis(Biosynthesis), C1 Compounds Utilization and Assimilation(C1-COMPOUNDS), CO<sub>2</sub> Fixation(CO2-Fixation), Calvin-Benson-Bassham cycle(CALVIN-PWY), Carbohydrates Biosynthesis(Carbohydrates-Biosynthesis), Degradation/Utilization/Assimilation(Degradation), Generation of Precursor Metabolites and Energy…
rxn24862_r0	Plastid (d)	(1) 1-18:2-2-16:0-digalactosyldiacylglycerol[d0] <=> (1) 1-18:3-2-16:0-digalactosyldiacylglycerol[d0] + (2) H+[d0]		Aquca_045_00112.1.CDS			Biosynthesis(Biosynthesis), Fatty Acids and Lipids Biosynthesis(Lipid-Biosynthesis), glycolipid desaturation(PWY-782)
rxn15021_d0	Cytosol (c)	(1) (S)-2-Acetolactate[c0] + (1) CO2[c0] <= (1) H+[c0] + (2) Pyruvate[c0]		Aquca_009_00251.3.CDS|Aquca_017_00376.1.CDS|Aquca_009_00251.4.CDS|Aquca_009_00251.1.CDS|Aquca_006_00343.1.CDS|Aquca_009_00251.2.CDS		C5-Branched dibasic acid metabolism(rn00660)	Amino Acids Biosynthesis(Amino-Acid-Biosynthesis), Amino acid families(AMINO-ACID-FAMILY-SYN), Biosynthesis(Biosynthesis), Individual Amino Acids Biosynthesis(IND-AMINO-ACID-SYN), Valine Biosynthesis(VALINE-BIOSYNTHESIS), superpathway of isoleucine and valine biosynthesis(ILE-VAL-PWY), superpathway of leucine, valine, and isoleucine biosynthesis(BRANCHED-CHAIN-AA-SYN-PWY), valine biosynthesis(VAL…
rxn20553_d0	Plastid (d)	(1) CDP-1,2-dipalmitoylglycerol[d0] + (1) sn-Glycerol 3-phosphate[d0] => (1) 1,2-dipalmitoyl-phosphatidylglycerol-phosphate[d0] + (1) CMP[d0] + (1) H+[d0]	CDP-diacylglycerol--glycerol-3-phosphate 3-phosphatidyltransferase (EC 2.7.8.5)	Aquca_027_00164.3.CDS|Aquca_027_00164.1.CDS|Aquca_027_00164.2.CDS|Aquca_054_00041.1.CDS|Aquca_054_00041.3.CDS|Aquca_054_00041.2.CDS|Aquca_027_00164.4.CDS	AT2G39290,AT3G55030
rxn01454_c0	Cytosol (c)	(1) (S)-3-Hydroxy-3-methylglutaryl-CoA[c0] + (1) CoA[c0] + (1) H+[c0] <= (1) Acetoacetyl-CoA[c0] + (1) Acetyl-CoA[c0] + (1) H2O[c0]	Hydroxymethylglutaryl-CoA synthase (EC 2.3.3.10)	Aquca_001_00033.1.CDS|Aquca_035_00223.1.CDS|Aquca_003_00301.1.CDS|Aquca_035_00223.3.CDS|Aquca_035_00223.2.CDS|Aquca_003_00301.2.CDS|Aquca_007_00961.1.CDS|Aquca_007_00962.1.CDS	AT4G11820	Butanoate metabolism(rn00650), Synthesis and degradation of ketone bodies(rn00072), Terpenoid backbone biosynthesis(rn00900), Valine, leucine and isoleucine degradation(rn00280)	Biosynthesis(Biosynthesis), Cofactors, Prosthetic Groups, Electron Carriers Biosynthesis(Cofactor-Biosynthesis), Diterpenoids Biosynthesis(DITERPENOID-SYN), Fatty Acids and Lipids Biosynthesis(Lipid-Biosynthesis), Geranylgeranyldiphosphate Biosynthesis(GGPP-Biosynthesis), Hemiterpenes Biosynthesis(ISOPRENOIDS), Polyprenyl Biosynthesis(Polyprenyl-Biosynthesis), Secondary Metabolites Biosynthesis(S…
rxn01255_d0	Cytosol (c)	(1) 5-O-(1-Carboxyvinyl)-3-phosphoshikimate[c0] => (1) Chorismate[c0] + (1) Orthophosphate[c0]		Aquca_007_00673.1.CDS		Phenylalanine, tyrosine and tryptophan biosynthesis(rn00400)	Amino Acids Biosynthesis(Amino-Acid-Biosynthesis), Aromatic Compounds Biosynthesis(AROMATIC-COMPOUNDS-BIOSYN), Biosynthesis(Biosynthesis), Chorismate Biosynthesis(Chorismate-Biosynthesis), chorismate biosynthesis I(ARO-PWY), chorismate biosynthesis from 3-dehydroquinate(PWY-6163), superpathway of phenylalanine, tyrosine and tryptophan biosynthesis(COMPLETE-ARO-ARA-PWY)
rxn08392_d0	Cytosol (c)	(1) NAD+[c0] + (1) Palmitoyl-ACPs[c0] <=> (1) H+[c0] + (1) NADH[c0] + (1) trans-Hexadec-2-enoyl-[acp][c0]		Aquca_014_00876.3.CDS|Aquca_014_00876.1.CDS|Aquca_014_00876.2.CDS|Aquca_009_00035.1.CDS			Biosynthesis(Biosynthesis), Fatty Acid Biosynthesis(Fatty-acid-biosynthesis), Fatty Acids and Lipids Biosynthesis(Lipid-Biosynthesis), Palmitate Biosynthesis(Palmitate-Biosynthesis), palmitate biosynthesis II (bacteria and plants)(PWY-5971), superpathway of fatty acid biosynthesis II (plant)(PWY-5156)
rxn12282_x0	Cytosol (c)	(1) (9Z)-Octadecenoic acid[c0] + (1) ATP[c0] + (1) CoA[c0] => (1) (9Z)-octadec-9-enoyl-CoA[c0] + (1) AMP[c0] + (1) Diphosphate[c0] + (1) H+[c0]	Long-chain-fatty-acid--CoA ligase (EC 6.2.1.3)	Aquca_017_00438.7.CDS|Aquca_003_00467.2.CDS|Aquca_003_00467.1.CDS|Aquca_013_00110.1.CDS|Aquca_037_00154.3.CDS|Aquca_017_00438.4.CDS|Aquca_010_00367.4.CDS|Aquca_010_00367.2.CDS|Aquca_010_00367.1.CDS|Aquca_037_00154.1.CDS|Aquca_037_00154.2.CDS|Aquca_017_00438.5.CDS|Aquca_017_00438.2.CDS|Aquca_037_00154.4.CDS|Aquca_003_00467.3.CDS|Aquca_017_00438.9.CDS|Aquca_010_00367.3.CDS|Aquca_017_00438.3.CDS|Aqu…	AT1G49430,AT1G64400,AT1G77590,AT2G04350,AT2G47240,AT3G05970,AT4G11030,AT4G23850,AT5G27600		Biosynthesis(Biosynthesis), Fatty Acid Biosynthesis(Fatty-acid-biosynthesis), Fatty Acids and Lipids Biosynthesis(Lipid-Biosynthesis), Linoleate Biosynthesis(Linoleate-Biosynthesis), linoleate biosynthesis I (plants)(PWY-5995)
rxn00777_n0	Cytosol (c)	(1) D-Ribose 5-phosphate[c0] <=> (1) D-Ribulose 5-phosphate[c0]		Aquca_004_00773.1.CDS|Aquca_049_00153.2.CDS|Aquca_002_01173.1.CDS|Aquca_049_00153.1.CDS|Aquca_004_00773.2.CDS|Aquca_002_01173.2.CDS		Carbon fixation in photosynthetic organisms(rn00710), Pentose phosphate pathway(rn00030)	(Photosynthesis), Autotrophic CO<sub>2</sub> Fixation(Autotrophic-CO2-Fixation), Biosynthesis(Biosynthesis), C1 Compounds Utilization and Assimilation(C1-COMPOUNDS), CO<sub>2</sub> Fixation(CO2-Fixation), Calvin-Benson-Bassham cycle(CALVIN-PWY), Carbohydrates Biosynthesis(Carbohydrates-Biosynthesis), Carbohydrates Degradation(Carbohydrates-Degradation), Degradation/Utilization/Assimilation(Degrad…
rxn02834_c0	Cytosol (c)	(1) 1-(5-Phospho-D-ribosyl)-ATP[c0] + (1) H2O[c0] => (1) Diphosphate[c0] + (2) H+[c0] + (1) Phosphoribosyl-AMP[c0]	Phosphoribosyl-ATP pyrophosphatase (EC 3.6.1.31)	Aquca_015_00125.2.CDS|Aquca_015_00125.1.CDS	AT1G31860	Histidine metabolism(rn00340)	Amino Acids Biosynthesis(Amino-Acid-Biosynthesis), Biosynthesis(Biosynthesis), Histidine Biosynthesis(HISTIDINE-SYN), Individual Amino Acids Biosynthesis(IND-AMINO-ACID-SYN), histidine biosynthesis(HISTSYN-PWY)
rxn03175_c0	Cytosol (c)	(1) 5-(5-Phospho-D-ribosylaminoformimino)-1-(5-phosphoribosyl)-imidazole-4-carboxamide[c0] + (1) H+[c0] <=> (1) N-(5'-Phospho-D-1'-ribulosylformimino)-5-amino-1-(5''-phospho-D-ribosyl)-4-imidazolecarboxamide[c0]	Phosphoribosylformimino-5-aminoimidazole carboxamide ribotide isomerase (EC 5.3.1.16)	Aquca_026_00070.1.CDS	AT2G36230	Histidine metabolism(rn00340)	Amino Acids Biosynthesis(Amino-Acid-Biosynthesis), Biosynthesis(Biosynthesis), Histidine Biosynthesis(HISTIDINE-SYN), Individual Amino Acids Biosynthesis(IND-AMINO-ACID-SYN), histidine biosynthesis(HISTSYN-PWY)
rxn01434_c0	Cytosol (c)	(1) ATP[c0] + (1) L-Aspartate[c0] + (1) L-Citrulline[c0] => (1) AMP[c0] + (1) Diphosphate[c0] + (2) H+[c0] + (1) N-(L-Arginino)succinate[c0]	Argininosuccinate synthase (EC 6.3.4.5)	Aquca_021_00226.4.CDS|Aquca_042_00051.2.CDS|Aquca_020_00355.1.CDS|Aquca_021_00226.1.CDS|Aquca_042_00051.1.CDS|Aquca_021_00226.2.CDS|Aquca_021_00226.3.CDS	AT4G24830	Alanine, aspartate and glutamate metabolism(rn00250), Arginine and proline metabolism(rn00330)	(Citrulline-Biosynthesis), Amino Acids Biosynthesis(Amino-Acid-Biosynthesis), Amino Acids Degradation(Amino-Acid-Degradation), Arginine Biosynthesis(ARGININE-SYN), Arginine Degradation(ARGININE-DEG), Biosynthesis(Biosynthesis), Degradation/Utilization/Assimilation(Degradation), Individual Amino Acids Biosynthesis(IND-AMINO-ACID-SYN), Inorganic Nutrients Metabolism(Noncarbon-Nutrients), Metabolic …
rxn26475_c0	Cytosol (c)	(1) ADP[c0] + (2) H+[c0] + (1) Reduced-NrdH-Proteins[c0] => (1) H2O[c0] + (1) Oxidized-NrdH-Proteins[c0] + (1) dADP[c0]	Glutaredoxin-like protein NrdH, required for reduction of Ribonucleotide reductase class Ib	Aquca_007_00673.1.CDS			Biosynthesis(Biosynthesis), Nucleosides and Nucleotides Biosynthesis(Nucleotide-Biosynthesis), Purine Nucleotide <i>De Novo</i> Biosynthesis(Purine-Nucleotide-De-Novo-Biosynthesis), Purine Nucleotide Biosynthesis(PUR-NUC-SYN), adenosine nucleotides <i>de novo</i> biosynthesis(PWY-6126), purine nucleotide metabolism (phosphotransfer and nucleotide modification)(DENOVOPURINE3-PWY)
rxn28987_d0	Plastid (d)	(1) Fe2+[d0] + (1) Sirohydrochlorin[d0] <=> (2) H+[d0] + (1) Siroheme[d0]	Sirohydrochlorin ferrochelatase (EC 4.99.1.4)	Aquca_002_00028.1.CDS|Aquca_034_00221.1.CDS	AT1G50170		Biosynthesis(Biosynthesis), Cofactors, Prosthetic Groups, Electron Carriers Biosynthesis(Cofactor-Biosynthesis), Heme Biosynthesis(HEME-SYN), Porphyrin Compounds Biosynthesis(Porphyrin-Compounds-Biosynthesis), siroheme biosynthesis(PWY-5194), superpathway of proto- and siroheme biosynthesis(PWYQT-62)
rxn02159_c0	Cytosol (c)	(1) L-Histidinol[c0] + (1) NAD+[c0] <=> (1) H+[c0] + (1) L-Histidinal[c0] + (1) NADH[c0]	Histidinol dehydrogenase (EC 1.1.1.23)	Aquca_013_00383.1.CDS|Aquca_013_00383.7.CDS|Aquca_013_00383.5.CDS|Aquca_013_00383.4.CDS|Aquca_013_00383.2.CDS|Aquca_013_00383.3.CDS|Aquca_013_00383.6.CDS|Aquca_013_00383.8.CDS	AT5G63890	Histidine metabolism(rn00340)	Amino Acids Biosynthesis(Amino-Acid-Biosynthesis), Biosynthesis(Biosynthesis), Histidine Biosynthesis(HISTIDINE-SYN), Individual Amino Acids Biosynthesis(IND-AMINO-ACID-SYN), histidine biosynthesis(HISTSYN-PWY)
rxn27695_c0	Peroxisome (x)	(1) Glyoxylate[x0] + (1) L-Alanine[x0] <=> (1) Glycine[x0] + (1) Pyruvate[x0]	L-alanine:glyoxylate aminotransferase (EC 2.6.1.44)	Aquca_030_00411.1.CDS|Aquca_004_00570.5.CDS|Aquca_004_00570.4.CDS|Aquca_004_00570.3.CDS|Aquca_004_00570.1.CDS|Aquca_004_00570.2.CDS	AT1G23310,AT1G70580,AT2G13360,AT2G38400,AT3G08860,AT4G39660		(Photosynthesis), Amino Acids Biosynthesis(Amino-Acid-Biosynthesis), Biosynthesis(Biosynthesis), Generation of Precursor Metabolites and Energy(Energy-Metabolism), Glycine Biosynthesis(GLYCINE-SYN), Individual Amino Acids Biosynthesis(IND-AMINO-ACID-SYN), glycine biosynthesis III(GLYSYN-ALA-PWY), photorespiration (<i>Chlamydomonas</i>-specific)(PWY4LZ-235)
rxn26477_d0	Cytosol (c)	(1) 1-Hydroxy-2-methyl-2-butenyl 4-diphosphate[c0] + (1) H2O[c0] + (2) Oxidized-ferredoxins[c0] <= (1) 2-C-Methyl-D-erythritol 2,4-cyclodiphosphate[c0] + (2) H+[c0] + (2) Reduced-ferredoxins[c0]		Aquca_1083_00001.1.CDS|Aquca_030_00174.3.CDS|Aquca_1083_00002.1.CDS|Aquca_022_00048.2.CDS|Aquca_022_00048.1.CDS|Aquca_030_00174.5.CDS|Aquca_030_00174.4.CDS|Aquca_016_00406.1.CDS|Aquca_022_00048.4.CDS|Aquca_030_00174.1.CDS|Aquca_030_00174.2.CDS|Aquca_022_00048.3.CDS|Aquca_013_00462.1.CDS			Biosynthesis(Biosynthesis), Cofactors, Prosthetic Groups, Electron Carriers Biosynthesis(Cofactor-Biosynthesis), Diterpenoids Biosynthesis(DITERPENOID-SYN), Geranylgeranyldiphosphate Biosynthesis(GGPP-Biosynthesis), Other Biosynthesis(Other-biosynthesis), Polyprenyl Biosynthesis(Polyprenyl-Biosynthesis), Secondary Metabolites Biosynthesis(SECONDARY-METABOLITE-BIOSYNTHESIS), Terpenoids Biosynthesi…
rxn15494_c0	Cytosol (c)	(1) H2O[c0] + (1) beta-D-Fructose 1,6-bisphosphate[c0] <=> (1) Orthophosphate[c0] + (1) beta-D-Fructose 6-phosphate[c0]	Fructose-1,6-bisphosphatase, type I (EC 3.1.3.11)	Aquca_003_00189.7.CDS|Aquca_007_00508.1.CDS|Aquca_009_00802.2.CDS|Aquca_003_00189.1.CDS|Aquca_023_00126.2.CDS|Aquca_003_00189.2.CDS|Aquca_007_00508.2.CDS|Aquca_009_00802.1.CDS|Aquca_009_00802.4.CDS|Aquca_003_00189.5.CDS|Aquca_003_00189.6.CDS|Aquca_023_00126.1.CDS|Aquca_003_00189.3.CDS|Aquca_009_00802.3.CDS|Aquca_023_00126.3.CDS|Aquca_003_00189.4.CDS|Aquca_023_00126.4.CDS	AT1G43670,AT3G54050,AT5G64380	Fructose and mannose metabolism(rn00051), Glycolysis / Gluconeogenesis(rn00010), Pentose phosphate pathway(rn00030)	(Photosynthesis), Autotrophic CO<sub>2</sub> Fixation(Autotrophic-CO2-Fixation), Biosynthesis(Biosynthesis), C1 Compounds Utilization and Assimilation(C1-COMPOUNDS), CO<sub>2</sub> Fixation(CO2-Fixation), Calvin-Benson-Bassham cycle(CALVIN-PWY), Carbohydrates Biosynthesis(Carbohydrates-Biosynthesis), Carbohydrates Degradation(Carbohydrates-Degradation), Degradation/Utilization/Assimilation(Degrad…
rxn23725_d0	Plastid (d)	(1) 1-(9Z-octadecenoyl)-2-(3E-hexadecenoyl)-sn-glycero-3-phospho-(1'-sn-glycerol)[d0] <=> (1) 1-(9Z,12Z-octadecadienoyl)-2-(3E-hexadecenoyl)-sn-glycero-3-phospho-(1'-sn-glycerol)[d0] + (2) H+[d0]	Omega-6 fatty acid desaturase (EC 1.14.19.-)	Aquca_016_00190.8.CDS|Aquca_095_00003.1.CDS|Aquca_016_00190.5.CDS|Aquca_016_00190.3.CDS|Aquca_016_00190.6.CDS|Aquca_016_00190.7.CDS|Aquca_016_00190.4.CDS|Aquca_016_00190.2.CDS|Aquca_016_00190.1.CDS|Aquca_003_00369.1.CDS|Aquca_016_00190.9.CDS	AT3G12120,AT4G30950		Biosynthesis(Biosynthesis), Fatty Acids and Lipids Biosynthesis(Lipid-Biosynthesis), Phospholipid Biosynthesis(Phospholipid-Biosynthesis), phospholipid desaturation(PWY-762)
rxn19686_d0	Cytosol (c)	(1) (3R)-3-Hydroxydecanoyl-[acyl-carrier protein][c0] <=> (1) H2O[c0] + (1) Trans-D2-decenoyl-ACPs[c0]		Aquca_014_00575.2.CDS|Aquca_014_00575.3.CDS|Aquca_014_00575.1.CDS			Biosynthesis(Biosynthesis), Fatty Acid Biosynthesis(Fatty-acid-biosynthesis), Fatty Acids and Lipids Biosynthesis(Lipid-Biosynthesis), Palmitate Biosynthesis(Palmitate-Biosynthesis), palmitate biosynthesis II (bacteria and plants)(PWY-5971), superpathway of fatty acid biosynthesis II (plant)(PWY-5156)
rxn14278_d0	Cytosol (c)	(1) 2-(5'-Methylthio)pentylmalic acid[c0] <=> (1) 3-(5'-Methylthio)pentylmalic acid[c0]	Methylthioalkylmalate isomerase large subunit (EC 5.4.4.-) ; Methylthioalkylmalate isomerase small subunit (EC 5.4.4.-)	Aquca_025_00024.2.CDS|Aquca_025_00024.1.CDS	AT2G43100,AT3G58990,AT4G13430	Glucosinolate biosynthesis(rn00966)	Biosynthesis(Biosynthesis), Glucosinolates Biosynthesis(GLUCOSINOLATE-SYN), Nitrogen-Containing Glucosides Biosynthesis(N-CONTAINING-GLUCOSIDE-SYN), Nitrogen-Containing Secondary Compounds Biosynthesis(N-CONTAINING-SECONDARY-CMPD-SYN), Secondary Metabolites Biosynthesis(SECONDARY-METABOLITE-BIOSYNTHESIS), aliphatic glucosinolate biosynthesis, side chain elongation cycle(PWYQT-4450)
rxn07579_d0	Cytosol (c)	(1) (2E)-Octadecenoyl-[acp][c0] + (1) H+[c0] + (1) NADH[c0] => (1) NAD+[c0] + (1) Octadecanoyl-[acyl-carrier protein][c0]		Aquca_014_00876.3.CDS|Aquca_014_00876.1.CDS|Aquca_014_00876.2.CDS|Aquca_009_00035.1.CDS		Biosynthesis of unsaturated fatty acids(rn01040), Fatty acid biosynthesis(rn00061)	Biosynthesis(Biosynthesis), Fatty Acid Biosynthesis(Fatty-acid-biosynthesis), Fatty Acids and Lipids Biosynthesis(Lipid-Biosynthesis), Stearate Biosynthesis(Stearate-Biosynthesis), stearate biosynthesis II (plants)(PWY-5989), superpathway of fatty acid biosynthesis II (plant)(PWY-5156)
rxn27737_c0	Plastid (d)	(1) 2-Oxoglutarate[d0] + (1) L-Isoleucine[d0] <=> (1) (S)-3-Methyl-2-oxopentanoic acid[d0] + (1) L-Glutamate[d0]	Branched-chain amino acid aminotransferase (EC 2.6.1.42)	Aquca_017_00393.4.CDS|Aquca_001_00250.3.CDS|Aquca_001_00250.1.CDS|Aquca_020_00490.1.CDS|Aquca_001_00248.2.CDS|Aquca_050_00038.1.CDS|Aquca_020_00490.3.CDS|Aquca_017_00393.2.CDS|Aquca_001_00248.4.CDS|Aquca_017_00393.1.CDS|Aquca_020_00490.2.CDS|Aquca_050_00059.3.CDS|Aquca_017_00393.3.CDS|Aquca_001_00248.3.CDS|Aquca_050_00059.2.CDS|Aquca_001_00250.2.CDS|Aquca_050_00030.1.CDS|Aquca_001_00248.1.CDS|Aqu…	AT1G10060,AT1G10070,AT1G50090,AT1G50110,AT3G49680,AT5G65780		Amino Acids Biosynthesis(Amino-Acid-Biosynthesis), Amino Acids Degradation(Amino-Acid-Degradation), Amino acid families(AMINO-ACID-FAMILY-SYN), Biosynthesis(Biosynthesis), Degradation/Utilization/Assimilation(Degradation), Individual Amino Acids Biosynthesis(IND-AMINO-ACID-SYN), Isoleucine Biosynthesis(ISOLEUCINE-SYN), Isoleucine Degradation(ISOLEUCINE-DEG), isoleucine biosynthesis I (from threon…
rxn15249_d0	Cytosol (c)	(1) ATP[c0] + (1) alpha-D-Glucose[c0] => (1) ADP[c0] + (1) H+[c0] + (1) alpha-D-Glucose 6-phosphate[c0]		Aquca_020_00402.2.CDS|Aquca_014_00699.1.CDS|Aquca_020_00402.1.CDS|Aquca_001_00235.1.CDS|Aquca_007_00061.1.CDS|Aquca_008_00150.1.CDS|Aquca_001_00235.2.CDS		Amino sugar and nucleotide sugar metabolism(rn00520), Galactose metabolism(rn00052), Glycolysis / Gluconeogenesis(rn00010), Starch and sucrose metabolism(rn00500)	Biosynthesis(Biosynthesis), Carbohydrates Biosynthesis(Carbohydrates-Biosynthesis), Carbohydrates Degradation(Carbohydrates-Degradation), Degradation/Utilization/Assimilation(Degradation), Generation of precursor metabolites and energy(Generation-Precursors-Energy), Polymeric Compounds Degradation(Polymer-Degradation), Polysaccharides Degradation(POLYSACCHARIDES-DEG), Starch Degradation(Starch-De…
rxn25641_c0	Cytosol (c)	(1) 3-Hydroxy-octanoyl-ACPs[c0] + (1) NADP+[c0] <=> (1) 3-Oxooctanoyl-[acp][c0] + (1) H+[c0] + (1) NADPH[c0]	3-oxoacyl-[acyl-carrier protein] reductase (EC 1.1.1.100)	Aquca_025_00268.1.CDS|Aquca_003_00396.1.CDS|Aquca_072_00057.1.CDS|Aquca_054_00127.1.CDS|Aquca_011_00279.1.CDS|Aquca_002_01355.1.CDS|Aquca_025_00265.1.CDS|Aquca_004_00637.1.CDS|Aquca_020_00124.1.CDS|Aquca_004_00471.1.CDS|Aquca_004_00220.1.CDS|Aquca_025_00266.1.CDS	AT1G24360		Biosynthesis(Biosynthesis), Fatty Acid Biosynthesis(Fatty-acid-biosynthesis), Fatty Acids and Lipids Biosynthesis(Lipid-Biosynthesis), Palmitate Biosynthesis(Palmitate-Biosynthesis), palmitate biosynthesis II (bacteria and plants)(PWY-5971), superpathway of fatty acid biosynthesis II (plant)(PWY-5156)
rxn17748_c0	Plastid (d)	(1) 2-Phospho-D-glycerate[d0] <=> (1) H2O[d0] + (1) Phosphoenolpyruvate[d0]	Enolase (EC 4.2.1.11)	Aquca_001_00864.1.CDS|Aquca_003_00193.2.CDS|Aquca_003_00193.1.CDS|Aquca_002_01034.1.CDS|Aquca_019_00039.2.CDS|Aquca_006_00214.1.CDS|Aquca_013_00600.1.CDS|Aquca_003_00193.3.CDS|Aquca_013_00600.3.CDS|Aquca_029_00057.1.CDS|Aquca_003_00193.4.CDS|Aquca_013_00600.4.CDS|Aquca_006_00214.5.CDS|Aquca_002_00353.1.CDS|Aquca_013_00600.2.CDS|Aquca_019_00039.1.CDS	AT1G74030,AT2G29560,AT2G36530
rxn37784_c0	Cytosol (c)	(1) Oxidized-Ferroproteins[c0] + (1) ubiquinol(8)[c0] <=> (2) H+[c0] + (1) Reduced-Ferroproteins[c0] + (1) Ubiquinone-8[c0]	Alternative oxidase, ubiquinol oxidase (EC 1.10.3.11)	Aquca_043_00024.1.CDS|Aquca_033_00110.1.CDS|Aquca_008_00134.2.CDS|Aquca_008_00134.1.CDS|Aquca_105_00003.2.CDS|Aquca_105_00003.1.CDS	AT1G32350,AT3G22360,AT3G22370,AT3G27620,AT5G64210
rxn24776_c0	Plastid (d)	(1) 1-(9Z,12Z-octadecadienoyl)-2-(7Z,10Z,13Z-hexadecatrienoyl)-3-O-beta-D-galactosyl-sn-glycerol[d0] <=> (1) 1-(9Z,12Z,15Z-octadecatrienoyl)-2-(7Z,10Z,13Z-hexadecatrienoyl)-3-O-beta-D-galactosyl-sn-glycerol[d0] + (2) H+[d0]	Omega-3 fatty acid desaturase (EC 1.14.19.-)	Aquca_045_00112.1.CDS	AT2G29980,AT3G11170,AT5G05580		Biosynthesis(Biosynthesis), Fatty Acids and Lipids Biosynthesis(Lipid-Biosynthesis), glycolipid desaturation(PWY-782)
rxn24786_r0	Plastid (d)	(1) 1-(9Z,12Z-octadecadienoyl)-2-(7Z,10Z-hexadecadienoyl)-3-O-beta-D-galactosyl-sn-glycerol[d0] <=> (1) 1-(9Z,12Z-octadecadienoyl)-2-(7Z,10Z,13Z-hexadecatrienoyl)-3-O-beta-D-galactosyl-sn-glycerol[d0] + (2) H+[d0]		Aquca_045_00112.1.CDS			Biosynthesis(Biosynthesis), Fatty Acids and Lipids Biosynthesis(Lipid-Biosynthesis), glycolipid desaturation(PWY-782)
rxn01249_d0	Cytosol (c)	(1) NADP+[c0] + (1) Pyridoxine[c0] <=> (1) H+[c0] + (1) NADPH[c0] + (1) Pyridoxal[c0]		Aquca_053_00053.1.CDS		Vitamin B6 metabolism(rn00750)
rxn00929_c0	Cytosol (c)	(1) L-Proline[c0] + (1) NAD+[c0] => (1) (S)-1-Pyrroline-5-carboxylate[c0] + (2) H+[c0] + (1) NADH[c0]	Pyrroline-5-carboxylate reductase (EC 1.5.1.2)	Aquca_014_00648.2.CDS|Aquca_034_00227.1.CDS|Aquca_014_00648.3.CDS|Aquca_014_00648.4.CDS|Aquca_002_00455.1.CDS|Aquca_014_00648.1.CDS	AT5G14800	Arginine and proline metabolism(rn00330)	Amino Acids Biosynthesis(Amino-Acid-Biosynthesis), Amino Acids Degradation(Amino-Acid-Degradation), Arginine Degradation(ARGININE-DEG), Biosynthesis(Biosynthesis), Degradation/Utilization/Assimilation(Degradation), Individual Amino Acids Biosynthesis(IND-AMINO-ACID-SYN), Proline Biosynthesis(PROLINE-SYN), Superpathway for synthesis of the glutamate-derived amino acids proline and arginine(PWY4LZ-…
rxn25649_c0	Cytosol (c)	(1) NADP+[c0] + (1) R-3-Hydroxypalmitoyl-ACPs[c0] <=> (1) 3-Oxohexadecanoyl-[acp][c0] + (1) H+[c0] + (1) NADPH[c0]	3-oxoacyl-[acyl-carrier protein] reductase (EC 1.1.1.100)	Aquca_025_00268.1.CDS|Aquca_003_00396.1.CDS|Aquca_072_00057.1.CDS|Aquca_054_00127.1.CDS|Aquca_011_00279.1.CDS|Aquca_002_01355.1.CDS|Aquca_025_00265.1.CDS|Aquca_004_00637.1.CDS|Aquca_020_00124.1.CDS|Aquca_004_00471.1.CDS|Aquca_004_00220.1.CDS|Aquca_025_00266.1.CDS	AT1G24360		Biosynthesis(Biosynthesis), Fatty Acid Biosynthesis(Fatty-acid-biosynthesis), Fatty Acids and Lipids Biosynthesis(Lipid-Biosynthesis), Palmitate Biosynthesis(Palmitate-Biosynthesis), palmitate biosynthesis II (bacteria and plants)(PWY-5971), superpathway of fatty acid biosynthesis II (plant)(PWY-5156)
rxn01333_c0	Cytosol (c)	(1) D-Glyceraldehyde 3-phosphate[c0] + (1) Sedoheptulose 7-phosphate[c0] <=> (1) D-Erythrose 4-phosphate[c0] + (1) beta-D-Fructose 6-phosphate[c0]	Transaldolase (EC 2.2.1.2)	Aquca_013_00698.4.CDS|Aquca_063_00008.1.CDS|Aquca_049_00004.1.CDS|Aquca_013_00698.2.CDS|Aquca_024_00023.1.CDS|Aquca_013_00698.3.CDS|Aquca_051_00082.1.CDS|Aquca_049_00004.2.CDS|Aquca_013_00698.1.CDS	AT1G12230,AT5G13420	Pentose phosphate pathway(rn00030)	Generation of Precursor Metabolites and Energy(Energy-Metabolism), Pentose Phosphate Pathways(Pentose-Phosphate-Cycle), Rubisco shunt(PWY-5723), pentose phosphate pathway (non-oxidative branch)(NONOXIPENT-PWY), pentose phosphate pathway(PENTOSE-P-PWY)
rxn16423_c0	Cytosol (c)	(1) L-Phenylalanine[c0] + (1) NADPH[c0] + (1) Oxygen[c0] => (1) H2O[c0] + (1) N-Hydroxy-L-phenylalanine[c0] + (1) NADP+[c0]	Phenylalanine N-monooxygenase (EC 1.14.13.124)	Aquca_028_00119.1.CDS|Aquca_045_00209.1.CDS	AT5G05260		Biosynthesis(Biosynthesis), Glucosinolates Biosynthesis(GLUCOSINOLATE-SYN), Nitrogen-Containing Glucosides Biosynthesis(N-CONTAINING-GLUCOSIDE-SYN), Nitrogen-Containing Secondary Compounds Biosynthesis(N-CONTAINING-SECONDARY-CMPD-SYN), Secondary Metabolites Biosynthesis(SECONDARY-METABOLITE-BIOSYNTHESIS), glucosinolate biosynthesis from phenylalanine(PWY-2821)
rxn01106_d0	Cytosol (c)	(1) 2-Phospho-D-glycerate[c0] <=> (1) 3-Phospho-D-glycerate[c0]		Aquca_003_00901.3.CDS|Aquca_017_00293.1.CDS|Aquca_017_00293.2.CDS|Aquca_003_00904.1.CDS|Aquca_003_00901.1.CDS|Aquca_017_00294.1.CDS|Aquca_003_00901.2.CDS|Aquca_017_00293.3.CDS|Aquca_003_00904.2.CDS		Glycine, serine and threonine metabolism(rn00260), Glycolysis / Gluconeogenesis(rn00010), Methane metabolism(rn00680)	Biosynthesis(Biosynthesis), Carbohydrates Biosynthesis(Carbohydrates-Biosynthesis), Carbohydrates Degradation(Carbohydrates-Degradation), Degradation/Utilization/Assimilation(Degradation), Generation of Precursor Metabolites and Energy(Energy-Metabolism), Generation of precursor metabolites and energy(Generation-Precursors-Energy), Gluconeogenesis(Gluconeogenesis), Glycolysis(GLYCOLYSIS-VARIANTS)…
rxn24868_c0	Plastid (d)	(1) 1,2-(9Z,12Z-octadecadienoyl)-3-O-beta-D-galactosyl-sn-glycerol[d0] <=> (1) 1-(9Z,12Z-octadecadienoyl)-2-(9Z,12Z,15Z-octadecatrienoyl)-3-O-beta-D-galactosyl-sn-glycerol[d0] + (2) H+[d0]	Omega-3 fatty acid desaturase (EC 1.14.19.-)	Aquca_045_00112.1.CDS	AT2G29980,AT3G11170,AT5G05580		Biosynthesis(Biosynthesis), Fatty Acids and Lipids Biosynthesis(Lipid-Biosynthesis), glycolipid desaturation(PWY-782)
rxn27955_c0	Mitochondria (m)	(1) (1R,2S)-1-Hydroxypropane-1,2,3-tricarboxylate[m0] + (1) NAD+[m0] => (1) 2-Oxoglutarate[m0] + (1) CO2[m0] + (1) NADH[m0]	Isocitrate dehydrogenase [NAD] (EC 1.1.1.41)	Aquca_007_00871.2.CDS|Aquca_064_00002.1.CDS|Aquca_007_00871.1.CDS|Aquca_001_00132.2.CDS|Aquca_001_00132.1.CDS|Aquca_007_00871.3.CDS|Aquca_064_00001.1.CDS|Aquca_007_00871.4.CDS|Aquca_015_00406.1.CDS|Aquca_014_00038.1.CDS|Aquca_015_00406.2.CDS	AT1G32480,AT3G09810,AT5G03290		Amino Acids Biosynthesis(Amino-Acid-Biosynthesis), Biosynthesis(Biosynthesis), Generation of Precursor Metabolites and Energy(Energy-Metabolism), Glutamine Biosynthesis(GLUTAMINE-SYN), Individual Amino Acids Biosynthesis(IND-AMINO-ACID-SYN), TCA cycle II (eukaryotic)(PWY-5690), TCA cycle variation V (plant)(PWYQT-4481), TCA cycle(TCA-VARIANTS), glutamine biosynthesis III(PWY-6549), superpathway o…
rxn00001_g0	Cytosol (c)	(1) Diphosphate[c0] + (1) H2O[c0] <=> (1) H+[c0] + (2) Orthophosphate[c0]		Aquca_076_00120.2.CDS|Aquca_004_00368.2.CDS|Aquca_014_00218.1.CDS|Aquca_003_00615.3.CDS|Aquca_010_00697.1.CDS|Aquca_091_00086.1.CDS|Aquca_076_00120.1.CDS|Aquca_091_00086.3.CDS|Aquca_032_00046.4.CDS|Aquca_003_00124.1.CDS|Aquca_010_00697.4.CDS|Aquca_010_00017.1.CDS|Aquca_016_00407.2.CDS|Aquca_060_00051.1.CDS|Aquca_041_00056.1.CDS|Aquca_014_00218.3.CDS|Aquca_020_00476.1.CDS|Aquca_016_00407.1.CDS|Aqu…			Biosynthesis(Biosynthesis), Carbohydrates Biosynthesis(Carbohydrates-Biosynthesis), Carbohydrates Degradation(Carbohydrates-Degradation), Degradation/Utilization/Assimilation(Degradation), Sugar Nucleotides Biosynthesis(SUGAR-NUCLEOTIDES), Sugars Biosynthesis(CARBO-BIOSYNTHESIS), Sugars Degradation(Sugars-And-Polysaccharides), UDP-glucose biosynthesis (from glucose 6-phosphate)(PWYQT-4437), UDP-s…
rxn25662_d0	Cytosol (c)	(1) R-3-hydroxy-cis-vaccenoyl-ACPs[c0] => (1) H2O[c0] + (1) a cis-vaccen-2-enoyl-[acp][c0]	3-hydroxyacyl-[acyl-carrier-protein] dehydratase, FabZ form (EC 4.2.1.59)	Aquca_014_00575.2.CDS|Aquca_014_00575.3.CDS|Aquca_014_00575.1.CDS	AT2G22230,AT5G10160		<i>cis</i>-vaccenate biosynthesis(PWY-5973), Biosynthesis(Biosynthesis), Fatty Acid Biosynthesis(Fatty-acid-biosynthesis), Fatty Acids and Lipids Biosynthesis(Lipid-Biosynthesis)
rxn04426_c0	Cytosol (c)	(1) Coniferyl aldehyde[c0] + (1) H+[c0] + (1) NADPH[c0] + (1) Oxygen[c0] => (1) 5-Hydroxyconiferaldehyde[c0] + (1) H2O[c0] + (1) NADP+[c0]	Ferulate-5-hydroxylase (EC 1.14.13.-)	Aquca_006_00094.1.CDS|Aquca_016_00049.1.CDS|Aquca_010_00349.1.CDS|Aquca_010_00349.2.CDS|Aquca_006_00094.2.CDS|Aquca_007_00343.1.CDS|Aquca_016_00049.2.CDS|Aquca_007_00344.1.CDS	AT4G36220	Phenylpropanoid biosynthesis(rn00940)	Biosynthesis(Biosynthesis), Cell Structures Biosynthesis(Cell-Structure-Biosynthesis), Cinnamates Biosynthesis(CINNAMATE-SYN), Lignins Biosynthesis(LIGNIN-SYN), Phenylpropanoid Derivatives Biosynthesis(PHENYLPROPANOID-SYN), Plant Cell Structures(PLANT-CELL-STRUCTURE), Secondary Cell Wall(SECONDARY-CELL-WALL), Secondary Metabolites Biosynthesis(SECONDARY-METABOLITE-BIOSYNTHESIS), ferulate and sina…
rxn00343_n0	Cytosol (c)	(1) 3-Cyano-L-alanine[c0] + (2) H2O[c0] <=> (1) L-Aspartate[c0] + (1) NH3[c0]	Cyanoalanine nitrilase (EC 3.5.5.4)	Aquca_004_00230.1.CDS|Aquca_004_00230.2.CDS|Aquca_072_00061.1.CDS	AT5G22300	Cyanoamino acid metabolism(rn00460)	(Detoxification), Amino Acids Biosynthesis(Amino-Acid-Biosynthesis), Asparagine Biosynthesis(ASPARAGINE-SYN), Biosynthesis(Biosynthesis), Cyanide Detoxification(Cyanide-Detoxification), Degradation/Utilization/Assimilation(Degradation), Degradation/Utilization/Assimilation-Other(Other-Degradation), Individual Amino Acids Biosynthesis(IND-AMINO-ACID-SYN), cyanide detoxification II(ASPSYNII-PWY)
rxn00543_n0	Cytosol (c)	(1) Ethanol[c0] + (1) NAD+[c0] <=> (1) Acetaldehyde[c0] + (1) H+[c0] + (1) NADH[c0]		Aquca_037_00310.1.CDS|Aquca_026_00015.2.CDS|Aquca_037_00310.3.CDS|Aquca_351_00002.1.CDS|Aquca_009_01090.2.CDS|Aquca_026_00122.1.CDS|Aquca_010_00072.1.CDS|Aquca_037_00310.2.CDS|Aquca_075_00009.1.CDS|Aquca_010_00072.2.CDS|Aquca_010_00072.3.CDS|Aquca_010_00075.1.CDS|Aquca_022_00330.1.CDS|Aquca_023_00153.1.CDS|Aquca_026_00016.1.CDS|Aquca_026_00015.1.CDS|Aquca_026_00121.2.CDS|Aquca_023_00152.1.CDS|Aqu…		Glycolysis / Gluconeogenesis(rn00010)	(Fermentation), Alcohols Degradation(Alcohol-Degradation), Biosynthesis(Biosynthesis), Carbohydrates Biosynthesis(Carbohydrates-Biosynthesis), Carbohydrates Degradation(Carbohydrates-Degradation), Degradation/Utilization/Assimilation(Degradation), Ethanol Degradation(Ethanol-Degradation), Generation of Precursor Metabolites and Energy(Energy-Metabolism), Pyruvate Fermentation(Pyruvate-Degradation…
rxn21823_c0	Cytosol (c)	(1) 8-methylthiooctylhydroximoyl-glutathione[c0] + (1) H2O[c0] <=> (1) 8-methylthiooctylhydroximoyl-cysteinylglycine[c0] + (1) L-Glutamate[c0]	Gamma-glutamyl peptidase in glucosinolates biosynthesis	Aquca_007_00534.1.CDS|Aquca_016_00370.1.CDS|Aquca_016_00371.1.CDS	AT4G30530		Biosynthesis(Biosynthesis), Glucosinolates Biosynthesis(GLUCOSINOLATE-SYN), Nitrogen-Containing Glucosides Biosynthesis(N-CONTAINING-GLUCOSIDE-SYN), Nitrogen-Containing Secondary Compounds Biosynthesis(N-CONTAINING-SECONDARY-CMPD-SYN), Secondary Metabolites Biosynthesis(SECONDARY-METABOLITE-BIOSYNTHESIS), glucosinolate biosynthesis from pentahomomethionine(PWYQT-4474)
rxn24856_r0	Endoplasmic Reticulum (r)	(1) 1-Hexadecanoyl-2-(9Z-octadecenoyl)-sn-glycero-3-phosphocholine[r0] <=> (1) 1-16:0-2-18:2-phosphatidylcholine[r0] + (2) H+[r0]	Omega-6 oleate desaturase (EC 1.14.19.-)	Aquca_095_00003.1.CDS|Aquca_003_00369.1.CDS	AT3G12120		Biosynthesis(Biosynthesis), Fatty Acids and Lipids Biosynthesis(Lipid-Biosynthesis), Phospholipid Biosynthesis(Phospholipid-Biosynthesis), phospholipid desaturation(PWY-762)
rxn17080_c0	Endoplasmic Reticulum (r)	(1) H+[r0] + (1) NADPH[r0] + (1) Oxygen[r0] + (1) p-Coumaroyl quinic acid[r0] => (1) Chlorogenate[r0] + (1) H2O[r0] + (1) NADP+[r0]	5-O-(4-coumaroyl)-D-quinate/shikimate 3'-hydroxylase (EC 1.14.13.36)	Aquca_002_00857.1.CDS|Aquca_009_00081.2.CDS|Aquca_009_00081.1.CDS|Aquca_014_00935.1.CDS	AT2G40890		Biosynthesis(Biosynthesis), Cell Structures Biosynthesis(Cell-Structure-Biosynthesis), Cinnamates Biosynthesis(CINNAMATE-SYN), Lignins Biosynthesis(LIGNIN-SYN), Phenylpropanoid Derivatives Biosynthesis(PHENYLPROPANOID-SYN), Plant Cell Structures(PLANT-CELL-STRUCTURE), Secondary Cell Wall(SECONDARY-CELL-WALL), Secondary Metabolites Biosynthesis(SECONDARY-METABOLITE-BIOSYNTHESIS), chlorogenic acid …
rxn20788_c0	Plastid (d)	(2) 3-Phospho-D-glycerate[d0] + (2) H+[d0] <=> (1) CO2[d0] + (1) D-Ribulose 1,5-bisphosphate[d0] + (1) H2O[d0]	Ribulose bisphosphate carboxylase large chain (EC 4.1.1.39) ; Ribulose bisphosphate carboxylase small chain (EC 4.1.1.39)	Aquca_026_00295.1.CDS|Aquca_026_00296.1.CDS|Aquca_026_00295.2.CDS|Aquca_096_00027.1.CDS|Aquca_026_00295.3.CDS|Aquca_006_00192.1.CDS	AT1G67090,AT5G38410,AT5G38420,AT5G38430,ATCG00490		(Photosynthesis), Autotrophic CO<sub>2</sub> Fixation(Autotrophic-CO2-Fixation), Biosynthesis(Biosynthesis), C1 Compounds Utilization and Assimilation(C1-COMPOUNDS), CO<sub>2</sub> Fixation(CO2-Fixation), Calvin-Benson-Bassham cycle(CALVIN-PWY), Carbohydrates Biosynthesis(Carbohydrates-Biosynthesis), Degradation/Utilization/Assimilation(Degradation), Generation of Precursor Metabolites and Energy…
rxn00912_m0	Cytosol (c)	(1) 3-Methyl-2-oxobutanoic acid[c0] + (1) 5,10-Methylenetetrahydrofolate[c0] + (1) H2O[c0] <=> (1) 2-Dehydropantoate[c0] + (1) Tetrahydrofolate[c0]		Aquca_009_00873.2.CDS|Aquca_009_00873.3.CDS|Aquca_009_00873.1.CDS|Aquca_003_00176.1.CDS		Pantothenate and CoA biosynthesis(rn00770)	Biosynthesis(Biosynthesis), Coenzyme A Biosynthesis(CoA-Biosynthesis), Cofactors, Prosthetic Groups, Electron Carriers Biosynthesis(Cofactor-Biosynthesis), Pantothenate Biosynthesis(Pantothenate-Biosynthesis), Vitamins Biosynthesis(Vitamin-Biosynthesis), pantothenate and coenzyme A biosynthesis II(PWY-4221), phosphopantothenate biosynthesis I(PANTO-PWY), superpathway of pantothenate and coenzymeA…
rxn27719_c0	Plastid (d)	(1) 2-Oxoglutarate[d0] + (1) L-Aspartate[d0] <=> (1) L-Glutamate[d0] + (1) Oxaloacetate[d0]	Aspartate aminotransferase (EC 2.6.1.1)	Aquca_039_00093.1.CDS|Aquca_001_00635.3.CDS|Aquca_001_00635.4.CDS|Aquca_001_00429.3.CDS|Aquca_017_00022.1.CDS|Aquca_001_00429.2.CDS|Aquca_039_00093.2.CDS|Aquca_001_00635.1.CDS|Aquca_001_00429.1.CDS|Aquca_001_00635.2.CDS|Aquca_016_00136.1.CDS	AT1G62800,AT2G22250,AT2G30970,AT4G31990,AT5G11520,AT5G19550		Amino Acids Biosynthesis(Amino-Acid-Biosynthesis), Amino Acids Degradation(Amino-Acid-Degradation), Aspartate Biosynthesis(ASPARTATE-SYN), Aspartate Degradation(ASPARTATE-DEG), Biosynthesis(Biosynthesis), Degradation/Utilization/Assimilation(Degradation), Glutamate Degradation(GLUTAMATE-DEG), Individual Amino Acids Biosynthesis(IND-AMINO-ACID-SYN), Isoleucine Biosynthesis(ISOLEUCINE-SYN), Threoni…
rxn24330_d0	Cytosol (c)	(1) 2-Succinylbenzoate[c0] + (1) ATP[c0] + (1) CoA[c0] <=> (1) 2-Succinylbenzoyl-CoA[c0] + (1) ADP[c0] + (1) Orthophosphate[c0]	O-succinylbenzoic acid--CoA ligase (EC 6.2.1.26)	Aquca_002_01282.4.CDS|Aquca_002_01282.2.CDS|Aquca_013_00484.1.CDS|Aquca_013_00484.3.CDS|Aquca_002_01282.1.CDS|Aquca_002_01282.3.CDS|Aquca_013_00484.2.CDS	AT1G30520		1,4-Dihydroxy-2-Naphthoate Biosynthesis(DHNA-Biosynthesis), 1,4-dihydroxy-2-naphthoate biosynthesis II (plants)(PWY-5791), Biosynthesis(Biosynthesis), Cofactors, Prosthetic Groups, Electron Carriers Biosynthesis(Cofactor-Biosynthesis), Phenylpropanoid Derivatives Biosynthesis(PHENYLPROPANOID-SYN), Phylloquinol Biosynthesis(Phylloquinone-Biosynthesis), Quinol and Quinone Biosynthesis(Quinone-Biosy…
rxn01334_m0	Cytosol (c)	(1) Sedoheptulose 1,7-bisphosphate[c0] <=> (1) D-Erythrose 4-phosphate[c0] + (1) Glycerone phosphate[c0]		Aquca_007_00359.2.CDS|Aquca_007_00359.4.CDS|Aquca_005_00343.3.CDS|Aquca_005_00343.2.CDS|Aquca_027_00386.1.CDS|Aquca_005_00343.1.CDS|Aquca_006_00105.1.CDS|Aquca_041_00114.1.CDS|Aquca_007_00359.3.CDS|Aquca_019_00006.1.CDS|Aquca_027_00386.2.CDS|Aquca_007_00359.1.CDS		Carbon fixation in photosynthetic organisms(rn00710)	(Photosynthesis), Autotrophic CO<sub>2</sub> Fixation(Autotrophic-CO2-Fixation), Biosynthesis(Biosynthesis), C1 Compounds Utilization and Assimilation(C1-COMPOUNDS), CO<sub>2</sub> Fixation(CO2-Fixation), Calvin-Benson-Bassham cycle(CALVIN-PWY), Carbohydrates Biosynthesis(Carbohydrates-Biosynthesis), Degradation/Utilization/Assimilation(Degradation), Generation of Precursor Metabolites and Energy…
rxn05736_x0	Cytosol (c)	(1) ATP[c0] + (1) CoA[c0] + (1) Tetradecanoic acid[c0] => (1) AMP[c0] + (1) Diphosphate[c0] + (1) H+[c0] + (1) Tetradecanoyl-CoA[c0]		Aquca_017_00438.7.CDS|Aquca_003_00467.2.CDS|Aquca_003_00467.1.CDS|Aquca_013_00110.1.CDS|Aquca_037_00154.3.CDS|Aquca_017_00438.4.CDS|Aquca_010_00367.4.CDS|Aquca_010_00367.2.CDS|Aquca_010_00367.1.CDS|Aquca_037_00154.1.CDS|Aquca_037_00154.2.CDS|Aquca_017_00438.5.CDS|Aquca_017_00438.2.CDS|Aquca_037_00154.4.CDS|Aquca_003_00467.3.CDS|Aquca_017_00438.9.CDS|Aquca_010_00367.3.CDS|Aquca_017_00438.3.CDS|Aqu…
rxn15280_c0	Cytosol (c)	(1) (1R,2S)-1-Hydroxypropane-1,2,3-tricarboxylate[c0] <=> (1) H2O[c0] + (1) cis-Aconitate[c0]	Aconitate hydratase (EC 4.2.1.3)	Aquca_111_00016.1.CDS|Aquca_005_00057.1.CDS|Aquca_005_00057.2.CDS|Aquca_005_00057.3.CDS	AT2G05710,AT4G26970,AT4G35830	Carbon fixation pathways in prokaryotes(rn00720), Citrate cycle (TCA cycle)(rn00020), Glyoxylate and dicarboxylate metabolism(rn00630)	Amino Acids Biosynthesis(Amino-Acid-Biosynthesis), Autotrophic CO<sub>2</sub> Fixation(Autotrophic-CO2-Fixation), Biosynthesis(Biosynthesis), C1 Compounds Utilization and Assimilation(C1-COMPOUNDS), CO<sub>2</sub> Fixation(CO2-Fixation), Degradation/Utilization/Assimilation(Degradation), Generation of Precursor Metabolites and Energy(Energy-Metabolism), Glutamine Biosynthesis(GLUTAMINE-SYN), Indi…
rxn28072_c0	Mitochondria (m)	(1) CDP-1-18:1(9Z)-2-16:0-glycerol[m0] + (1) sn-Glycerol 3-phosphate[m0] => (1) CMP[m0] + (1) H+[m0] + (1) phosphatidylglycerophosphate (1-18:1(9Z), 2-16:1)[m0]	CDP-diacylglycerol--glycerol-3-phosphate 3-phosphatidyltransferase (EC 2.7.8.5)	Aquca_027_00164.3.CDS|Aquca_027_00164.1.CDS|Aquca_027_00164.2.CDS|Aquca_054_00041.1.CDS|Aquca_054_00041.3.CDS|Aquca_054_00041.2.CDS|Aquca_027_00164.4.CDS	AT2G39290,AT3G55030
rxn00790_c0	Cytosol (c)	(1) 5-Phosphoribosylamine[c0] + (1) Diphosphate[c0] + (1) H+[c0] + (1) L-Glutamate[c0] <= (1) 5-Phospho-alpha-D-ribose 1-diphosphate[c0] + (1) H2O[c0] + (1) L-Glutamine[c0]	Amidophosphoribosyltransferase (EC 2.4.2.14)	Aquca_105_00012.2.CDS|Aquca_016_00227.1.CDS|Aquca_105_00012.1.CDS	AT2G16570,AT4G34740,AT4G38880	Alanine, aspartate and glutamate metabolism(rn00250), Purine metabolism(rn00230)	5-Aminoimidazole Ribonucleotide Biosynthesis(AIR-Biosynthesis), 5-aminoimidazole ribonucleotide biosynthesis I(PWY-6121), Biosynthesis(Biosynthesis), Nucleosides and Nucleotides Biosynthesis(Nucleotide-Biosynthesis), Purine Nucleotide <i>De Novo</i> Biosynthesis(Purine-Nucleotide-De-Novo-Biosynthesis), Purine Nucleotide Biosynthesis(PUR-NUC-SYN), purine nucleotides <i>de novo</i> biosynthesis II(…
rxn24766_c0	Plastid (d)	(1) 1-(9Z-octadecenoyl)-2-(7Z-hexadecenoyl)-3-O-beta-D-galactosyl-sn-glycerol,[d0] <=> (1) 1-(9Z,12Z-octadecadienoyl)-2-(7Z-hexadecenoyl)-3-O-beta-D-galactosyl-sn-glycerol[d0] + (2) H+[d0]	Omega-6 fatty acid desaturase (EC 1.14.19.-)	Aquca_016_00190.8.CDS|Aquca_095_00003.1.CDS|Aquca_016_00190.5.CDS|Aquca_016_00190.3.CDS|Aquca_016_00190.6.CDS|Aquca_016_00190.7.CDS|Aquca_016_00190.4.CDS|Aquca_016_00190.2.CDS|Aquca_016_00190.1.CDS|Aquca_003_00369.1.CDS|Aquca_016_00190.9.CDS	AT3G12120,AT4G30950		Biosynthesis(Biosynthesis), Fatty Acids and Lipids Biosynthesis(Lipid-Biosynthesis), glycolipid desaturation(PWY-782)
rxn00083_c0	Cytosol (c)	(1) NAD+[c0] + (1) NADPH[c0] <=> (1) NADH[c0] + (1) NADP+[c0]	Soluble pyridine nucleotide transhydrogenase (EC 1.6.1.1)	Aquca_014_00767.1.CDS|Aquca_014_00767.2.CDS|Aquca_013_00160.1.CDS		Nicotinate and nicotinamide metabolism(rn00760)	Biosynthesis(Biosynthesis), Cofactors, Prosthetic Groups, Electron Carriers Biosynthesis(Cofactor-Biosynthesis), NAD Metabolism(NAD-Metabolism), NAD/NADH phosphorylation and dephosphorylation(PWY-5083)
rxn19272_d0	Plastid (d)	(1) CTP[d0] + (1) dipalmitoyl phosphatidate[d0] <=> (1) CDP-1,2-dipalmitoylglycerol[d0] + (1) Diphosphate[d0]	Phosphatidate cytidylyltransferase (EC 2.7.7.41)	Aquca_014_00044.3.CDS|Aquca_020_00118.1.CDS|Aquca_013_00729.1.CDS|Aquca_013_00729.2.CDS|Aquca_014_00044.1.CDS|Aquca_020_00145.2.CDS|Aquca_014_00044.2.CDS|Aquca_014_00044.4.CDS|Aquca_020_00145.4.CDS|Aquca_020_00145.1.CDS|Aquca_020_00145.3.CDS	AT1G62430,AT2G45150,AT3G60620,AT4G22340,AT4G26770
rxn06729_c0	Cytosol (c)	(1) (3R)-3-Hydroxytetradecanoyl-[acyl-carrier protein][c0] + (1) UDP-N-acetyl-D-glucosamine[c0] => (1) Acyl-carrier protein[c0] + (1) UDP-3-O-(3-hydroxytetradecanoyl)-N-acetylglucosamine[c0]	Acyl-[acyl-carrier-protein]--UDP-N-acetylglucosamine O-acyltransferase (EC 2.3.1.129)	Aquca_020_00481.1.CDS|Aquca_020_00481.2.CDS	AT4G29540	Lipopolysaccharide biosynthesis(rn00540)	Biosynthesis(Biosynthesis), Cell Structures Biosynthesis(Cell-Structure-Biosynthesis), Fatty Acids and Lipids Biosynthesis(Lipid-Biosynthesis), Lipopolysaccharide Biosynthesis(Lipopolysaccharide-Biosynthesis), lipid IV<sub>A</sub> biosynthesis(NAGLIPASYN-PWY), superpathway of (KDO)<SUB>2</SUB>-lipid A biosynthesis(KDO-NAGLIPASYN-PWY)
rxn05345_c0	Cytosol (c)	(1) Dodecanoyl-[acyl-carrier protein][c0] + (1) Malonyl-[acyl-carrier protein][c0] => (1) 3-Oxotetradecanoyl-[acp][c0] + (1) Acyl-carrier protein[c0] + (1) CO2[c0]	3-oxoacyl-[acyl-carrier-protein] synthase, KASII (EC 2.3.1.179)	Aquca_020_00506.6.CDS|Aquca_020_00506.2.CDS|Aquca_020_00506.5.CDS|Aquca_020_00506.1.CDS|Aquca_020_00506.7.CDS|Aquca_020_00506.4.CDS|Aquca_020_00506.3.CDS|Aquca_014_00568.1.CDS	AT1G74960	Fatty acid biosynthesis(rn00061)	Biosynthesis(Biosynthesis), Fatty Acid Biosynthesis(Fatty-acid-biosynthesis), Fatty Acids and Lipids Biosynthesis(Lipid-Biosynthesis), Palmitate Biosynthesis(Palmitate-Biosynthesis), palmitate biosynthesis II (bacteria and plants)(PWY-5971), superpathway of fatty acid biosynthesis II (plant)(PWY-5156)
rxn05120_c0	Cytosol (c)	(1) H2O[c0] + (1) Heme[c0] + (1) trans,trans-Farnesyl diphosphate[c0] => (1) Diphosphate[c0] + (1) H+[c0] + (1) Heme O[c0]	Heme O synthase, protoheme IX farnesyltransferase (EC 2.5.1.-) COX10-CtaB	Aquca_045_00111.1.CDS	AT2G44520	Porphyrin and chlorophyll metabolism(rn00860)	Biosynthesis(Biosynthesis), Cofactors, Prosthetic Groups, Electron Carriers Biosynthesis(Cofactor-Biosynthesis), Heme Biosynthesis(HEME-SYN), Porphyrin Compounds Biosynthesis(Porphyrin-Compounds-Biosynthesis), superpathway of proto- and siroheme biosynthesis(PWYQT-62)
rxn25978_d0	Cytosol (c)	(1) Acetyl-CoA[c0] + (1) Pyruvate-dehydrogenase-dihydrolipoate[c0] <= (1) CoA[c0] + (1) Pyruvate-dehydrogenase-acetylDHlipoyl[c0]		Aquca_001_00025.1.CDS|Aquca_009_01019.1.CDS|Aquca_001_00025.2.CDS|Aquca_014_00137.2.CDS|Aquca_014_00137.1.CDS|Aquca_009_01019.2.CDS|Aquca_026_00274.2.CDS|Aquca_009_01019.3.CDS|Aquca_026_00274.1.CDS			Acetyl-CoA Biosynthesis(Acetyl-CoA-Biosynthesis), Carboxylates Degradation(CARBOXYLATES-DEG), Degradation/Utilization/Assimilation(Degradation), Generation of Precursor Metabolites and Energy(Energy-Metabolism), acetyl-CoA biosynthesis I (pyruvate dehydrogenase complex)(PYRUVDEHYD-PWY), superpathway of acetyl-CoA biosynthesis(PWY-5173), superpathway of cytosolic glycolysis (plants), pyruvate dehy…
rxn23802_c0	Endoplasmic Reticulum (r)	(1) 4-Coumaroylshikimate[r0] + (1) H+[r0] + (1) NADPH[r0] + (1) Oxygen[r0] => (1) H2O[r0] + (1) NADP+[r0] + (1) caffeoylshikimate[r0]	5-O-(4-coumaroyl)-D-quinate/shikimate 3'-hydroxylase (EC 1.14.13.36)	Aquca_002_00857.1.CDS|Aquca_009_00081.2.CDS|Aquca_009_00081.1.CDS|Aquca_014_00935.1.CDS	AT2G40890		Aromatic Compounds Biosynthesis(AROMATIC-COMPOUNDS-BIOSYN), Biosynthesis(Biosynthesis), Cell Structures Biosynthesis(Cell-Structure-Biosynthesis), Cinnamates Biosynthesis(CINNAMATE-SYN), Coumarins Biosynthesis(COUMARIN-SYN), Lignins Biosynthesis(LIGNIN-SYN), Phenylpropanoid Derivatives Biosynthesis(PHENYLPROPANOID-SYN), Plant Cell Structures(PLANT-CELL-STRUCTURE), Secondary Cell Wall(SECONDARY-CE…
rxn00189_d0	Cytosol (c)	(1) H2O[c0] + (1) L-Glutamine[c0] => (1) L-Glutamate[c0] + (1) NH3[c0]	Glutaminase (EC 3.5.1.2) ; Glutamine amidotransferase chain of NAD synthetase	Aquca_072_00176.1.CDS|Aquca_013_00279.1.CDS|Aquca_007_00871.2.CDS|Aquca_064_00002.1.CDS|Aquca_045_00011.1.CDS|Aquca_007_00871.1.CDS|Aquca_002_01455.1.CDS|Aquca_001_00132.2.CDS|Aquca_001_00132.1.CDS|Aquca_007_00871.3.CDS|Aquca_064_00001.1.CDS|Aquca_007_00871.4.CDS|Aquca_013_00279.2.CDS|Aquca_015_00406.1.CDS|Aquca_014_00038.1.CDS|Aquca_011_00189.1.CDS|Aquca_004_00067.1.CDS|Aquca_015_00406.2.CDS	AT1G55090	Alanine, aspartate and glutamate metabolism(rn00250), Arginine and proline metabolism(rn00330), D-Glutamine and D-glutamate metabolism(rn00471), Nitrogen metabolism(rn00910)	(Citrulline-Biosynthesis), Amino Acids Biosynthesis(Amino-Acid-Biosynthesis), Biosynthesis(Biosynthesis), Individual Amino Acids Biosynthesis(IND-AMINO-ACID-SYN), Other Amino Acid Biosynthesis(Other-Amino-Acid-Biosynthesis), citrulline biosynthesis(CITRULBIO-PWY), superpathway of citrulline metabolism(PWY-5004)
rxn15191_c0	Cytosol (c)	(1) Xylose[c0] <=> (1) D-Xylulose[c0]	Xylose isomerase (EC 5.3.1.5)	Aquca_068_00036.4.CDS|Aquca_068_00036.1.CDS|Aquca_068_00036.3.CDS|Aquca_068_00036.6.CDS|Aquca_068_00036.5.CDS|Aquca_068_00036.2.CDS	AT5G57655	Pentose and glucuronate interconversions(rn00040)	Carbohydrates Degradation(Carbohydrates-Degradation), Degradation/Utilization/Assimilation(Degradation), Sugars Degradation(Sugars-And-Polysaccharides), Xylose Degradation(Xylose-Degradation), xylose degradation I(XYLCAT-PWY)
rxn02304_c0	Cytosol (c)	(3) Oxygen[c0] + (1) Protoporphyrinogen IX[c0] <=> (3) Hydrogen peroxide[c0] + (1) Protoporphyrin[c0]	Protoporphyrinogen IX oxidase, aerobic, HemY (EC 1.3.3.4)	Aquca_029_00008.4.CDS|Aquca_011_00238.1.CDS|Aquca_029_00008.3.CDS|Aquca_011_00238.3.CDS|Aquca_029_00008.5.CDS|Aquca_029_00008.1.CDS|Aquca_029_00008.2.CDS|Aquca_011_00238.2.CDS	AT4G01690,AT5G14220	Porphyrin and chlorophyll metabolism(rn00860)	Biosynthesis(Biosynthesis), Chlorophyll Biosynthesis(Chlorophyll-Biosynthesis), Chlorophyllide <i>a</i> Biosynthesis(Chlorophyllide-a-Biosynthesis), Cofactors, Prosthetic Groups, Electron Carriers Biosynthesis(Cofactor-Biosynthesis), Heme Biosynthesis(HEME-SYN), Porphyrin Compounds Biosynthesis(Porphyrin-Compounds-Biosynthesis), chlorophyllide <i>a</i> biosynthesis I(CHLOROPHYLL-SYN), heme biosyn…
rxn18937_c0	Cytosol (c)	(1) R-3-Hydroxypalmitoyl-ACPs[c0] <=> (1) H2O[c0] + (1) trans-Hexadec-2-enoyl-[acp][c0]	(3R)-hydroxypalmitoyl-[acyl carrier protein] dehydratase (EC 4.2.1.-) ; 3-hydroxyacyl-[acyl-carrier-protein] dehydratase, FabZ form (EC 4.2.1.59)	Aquca_014_00575.2.CDS|Aquca_014_00575.3.CDS|Aquca_014_00575.1.CDS	AT2G22230,AT5G10160		Biosynthesis(Biosynthesis), Fatty Acid Biosynthesis(Fatty-acid-biosynthesis), Fatty Acids and Lipids Biosynthesis(Lipid-Biosynthesis), Palmitate Biosynthesis(Palmitate-Biosynthesis), palmitate biosynthesis II (bacteria and plants)(PWY-5971), superpathway of fatty acid biosynthesis II (plant)(PWY-5156)
rxn01455_c0	Cytosol (c)	(1) ATP[c0] + (1) D-Galacturonate[c0] <=> (1) 1-Phospho-alpha-D-galacturonate[c0] + (1) ADP[c0] + (1) H+[c0]	Galacturonokinase (EC 2.7.1.44)	Aquca_054_00133.3.CDS|Aquca_018_00148.3.CDS|Aquca_018_00148.2.CDS|Aquca_018_00148.4.CDS|Aquca_054_00133.1.CDS|Aquca_018_00148.1.CDS|Aquca_054_00133.4.CDS|Aquca_054_00133.2.CDS	AT3G10700	Amino sugar and nucleotide sugar metabolism(rn00520)	Activation/Inactivation/Interconversion(Activation-Inactivation-Interconversion), Biosynthesis(Biosynthesis), Carbohydrates Biosynthesis(Carbohydrates-Biosynthesis), Interconversions(Interconversion), Sugar Nucleotides Biosynthesis(SUGAR-NUCLEOTIDES), Sugars Biosynthesis(CARBO-BIOSYNTHESIS), UDP-D-galacturonate biosynthesis II (from D-galacturonate)(PWY-4), UDP-sugars interconversion(PWY-5114)
rxn18935_c0	Cytosol (c)	(1) Beta-3-hydroxybutyryl-ACPs[c0] => (1) Crotonyl-ACPs[c0] + (1) H2O[c0]	3-hydroxyacyl-[acyl-carrier-protein] dehydratase, FabZ form (EC 4.2.1.59)	Aquca_014_00575.2.CDS|Aquca_014_00575.3.CDS|Aquca_014_00575.1.CDS	AT2G22230,AT5G10160		Biosynthesis(Biosynthesis), Fatty Acid Biosynthesis(Fatty-acid-biosynthesis), Fatty Acids and Lipids Biosynthesis(Lipid-Biosynthesis), Palmitate Biosynthesis(Palmitate-Biosynthesis), palmitate biosynthesis II (bacteria and plants)(PWY-5971), superpathway of fatty acid biosynthesis II (plant)(PWY-5156)
rxn20508_c0	Cytosol (c)	(1) Orthophosphate[c0] + (1) Oxaloacetate[c0] <=> (1) HCO3-[c0] + (1) Phosphoenolpyruvate[c0]	Phosphoenolpyruvate carboxylase (EC 4.1.1.31)	Aquca_004_00779.1.CDS	AT1G53310,AT1G68750,AT2G42600,AT3G14940		(Photosynthesis), Amino Acids Biosynthesis(Amino-Acid-Biosynthesis), Autotrophic CO<sub>2</sub> Fixation(Autotrophic-CO2-Fixation), Biosynthesis(Biosynthesis), C1 Compounds Utilization and Assimilation(C1-COMPOUNDS), C4 photosynthetic carbon assimilation cycle(PWY-241), CO<sub>2</sub> Fixation(CO2-Fixation), CO<sub>2</sub> fixation into oxaloacetate (anapleurotic)(PWYQT-4429), Carbohydrates Biosy…
rxn00863_d0	Cytosol (c)	(1) H2O[c0] + (1) L-Histidinal[c0] + (1) NAD+[c0] <=> (2) H+[c0] + (1) L-Histidine[c0] + (1) NADH[c0]		Aquca_013_00383.1.CDS|Aquca_013_00383.7.CDS|Aquca_013_00383.5.CDS|Aquca_013_00383.4.CDS|Aquca_013_00383.2.CDS|Aquca_013_00383.3.CDS|Aquca_013_00383.6.CDS|Aquca_013_00383.8.CDS		Histidine metabolism(rn00340)	Amino Acids Biosynthesis(Amino-Acid-Biosynthesis), Biosynthesis(Biosynthesis), Histidine Biosynthesis(HISTIDINE-SYN), Individual Amino Acids Biosynthesis(IND-AMINO-ACID-SYN), histidine biosynthesis(HISTSYN-PWY)
rxn02297_c0	Cytosol (c)	(1) 6-Carboxyhexanoyl-CoA[c0] + (1) H+[c0] + (1) L-Alanine[c0] => (1) 8-Amino-7-oxononanoate[c0] + (1) CO2[c0] + (1) CoA[c0]	8-amino-7-oxononanoate synthase (EC 2.3.1.47)	Aquca_014_00876.3.CDS|Aquca_014_00876.1.CDS|Aquca_014_00876.2.CDS|Aquca_009_00035.1.CDS	AT5G04620	Biotin metabolism(rn00780)
rxn00209_d0	Cytosol (c)	(1) Oxygen[c0] + (1) Pyridoxine phosphate[c0] => (1) Hydrogen peroxide[c0] + (1) Pyridoxal phosphate[c0]		Aquca_026_00174.1.CDS|Aquca_047_00121.1.CDS|Aquca_026_00174.2.CDS		Vitamin B6 metabolism(rn00750)	Biosynthesis(Biosynthesis), Cofactors, Prosthetic Groups, Electron Carriers Biosynthesis(Cofactor-Biosynthesis), Vitamin B<sub>6</sub> Biosynthesis(Vitamin-B6-Biosynthesis), Vitamins Biosynthesis(Vitamin-Biosynthesis), pyridoxal 5'-phosphate salvage pathway(PLPSAL-PWY)
rxn02373_d0	Cytosol (c)	(1) L-Glutamate 5-semialdehyde[c0] + (1) NADP+[c0] + (1) Orthophosphate[c0] <=> (1) H+[c0] + (1) L-Glutamyl 5-phosphate[c0] + (1) NADPH[c0]		Aquca_029_00024.1.CDS		Arginine and proline metabolism(rn00330)	(Citrulline-Biosynthesis), Amino Acids Biosynthesis(Amino-Acid-Biosynthesis), Biosynthesis(Biosynthesis), Individual Amino Acids Biosynthesis(IND-AMINO-ACID-SYN), Other Amino Acid Biosynthesis(Other-Amino-Acid-Biosynthesis), Proline Biosynthesis(PROLINE-SYN), Superpathway for synthesis of the glutamate-derived amino acids proline and arginine(PWY4LZ-7318), citrulline biosynthesis(CITRULBIO-PWY), …
rxn25642_c0	Mitochondria (m)	(1) Malonyl-[acyl-carrier protein][m0] + (1) Octanoyl-[acp][m0] => (1) 3-Oxodecanoyl-[acp][m0] + (1) Acyl-carrier protein[m0] + (1) CO2[m0]	3-oxoacyl-[acyl-carrier-protein] synthase, KASII (EC 2.3.1.179)	Aquca_020_00506.6.CDS|Aquca_020_00506.2.CDS|Aquca_020_00506.5.CDS|Aquca_020_00506.1.CDS|Aquca_020_00506.7.CDS|Aquca_020_00506.4.CDS|Aquca_020_00506.3.CDS|Aquca_014_00568.1.CDS	AT1G74960
rxn00011_c0	Cytosol (c)	(1) H+[c0] + (1) Pyruvate[c0] + (1) Thiamin diphosphate[c0] => (1) 2-(alpha-Hydroxyethyl)thiamine diphosphate[c0] + (1) CO2[c0]	Pyruvate decarboxylase (EC 4.1.1.1)	Aquca_034_00177.1.CDS|Aquca_042_00008.1.CDS|Aquca_042_00008.2.CDS|Aquca_042_00008.3.CDS	AT4G33070,AT5G01320,AT5G01330,AT5G54960	Butanoate metabolism(rn00650), Citrate cycle (TCA cycle)(rn00020), Glycolysis / Gluconeogenesis(rn00010), Pyruvate metabolism(rn00620), Valine, leucine and isoleucine biosynthesis(rn00290)
rxn00938_c0	Cytosol (c)	(1) H2O[c0] + (1) Nicotinamide[c0] => (1) NH3[c0] + (1) Nicotinate[c0]	Nicotinamidase (EC 3.5.1.19) of PncA family, nonfunctional ; Nicotinamidase (EC 3.5.1.19), plant/cyanobacterial family	Aquca_010_00709.3.CDS|Aquca_035_00188.1.CDS|Aquca_010_00709.1.CDS|Aquca_060_00029.1.CDS|Aquca_001_00431.3.CDS|Aquca_010_00709.2.CDS|Aquca_013_00392.1.CDS|Aquca_016_00358.2.CDS|Aquca_013_00564.2.CDS|Aquca_013_00564.1.CDS|Aquca_016_00358.1.CDS|Aquca_001_00431.1.CDS|Aquca_001_00431.2.CDS|Aquca_001_00431.4.CDS|Aquca_001_00431.5.CDS	AT2G22570,AT3G16190,AT5G23220,AT5G23230	Nicotinate and nicotinamide metabolism(rn00760)	Aromatic Compounds Degradation(AROMATIC-COMPOUNDS-DEGRADATION), Biosynthesis(Biosynthesis), Cofactors, Prosthetic Groups, Electron Carriers Biosynthesis(Cofactor-Biosynthesis), Degradation/Utilization/Assimilation(Degradation), NAD Metabolism(NAD-Metabolism), aldoxime degradation(P345-PWY), pyridine nucleotide cycling (plants)(PWY-5381)
rxn02554_d0	Cytosol (c)	(1) Ferulate[c0] + (1) H+[c0] + (1) NADPH[c0] + (1) Oxygen[c0] => (1) 5-Hydroxyferulic acid methyl ester[c0] + (1) H2O[c0] + (1) NADP+[c0]	Ferulate-5-hydroxylase (EC 1.14.13.-)	Aquca_020_00375.1.CDS|Aquca_020_00375.3.CDS|Aquca_066_00023.2.CDS|Aquca_066_00023.1.CDS|Aquca_020_00375.2.CDS|Aquca_025_00345.1.CDS|Aquca_020_00376.1.CDS	AT4G36220	Phenylpropanoid biosynthesis(rn00940)	Biosynthesis(Biosynthesis), Cinnamates Biosynthesis(CINNAMATE-SYN), Phenylpropanoid Derivatives Biosynthesis(PHENYLPROPANOID-SYN), Secondary Metabolites Biosynthesis(SECONDARY-METABOLITE-BIOSYNTHESIS), free phenylpropanoid acid biosynthesis(PWY-2181)
rxn00161_m0	Cytosol (c)	(1) (S)-Malate[c0] + (1) NADP+[c0] <=> (1) CO2[c0] + (1) NADPH[c0] + (1) Pyruvate[c0]		Aquca_020_00295.4.CDS|Aquca_020_00297.2.CDS|Aquca_020_00295.8.CDS|Aquca_003_00317.1.CDS|Aquca_001_00265.7.CDS|Aquca_020_00295.7.CDS|Aquca_020_00295.9.CDS|Aquca_001_00265.1.CDS|Aquca_001_00265.3.CDS|Aquca_020_00297.1.CDS|Aquca_001_00265.4.CDS|Aquca_020_00295.2.CDS|Aquca_020_00295.1.CDS|Aquca_001_00265.6.CDS|Aquca_001_00265.5.CDS|Aquca_020_00295.5.CDS|Aquca_001_00265.2.CDS|Aquca_020_00295.3.CDS|Aqu…		Carbon fixation in photosynthetic organisms(rn00710), Pyruvate metabolism(rn00620)	(Photosynthesis), Biosynthesis(Biosynthesis), C4 photosynthetic carbon assimilation cycle(PWY-241), Carbohydrates Biosynthesis(Carbohydrates-Biosynthesis), Generation of Precursor Metabolites and Energy(Energy-Metabolism), Gluconeogenesis(Gluconeogenesis), Sugars Biosynthesis(CARBO-BIOSYNTHESIS), gluconeogenesis I(GLUCONEO-PWY)
rxn05350_m0	Cytosol (c)	(1) Hexanoyl-[acp][c0] + (1) Malonyl-[acyl-carrier protein][c0] => (1) 3-Oxooctanoyl-[acp][c0] + (1) Acyl-carrier protein[c0] + (1) CO2[c0]		Aquca_020_00506.6.CDS|Aquca_020_00506.2.CDS|Aquca_020_00506.5.CDS|Aquca_020_00506.1.CDS|Aquca_020_00506.7.CDS|Aquca_020_00506.4.CDS|Aquca_020_00506.3.CDS|Aquca_014_00568.1.CDS		Fatty acid biosynthesis(rn00061)	Biosynthesis(Biosynthesis), Fatty Acid Biosynthesis(Fatty-acid-biosynthesis), Fatty Acids and Lipids Biosynthesis(Lipid-Biosynthesis), Palmitate Biosynthesis(Palmitate-Biosynthesis), palmitate biosynthesis II (bacteria and plants)(PWY-5971), superpathway of fatty acid biosynthesis II (plant)(PWY-5156)
rxn02929_d0	Cytosol (c)	(1) 2,3,4,5-Tetrahydrodipicolinate[c0] + (1) NADP+[c0] <=> (1) H+[c0] + (1) L-2,3-Dihydrodipicolinate[c0] + (1) NADPH[c0]		Aquca_013_00417.1.CDS|Aquca_013_00417.3.CDS|Aquca_003_00879.1.CDS|Aquca_013_00417.5.CDS|Aquca_013_00417.4.CDS|Aquca_013_00417.2.CDS		Lysine biosynthesis(rn00300)	Amino Acids Biosynthesis(Amino-Acid-Biosynthesis), Biosynthesis(Biosynthesis), Individual Amino Acids Biosynthesis(IND-AMINO-ACID-SYN), Lysine Biosynthesis(LYSINE-SYN), lysine biosynthesis VI(PWY-5097), superpathway of lysine, threonine and methionine biosynthesis II(PWY-724)
rxn24788_c0	Plastid (d)	(1) 1-(9Z,12Z,15Z-octadecatrienoyl)-2-hexadecanoyl-3-O-beta-D-galactosyl-sn-glycerol[d0] <=> (1) 1-(9Z,12Z,15Z-octadecatrienoyl)-2-(7Z-hexadecenoyl)-3-O-beta-D-galactosyl-sn-glycerol[d0] + (2) H+[d0]	Palmitoyl-monogalactosyldiacylglycerol delta-7 desaturase (EC 1.14.19.-)	Aquca_111_00027.1.CDS|Aquca_020_00094.4.CDS|Aquca_008_00281.1.CDS|Aquca_124_00013.2.CDS|Aquca_020_00094.2.CDS|Aquca_124_00013.1.CDS|Aquca_020_00094.1.CDS|Aquca_020_00094.3.CDS	AT3G15850		Biosynthesis(Biosynthesis), Fatty Acids and Lipids Biosynthesis(Lipid-Biosynthesis), glycolipid desaturation(PWY-782)
rxn25747_c0	Cytosol (c)	(1) Decanoyl-[acp][c0] + (1) NAD+[c0] <=> (1) H+[c0] + (1) NADH[c0] + (1) Trans-D2-decenoyl-ACPs[c0]	Enoyl-[acyl-carrier-protein] reductase [NADH] (EC 1.3.1.9)	Aquca_014_00876.3.CDS|Aquca_014_00876.1.CDS|Aquca_014_00876.2.CDS|Aquca_009_00035.1.CDS	AT2G05990		Biosynthesis(Biosynthesis), Fatty Acid Biosynthesis(Fatty-acid-biosynthesis), Fatty Acids and Lipids Biosynthesis(Lipid-Biosynthesis), Palmitate Biosynthesis(Palmitate-Biosynthesis), palmitate biosynthesis II (bacteria and plants)(PWY-5971), superpathway of fatty acid biosynthesis II (plant)(PWY-5156)
rxn05346_c0	Cytosol (c)	(1) Butyryl-[acp][c0] + (1) Malonyl-[acyl-carrier protein][c0] => (1) 3-Oxohexanoyl-[acp][c0] + (1) Acyl-carrier protein[c0] + (1) CO2[c0]	3-oxoacyl-[acyl-carrier-protein] synthase, KASI (EC 2.3.1.41)	Aquca_037_00170.1.CDS|Aquca_022_00161.1.CDS|Aquca_022_00161.2.CDS	AT5G46290	Fatty acid biosynthesis(rn00061)	Biosynthesis(Biosynthesis), Fatty Acid Biosynthesis(Fatty-acid-biosynthesis), Fatty Acids and Lipids Biosynthesis(Lipid-Biosynthesis), Palmitate Biosynthesis(Palmitate-Biosynthesis), palmitate biosynthesis II (bacteria and plants)(PWY-5971), superpathway of fatty acid biosynthesis II (plant)(PWY-5156)
rxn00224_d0	Cytosol (c)	(1) Fe2+[c0] + (1) Protoporphyrin[c0] <=> (2) H+[c0] + (1) Heme[c0]		Aquca_021_00180.1.CDS|Aquca_021_00180.2.CDS		Porphyrin and chlorophyll metabolism(rn00860)	Biosynthesis(Biosynthesis), Cofactors, Prosthetic Groups, Electron Carriers Biosynthesis(Cofactor-Biosynthesis), Heme Biosynthesis(HEME-SYN), Porphyrin Compounds Biosynthesis(Porphyrin-Compounds-Biosynthesis), heme biosynthesis I(PWY-5918), heme biosynthesis from uroporphyrinogen-III I(HEME-BIOSYNTHESIS-II), superpathway of proto- and siroheme biosynthesis(PWYQT-62)
rxn24800_d0	Plastid (d)	(1) 1-(9Z,12Z-octadecenoyl)-2-(9Z,12Z,15Z-octadecatrienoyl)-3-O-[alpha-D-galactosyl-(1->6)-O-beta-D-galactosyl]-sn-glycerol[d0] <=> (1) 1,2-(9Z,12Z,15Z-octadecatrienoyl)-3-O-[alpha-D-galactosyl-(1->6)-O-beta-D-galactosyl]-sn-glycerol[d0] + (2) H+[d0]	Omega-3 fatty acid desaturase (EC 1.14.19.-)	Aquca_045_00112.1.CDS	AT2G29980,AT3G11170,AT5G05580		Biosynthesis(Biosynthesis), Fatty Acids and Lipids Biosynthesis(Lipid-Biosynthesis), glycolipid desaturation(PWY-782)
rxn05024_d0	Cytosol (c)	(1) 2-Succinylbenzoyl-CoA[c0] + (1) H+[c0] => (1) 1,4-Dihydroxy-2-naphthoyl-CoA[c0] + (1) H2O[c0]	Naphthoate synthase (EC 4.1.3.36)	Aquca_014_00617.1.CDS	AT1G60550	Ubiquinone and other terpenoid-quinone biosynthesis(rn00130)	1,4-Dihydroxy-2-Naphthoate Biosynthesis(DHNA-Biosynthesis), 1,4-dihydroxy-2-naphthoate biosynthesis II (plants)(PWY-5791), Biosynthesis(Biosynthesis), Cofactors, Prosthetic Groups, Electron Carriers Biosynthesis(Cofactor-Biosynthesis), Phenylpropanoid Derivatives Biosynthesis(PHENYLPROPANOID-SYN), Phylloquinol Biosynthesis(Phylloquinone-Biosynthesis), Quinol and Quinone Biosynthesis(Quinone-Biosy…
rxn25645_c0	Mitochondria (m)	(1) Dodecanoyl-[acyl-carrier protein][m0] + (1) Malonyl-[acyl-carrier protein][m0] => (1) 3-Oxotetradecanoyl-[acp][m0] + (1) Acyl-carrier protein[m0] + (1) CO2[m0]	3-oxoacyl-[acyl-carrier-protein] synthase, KASII (EC 2.3.1.179)	Aquca_020_00506.6.CDS|Aquca_020_00506.2.CDS|Aquca_020_00506.5.CDS|Aquca_020_00506.1.CDS|Aquca_020_00506.7.CDS|Aquca_020_00506.4.CDS|Aquca_020_00506.3.CDS|Aquca_014_00568.1.CDS	AT1G74960
rxn24811_r0	Endoplasmic Reticulum (r)	(1) 1-(9Z-octadecenoyl)-2-(9Z,12Z-octadecadienoyl)-sn-glycero-3-phosphocholine[r0] <=> (1) 1,2-(9Z,12Z-octadecadienoyl)-sn-glycero-3-phosphocholine[r0] + (2) H+[r0]	Omega-6 oleate desaturase (EC 1.14.19.-)	Aquca_095_00003.1.CDS|Aquca_003_00369.1.CDS	AT3G12120		Biosynthesis(Biosynthesis), Fatty Acids and Lipids Biosynthesis(Lipid-Biosynthesis), Phospholipid Biosynthesis(Phospholipid-Biosynthesis), phospholipid desaturation(PWY-762)
rxn02331_c0	Cytosol (c)	(1) 3-Deoxy-D-manno-octulosonate 8-phosphate[c0] + (1) Orthophosphate[c0] <= (1) D-Arabinose 5-phosphate[c0] + (1) H2O[c0] + (1) Phosphoenolpyruvate[c0]	2-Keto-3-deoxy-D-manno-octulosonate-8-phosphate synthase (EC 2.5.1.55)	Aquca_016_00432.1.CDS	AT1G16340,AT1G79500	Lipopolysaccharide biosynthesis(rn00540)	Biosynthesis(Biosynthesis), CMP-KDO Biosynthesis(CMP-KDO-Biosynthesis), CMP-KDO biosynthesis I(PWY-1269), CMP-KDO biosynthesis II (from D-arabinose 5-phosphate)(PWY-5111), Carbohydrates Biosynthesis(Carbohydrates-Biosynthesis), Cell Structures Biosynthesis(Cell-Structure-Biosynthesis), Fatty Acids and Lipids Biosynthesis(Lipid-Biosynthesis), Lipopolysaccharide Biosynthesis(Lipopolysaccharide-Bios…
rxn08703_c0	Cytosol (c)	(1) L-Homocysteine[c0] + (1) S-Methyl-L-methionine[c0] => (1) H+[c0] + (2) L-Methionine[c0]	Homocysteine S-methyltransferase (EC 2.1.1.10)	Aquca_049_00167.4.CDS|Aquca_002_01148.1.CDS|Aquca_017_00520.1.CDS|Aquca_049_00167.7.CDS|Aquca_049_00167.5.CDS|Aquca_049_00167.6.CDS|Aquca_049_00167.2.CDS|Aquca_049_00167.3.CDS|Aquca_049_00167.1.CDS	AT3G22740,AT3G25900,AT3G63250		Amino Acids Biosynthesis(Amino-Acid-Biosynthesis), Biosynthesis(Biosynthesis), Individual Amino Acids Biosynthesis(IND-AMINO-ACID-SYN), Methionine Biosynthesis(METHIONINE-SYN), S-methylmethionine cycle(PWY-5441), methionine biosynthesis II(PWY-702), superpathway of lysine, threonine and methionine biosynthesis II(PWY-724)
rxn15014_c0	Cytosol (c)	(2) 1-O-Sinapoyl-beta-D-glucose[c0] <=> (1) 1,2-Bis-O-sinapoyl-beta-D-glucoside[c0] + (1) beta-D-Glucose[c0]	Sinapoylglucose--sinapoylglucose O-sinapoyltransferase (EC 2.3.1.103)	Aquca_002_00128.1.CDS|Aquca_002_00128.2.CDS	AT2G22980,AT2G22990,AT2G23010		Biosynthesis(Biosynthesis), Cinnamates Biosynthesis(CINNAMATE-SYN), Phenylpropanoid Derivatives Biosynthesis(PHENYLPROPANOID-SYN), Secondary Metabolites Biosynthesis(SECONDARY-METABOLITE-BIOSYNTHESIS), sinapate ester biosynthesis(PWY-3301)
rxn19128_c0	Cytosol (c)	(1) beta-D-Galactose[c0] <=> (1) alpha-D-Galactose[c0]	Aldose 1-epimerase (EC 5.1.3.3)	Aquca_081_00019.2.CDS|Aquca_081_00019.1.CDS|Aquca_081_00019.3.CDS	AT3G01260,AT3G17940,AT3G47800,AT5G15140		Activation/Inactivation/Interconversion(Activation-Inactivation-Interconversion), Biosynthesis(Biosynthesis), Carbohydrates Biosynthesis(Carbohydrates-Biosynthesis), Carbohydrates Degradation(Carbohydrates-Degradation), Degradation/Utilization/Assimilation(Degradation), Galactose Degradation(GALACTOSE-DEGRADATION), Interconversions(Interconversion), Sugar Nucleotides Biosynthesis(SUGAR-NUCLEOTIDE…
rxn19544_c0	Cytosol (c)	(1) DIOH-ISOVALERATE[c0] => (1) 3-Methyl-2-oxobutanoic acid[c0] + (1) H2O[c0]	Dihydroxy-acid dehydratase (EC 4.2.1.9)	Aquca_034_00230.1.CDS	AT3G23940		Amino Acids Biosynthesis(Amino-Acid-Biosynthesis), Amino acid families(AMINO-ACID-FAMILY-SYN), Biosynthesis(Biosynthesis), Individual Amino Acids Biosynthesis(IND-AMINO-ACID-SYN), Valine Biosynthesis(VALINE-BIOSYNTHESIS), superpathway of isoleucine and valine biosynthesis(ILE-VAL-PWY), superpathway of leucine, valine, and isoleucine biosynthesis(BRANCHED-CHAIN-AA-SYN-PWY), valine biosynthesis(VAL…
rxn02937_d0	Cytosol (c)	(1) 2-(Formamido)-N1-(5'-phosphoribosyl)acetamidine[c0] + (1) ATP[c0] <=> (1) ADP[c0] + (1) Aminoimidazole ribotide[c0] + (1) H+[c0] + (1) Orthophosphate[c0]		Aquca_014_00802.2.CDS|Aquca_014_00802.1.CDS		Purine metabolism(rn00230)	5-Aminoimidazole Ribonucleotide Biosynthesis(AIR-Biosynthesis), 5-aminoimidazole ribonucleotide biosynthesis I(PWY-6121), Biosynthesis(Biosynthesis), Nucleosides and Nucleotides Biosynthesis(Nucleotide-Biosynthesis), Purine Nucleotide <i>De Novo</i> Biosynthesis(Purine-Nucleotide-De-Novo-Biosynthesis), Purine Nucleotide Biosynthesis(PUR-NUC-SYN), purine nucleotides <i>de novo</i> biosynthesis II(…
rxn21795_r0	Cytosol (c)	(1) (Z)-3-indoleacetaldoxime[c0] + (1) NADP+[c0] <=> (1) H+[c0] + (1) NADPH[c0] + (1) indole-3-acetonitrile oxide[c0]	Oxime metabolizining monooxygenase in Trp, Phe, Tyr-derived glucosinolates biosynthesis	Aquca_017_00612.1.CDS	AT4G31500		Biosynthesis(Biosynthesis), Glucosinolates Biosynthesis(GLUCOSINOLATE-SYN), Nitrogen-Containing Glucosides Biosynthesis(N-CONTAINING-GLUCOSIDE-SYN), Nitrogen-Containing Secondary Compounds Biosynthesis(N-CONTAINING-SECONDARY-CMPD-SYN), Secondary Metabolites Biosynthesis(SECONDARY-METABOLITE-BIOSYNTHESIS), glucosinolate biosynthesis from tryptophan(PWY-601)
rxn24794_c0	Plastid (d)	(1) 1,2-(9Z,12Z-octadecadienoyl)-3-O-[alpha-D-galactosyl-(1->6)-O-beta-D-galactosyl]-sn-glycerol[d0] <=> (1) 1-18:3-2-18:2-digalactosyldiacylglycerol[d0] + (2) H+[d0]	Omega-3 fatty acid desaturase (EC 1.14.19.-)	Aquca_045_00112.1.CDS	AT2G29980,AT3G11170,AT5G05580		Biosynthesis(Biosynthesis), Fatty Acids and Lipids Biosynthesis(Lipid-Biosynthesis), glycolipid desaturation(PWY-782)
rxn25441_c0	Cytosol (c)	(1) Sinapoyl aldehyde[c0] + (1) UDP-glucose[c0] <=> (1) UDP[c0] + (1) sinapaldehyde glucoside[c0]	Coniferyl-alcohol and sinapyl-alcohol glucosyltransferase (EC 2.4.1.111)	Aquca_012_00157.1.CDS|Aquca_013_00140.1.CDS|Aquca_013_00138.1.CDS|Aquca_031_00073.1.CDS|Aquca_013_00137.1.CDS	AT3G50740,AT5G66690		Biosynthesis(Biosynthesis), Lignins Biosynthesis(LIGNIN-SYN), Metabolic Clusters(Metabolic-Clusters), Phenylpropanoid Derivatives Biosynthesis(PHENYLPROPANOID-SYN), Secondary Metabolites Biosynthesis(SECONDARY-METABOLITE-BIOSYNTHESIS), monolignol glucosides biosynthesis(PWY-83)
rxn25718_d0	Cytosol (c)	(1) NADP+[c0] + (1) R-3-hydroxystearoyl-ACPs[c0] <=> (1) 3-Oxostearoyl-[acp][c0] + (1) H+[c0] + (1) NADPH[c0]		Aquca_025_00268.1.CDS|Aquca_003_00396.1.CDS|Aquca_072_00057.1.CDS|Aquca_054_00127.1.CDS|Aquca_011_00279.1.CDS|Aquca_002_01355.1.CDS|Aquca_025_00265.1.CDS|Aquca_004_00637.1.CDS|Aquca_020_00124.1.CDS|Aquca_004_00471.1.CDS|Aquca_004_00220.1.CDS|Aquca_025_00266.1.CDS			Biosynthesis(Biosynthesis), Fatty Acid Biosynthesis(Fatty-acid-biosynthesis), Fatty Acids and Lipids Biosynthesis(Lipid-Biosynthesis), Stearate Biosynthesis(Stearate-Biosynthesis), stearate biosynthesis II (plants)(PWY-5989), superpathway of fatty acid biosynthesis II (plant)(PWY-5156)
rxn25743_c0	Cytosol (c)	(1) Crotonyl-ACPs[c0] + (1) H+[c0] + (1) NADH[c0] <=> (1) Butyryl-[acp][c0] + (1) NAD+[c0]	Enoyl-[acyl-carrier-protein] reductase [NADH] (EC 1.3.1.9)	Aquca_014_00876.3.CDS|Aquca_014_00876.1.CDS|Aquca_014_00876.2.CDS|Aquca_009_00035.1.CDS	AT2G05990		Biosynthesis(Biosynthesis), Fatty Acid Biosynthesis(Fatty-acid-biosynthesis), Fatty Acids and Lipids Biosynthesis(Lipid-Biosynthesis), Palmitate Biosynthesis(Palmitate-Biosynthesis), palmitate biosynthesis II (bacteria and plants)(PWY-5971), superpathway of fatty acid biosynthesis II (plant)(PWY-5156)
rxn00237_m0	Cytosol (c)	(1) ATP[c0] + (1) GDP[c0] <=> (1) ADP[c0] + (1) GTP[c0]		Aquca_037_00165.1.CDS|Aquca_013_00095.5.CDS|Aquca_053_00057.1.CDS|Aquca_123_00014.1.CDS|Aquca_053_00057.3.CDS|Aquca_013_00095.3.CDS|Aquca_013_00095.1.CDS|Aquca_013_00095.4.CDS|Aquca_037_00165.3.CDS|Aquca_020_00508.1.CDS|Aquca_013_00095.2.CDS|Aquca_037_00165.2.CDS|Aquca_053_00057.2.CDS		Purine metabolism(rn00230)	Biosynthesis(Biosynthesis), Metabolic Regulators Biosynthesis(Metabolic-Regulators), Nucleosides and Nucleotides Biosynthesis(Nucleotide-Biosynthesis), Purine Nucleotide <i>De Novo</i> Biosynthesis(Purine-Nucleotide-De-Novo-Biosynthesis), Purine Nucleotide Biosynthesis(PUR-NUC-SYN), ppGpp biosynthesis(PPGPPMET-PWY), purine nucleotide metabolism (phosphotransfer and nucleotide modification)(DENOVO…
rxn20988_c0	Endoplasmic Reticulum (r)	(1) (9Z)-Octadecenoic acid[r0] + (2) NADPH[r0] + (1) Oxygen[r0] => (1) 18-Hydroxyoleate[r0] + (1) H2O[r0] + (2) NADP+[r0]	Fatty acid omega-hydroxylase (EC 1.14.13.-)	Aquca_072_00176.1.CDS|Aquca_013_00279.1.CDS|Aquca_045_00011.1.CDS|Aquca_002_01455.1.CDS|Aquca_013_00279.2.CDS|Aquca_011_00189.1.CDS|Aquca_004_00067.1.CDS	AT1G01600,AT2G27690,AT2G45970,AT4G00360		Biosynthesis(Biosynthesis), Cell Structures Biosynthesis(Cell-Structure-Biosynthesis), Epidermal Structures(EPIDERMAL-STRUCTURE), Fatty Acids and Lipids Biosynthesis(Lipid-Biosynthesis), Plant Cell Structures(PLANT-CELL-STRUCTURE), cutin biosynthesis(PWY-321), suberin biosynthesis(PWY-1121)
rxn14248_c0	Cytosol (c)	(1) 2-(3'-Methylthio)propylmalic acid[c0] <=> (1) 3-(3'-Methylthio)propylmalic acid[c0]	Methylthioalkylmalate isomerase large subunit (EC 5.4.4.-) ; Methylthioalkylmalate isomerase small subunit (EC 5.4.4.-)	Aquca_025_00024.2.CDS|Aquca_025_00024.1.CDS	AT2G43100,AT3G58990,AT4G13430	Glucosinolate biosynthesis(rn00966)	Biosynthesis(Biosynthesis), Glucosinolates Biosynthesis(GLUCOSINOLATE-SYN), Nitrogen-Containing Glucosides Biosynthesis(N-CONTAINING-GLUCOSIDE-SYN), Nitrogen-Containing Secondary Compounds Biosynthesis(N-CONTAINING-SECONDARY-CMPD-SYN), Secondary Metabolites Biosynthesis(SECONDARY-METABOLITE-BIOSYNTHESIS), aliphatic glucosinolate biosynthesis, side chain elongation cycle(PWYQT-4450)
rxn00048_d0	Cytosol (c)	(2) 6,7-Dimethyl-8-(D-ribityl)lumazine[c0] + (1) H+[c0] => (1) 5-Amino-6-(1-D-ribitylamino)uracil[c0] + (1) Riboflavin[c0]		Aquca_014_00648.2.CDS|Aquca_034_00227.1.CDS|Aquca_014_00648.3.CDS|Aquca_014_00648.4.CDS|Aquca_002_00455.1.CDS|Aquca_014_00648.1.CDS		Riboflavin metabolism(rn00740)	Biosynthesis(Biosynthesis), Cofactors, Prosthetic Groups, Electron Carriers Biosynthesis(Cofactor-Biosynthesis), Flavin Biosynthesis(Flavin-Biosynthesis), Vitamins Biosynthesis(Vitamin-Biosynthesis), flavin biosynthesis I (bacteria and plants)(RIBOSYN2-PWY)
rxn24358_d0	Cytosol (c)	(1) GG-chl a[c0] + (1) H+[c0] + (1) NADPH[c0] => (1) NADP+[c0] + (1) dihydroGG-chl a[c0]		Aquca_002_00619.1.CDS			Biosynthesis(Biosynthesis), Chlorophyll <i>a</i>-Biosynthesis(Chlorophyll-a-Biosynthesis), Chlorophyll Biosynthesis(Chlorophyll-Biosynthesis), Cofactors, Prosthetic Groups, Electron Carriers Biosynthesis(Cofactor-Biosynthesis), Porphyrin Compounds Biosynthesis(Porphyrin-Compounds-Biosynthesis), chlorophyll <i>a</i> biosynthesis II(PWY-5064)
rxn00239_c0	Cytosol (c)	(1) ATP[c0] + (1) GMP[c0] + (1) H+[c0] <=> (1) ADP[c0] + (1) GDP[c0]	Guanylate kinase (EC 2.7.4.8)	Aquca_009_00873.2.CDS|Aquca_009_00873.3.CDS|Aquca_009_00873.1.CDS|Aquca_003_00176.1.CDS	AT2G41880,AT3G57550	Purine metabolism(rn00230)	Biosynthesis(Biosynthesis), Nucleosides and Nucleotides Biosynthesis(Nucleotide-Biosynthesis), Purine Nucleotide <i>De Novo</i> Biosynthesis(Purine-Nucleotide-De-Novo-Biosynthesis), Purine Nucleotide Biosynthesis(PUR-NUC-SYN), purine nucleotide metabolism (phosphotransfer and nucleotide modification)(DENOVOPURINE3-PWY)
rxn02402_c0	Cytosol (c)	(1) CO2[c0] + (1) Diphosphate[c0] + (1) Nicotinate D-ribonucleotide[c0] <= (1) 5-Phospho-alpha-D-ribose 1-diphosphate[c0] + (1) H+[c0] + (1) Quinolinate[c0]	Quinolinate phosphoribosyltransferase [decarboxylating] (EC 2.4.2.19)	Aquca_009_00029.1.CDS|Aquca_009_00029.4.CDS|Aquca_009_00029.5.CDS|Aquca_009_00029.2.CDS|Aquca_009_00029.3.CDS	AT2G01350	Nicotinate and nicotinamide metabolism(rn00760)	Biosynthesis(Biosynthesis), Cofactors, Prosthetic Groups, Electron Carriers Biosynthesis(Cofactor-Biosynthesis), NAD Biosynthesis(NAD-SYN), NAD Metabolism(NAD-Metabolism), NAD biosynthesis I (from aspartate)(PYRIDNUCSYN-PWY)
rxn01612_c0	Cytosol (c)	(1) H+[c0] + (1) NADPH[c0] + (1) Oxygen[c0] + (1) trans-Cinnamate[c0] => (1) H2O[c0] + (1) NADP+[c0] + (1) trans-2-Hydroxycinnamate[c0]	trans-cinnamate 2-monooxygenase (EC 1.14.13.14)	Aquca_006_00361.1.CDS		Phenylalanine metabolism(rn00360), Phenylpropanoid biosynthesis(rn00940)	Biosynthesis(Biosynthesis), Coumarins Biosynthesis(COUMARIN-SYN), Phenylpropanoid Derivatives Biosynthesis(PHENYLPROPANOID-SYN), Secondary Metabolites Biosynthesis(SECONDARY-METABOLITE-BIOSYNTHESIS), coumarin biosynthesis (via 2-coumarate)(PWY-5176)
rxn28100_c0	Plastid (d)	(1) 5-Phosphoribosylamine[d0] + (1) Diphosphate[d0] + (1) H+[d0] + (1) L-Glutamate[d0] <= (1) 5-Phospho-alpha-D-ribose 1-diphosphate[d0] + (1) H2O[d0] + (1) L-Glutamine[d0]	Amidophosphoribosyltransferase (EC 2.4.2.14)	Aquca_105_00012.2.CDS|Aquca_016_00227.1.CDS|Aquca_105_00012.1.CDS	AT2G16570,AT4G34740,AT4G38880		5-Aminoimidazole Ribonucleotide Biosynthesis(AIR-Biosynthesis), 5-aminoimidazole ribonucleotide biosynthesis I(PWY-6121), Biosynthesis(Biosynthesis), Nucleosides and Nucleotides Biosynthesis(Nucleotide-Biosynthesis), Purine Nucleotide <i>De Novo</i> Biosynthesis(Purine-Nucleotide-De-Novo-Biosynthesis), Purine Nucleotide Biosynthesis(PUR-NUC-SYN), purine nucleotides <i>de novo</i> biosynthesis II(…
rxn02475_d0	Cytosol (c)	(1) 2,5-Diamino-6-(5-phospho-D-ribosylamino)pyrimidin-4(3H)-one[c0] + (1) H+[c0] + (1) H2O[c0] => (1) 5-Amino-6-(5'-phosphoribosylamino)uracil[c0] + (1) NH3[c0]		Aquca_016_00383.1.CDS|Aquca_059_00024.1.CDS|Aquca_034_00065.1.CDS		Riboflavin metabolism(rn00740)	Biosynthesis(Biosynthesis), Cofactors, Prosthetic Groups, Electron Carriers Biosynthesis(Cofactor-Biosynthesis), Flavin Biosynthesis(Flavin-Biosynthesis), Vitamins Biosynthesis(Vitamin-Biosynthesis), flavin biosynthesis I (bacteria and plants)(RIBOSYN2-PWY)
rxn25494_x0	Peroxisome (x)	(1) 1,4-Dihydroxy-2-naphthoyl-CoA[x0] + (1) H2O[x0] => (1) 1,4-Dihydroxy-2-naphthoate[x0] + (1) CoA[x0] + (1) H+[x0]	1,4-dihydroxy-2-naphthoyl-CoA hydrolase (EC 3.1.2.28), plant type	Aquca_022_00227.2.CDS|Aquca_022_00227.1.CDS	AT1G48320,AT5G48950		1,4-Dihydroxy-2-Naphthoate Biosynthesis(DHNA-Biosynthesis), 1,4-dihydroxy-2-naphthoate biosynthesis II (plants)(PWY-5791), Biosynthesis(Biosynthesis), Cofactors, Prosthetic Groups, Electron Carriers Biosynthesis(Cofactor-Biosynthesis), Phenylpropanoid Derivatives Biosynthesis(PHENYLPROPANOID-SYN), Phylloquinol Biosynthesis(Phylloquinone-Biosynthesis), Quinol and Quinone Biosynthesis(Quinone-Biosy…
rxn03146_c0	Cytosol (c)	(1) H2O[c0] + (1) UDP-3-O-(3-hydroxytetradecanoyl)-N-acetylglucosamine[c0] <=> (1) Acetate[c0] + (1) UDP-3-O-(3-hydroxytetradecanoyl)-D-glucosamine[c0]	UDP-3-O-[3-hydroxymyristoyl] N-acetylglucosamine deacetylase (EC 3.5.1.108)	Aquca_005_00596.4.CDS|Aquca_005_00596.1.CDS|Aquca_085_00016.1.CDS|Aquca_005_00596.2.CDS|Aquca_005_00596.3.CDS|Aquca_1400_00001.1.CDS|Aquca_085_00016.2.CDS|Aquca_068_00071.1.CDS	AT1G24793,AT1G24880,AT1G25054,AT1G25145,AT1G25210	Lipopolysaccharide biosynthesis(rn00540)	Biosynthesis(Biosynthesis), Cell Structures Biosynthesis(Cell-Structure-Biosynthesis), Fatty Acids and Lipids Biosynthesis(Lipid-Biosynthesis), Lipopolysaccharide Biosynthesis(Lipopolysaccharide-Biosynthesis), lipid IV<sub>A</sub> biosynthesis(NAGLIPASYN-PWY), superpathway of (KDO)<SUB>2</SUB>-lipid A biosynthesis(KDO-NAGLIPASYN-PWY)
rxn15121_c0	Cytosol (c)	(1) ATP[c0] + (1) alpha-D-Galactose[c0] => (1) ADP[c0] + (1) H+[c0] + (1) alpha-D-Galactose 1-phosphate[c0]	Galactokinase (EC 2.7.1.6) ; Hexokinase (EC 2.7.1.1)	Aquca_020_00402.2.CDS|Aquca_014_00699.1.CDS|Aquca_020_00402.1.CDS|Aquca_003_00479.1.CDS|Aquca_001_00235.1.CDS|Aquca_007_00061.1.CDS|Aquca_008_00150.1.CDS|Aquca_010_00361.1.CDS|Aquca_001_00235.2.CDS|Aquca_003_00482.1.CDS	AT1G50460,AT2G19860,AT3G06580,AT3G20040,AT4G29130	Amino sugar and nucleotide sugar metabolism(rn00520), Galactose metabolism(rn00052)	Activation/Inactivation/Interconversion(Activation-Inactivation-Interconversion), Biosynthesis(Biosynthesis), Carbohydrates Biosynthesis(Carbohydrates-Biosynthesis), Carbohydrates Degradation(Carbohydrates-Degradation), Cell Structures Biosynthesis(Cell-Structure-Biosynthesis), Degradation/Utilization/Assimilation(Degradation), Galactose Degradation(GALACTOSE-DEGRADATION), Interconversions(Interc…
rxn00452_c0	Cytosol (c)	(1) L-Homocysteine[c0] + (1) S-Adenosyl-L-methionine[c0] <=> (1) H+[c0] + (1) L-Methionine[c0] + (1) S-Adenosyl-L-homocysteine[c0]	Homocysteine S-methyltransferase (EC 2.1.1.10)	Aquca_040_00065.1.CDS|Aquca_040_00065.2.CDS|Aquca_040_00066.1.CDS|Aquca_040_00066.4.CDS|Aquca_015_00026.1.CDS|Aquca_040_00066.3.CDS|Aquca_040_00066.2.CDS	AT3G22740,AT3G25900,AT3G63250	Cysteine and methionine metabolism(rn00270)	Amino Acids Biosynthesis(Amino-Acid-Biosynthesis), Biosynthesis(Biosynthesis), Individual Amino Acids Biosynthesis(IND-AMINO-ACID-SYN), Methionine Biosynthesis(METHIONINE-SYN), methionine biosynthesis II(PWY-702), superpathway of lysine, threonine and methionine biosynthesis II(PWY-724)
rxn37324_d0	Cytosol (c)	(1) ATP[c0] + (1) CoA[c0] + (1) Docosanoic acid[c0] => (1) AMP[c0] + (1) Diphosphate[c0] + (1) Docosanoyl-CoA[c0] + (1) H+[c0]		Aquca_017_00438.7.CDS|Aquca_003_00467.2.CDS|Aquca_003_00467.1.CDS|Aquca_013_00110.1.CDS|Aquca_037_00154.3.CDS|Aquca_017_00438.4.CDS|Aquca_010_00367.4.CDS|Aquca_010_00367.2.CDS|Aquca_010_00367.1.CDS|Aquca_037_00154.1.CDS|Aquca_037_00154.2.CDS|Aquca_017_00438.5.CDS|Aquca_017_00438.2.CDS|Aquca_037_00154.4.CDS|Aquca_003_00467.3.CDS|Aquca_017_00438.9.CDS|Aquca_010_00367.3.CDS|Aquca_017_00438.3.CDS|Aqu…
rxn00257_c0	Cytosol (c)	(1) ATP[c0] + (1) Citrate[c0] + (1) CoA[c0] <=> (1) ADP[c0] + (1) Acetyl-CoA[c0] + (1) Orthophosphate[c0] + (1) Oxaloacetate[c0]	ATP-citrate (pro-S-)-lyase, subunit 1 (EC 2.3.3.8) ; ATP-citrate (pro-S-)-lyase, subunit 2 (EC 2.3.3.8)	Aquca_061_00012.1.CDS|Aquca_061_00012.8.CDS|Aquca_003_00513.5.CDS|Aquca_061_00012.7.CDS|Aquca_061_00012.6.CDS|Aquca_003_00513.2.CDS|Aquca_003_00513.1.CDS|Aquca_003_00513.3.CDS|Aquca_061_00012.5.CDS|Aquca_003_00513.4.CDS|Aquca_061_00012.2.CDS|Aquca_061_00012.3.CDS|Aquca_003_00513.8.CDS|Aquca_061_00012.9.CDS|Aquca_061_00012.4.CDS|Aquca_003_00513.6.CDS|Aquca_061_00012.10.CDS|Aquca_003_00513.7.CDS	AT1G09430,AT1G10670,AT1G60810,AT3G06650,AT5G49460	Carbon fixation pathways in prokaryotes(rn00720), Citrate cycle (TCA cycle)(rn00020)	Acetyl-CoA Biosynthesis(Acetyl-CoA-Biosynthesis), Autotrophic CO<sub>2</sub> Fixation(Autotrophic-CO2-Fixation), C1 Compounds Utilization and Assimilation(C1-COMPOUNDS), CO<sub>2</sub> Fixation(CO2-Fixation), Degradation/Utilization/Assimilation(Degradation), Generation of Precursor Metabolites and Energy(Energy-Metabolism), Reductive TCA Cycles(Reductive-TCA-Cycles), acetyl-CoA biosynthesis III …
rxn01334_d0	Cytosol (c)	(1) Sedoheptulose 1,7-bisphosphate[c0] <=> (1) D-Erythrose 4-phosphate[c0] + (1) Glycerone phosphate[c0]		Aquca_007_00359.2.CDS|Aquca_007_00359.4.CDS|Aquca_005_00343.3.CDS|Aquca_005_00343.2.CDS|Aquca_027_00386.1.CDS|Aquca_005_00343.1.CDS|Aquca_006_00105.1.CDS|Aquca_041_00114.1.CDS|Aquca_007_00359.3.CDS|Aquca_019_00006.1.CDS|Aquca_027_00386.2.CDS|Aquca_007_00359.1.CDS		Carbon fixation in photosynthetic organisms(rn00710)	(Photosynthesis), Autotrophic CO<sub>2</sub> Fixation(Autotrophic-CO2-Fixation), Biosynthesis(Biosynthesis), C1 Compounds Utilization and Assimilation(C1-COMPOUNDS), CO<sub>2</sub> Fixation(CO2-Fixation), Calvin-Benson-Bassham cycle(CALVIN-PWY), Carbohydrates Biosynthesis(Carbohydrates-Biosynthesis), Degradation/Utilization/Assimilation(Degradation), Generation of Precursor Metabolites and Energy…
rxn37324_r0	Cytosol (c)	(1) ATP[c0] + (1) CoA[c0] + (1) Docosanoic acid[c0] => (1) AMP[c0] + (1) Diphosphate[c0] + (1) Docosanoyl-CoA[c0] + (1) H+[c0]	Long-chain-fatty-acid--CoA ligase (EC 6.2.1.3)	Aquca_017_00438.7.CDS|Aquca_003_00467.2.CDS|Aquca_003_00467.1.CDS|Aquca_013_00110.1.CDS|Aquca_037_00154.3.CDS|Aquca_017_00438.4.CDS|Aquca_010_00367.4.CDS|Aquca_010_00367.2.CDS|Aquca_010_00367.1.CDS|Aquca_037_00154.1.CDS|Aquca_037_00154.2.CDS|Aquca_017_00438.5.CDS|Aquca_017_00438.2.CDS|Aquca_037_00154.4.CDS|Aquca_003_00467.3.CDS|Aquca_017_00438.9.CDS|Aquca_010_00367.3.CDS|Aquca_017_00438.3.CDS|Aqu…	AT1G49430,AT1G64400,AT1G77590,AT2G04350,AT2G47240,AT3G05970,AT4G11030,AT4G23850,AT5G27600
rxn27030_d0	Cytosol (c)	(1) 2-carboxylate-4-methyl-5-beta-(ethyl adenosine 5-diphosphate) thiazole[c0] + (1) H2O[c0] => (1) 4-Methyl-5-(2-phosphoethyl)-thiazole[c0] + (1) AMP[c0] + (1) CO2[c0] + (1) H+[c0]	Mitochondrial DNA damage tolerance ; Thiazole biosynthetic enzyme Thi4	Aquca_047_00062.3.CDS|Aquca_047_00062.1.CDS|Aquca_047_00062.2.CDS	AT5G54770		Biosynthesis(Biosynthesis), Cofactors, Prosthetic Groups, Electron Carriers Biosynthesis(Cofactor-Biosynthesis), Thiamin Biosynthesis(Thiamine-Biosynthesis), Vitamins Biosynthesis(Vitamin-Biosynthesis), superpathway of thiamin diphosphate biosynthesis III (eukaryotes)(THISYNARA-PWY), thiazole biosynthesis III (eukaryotes)(PWY-6909)
rxn00689_m0	Cytosol (c)	(1) ATP[c0] + (1) L-Glutamate[c0] + (1) Tetrahydrofolate[c0] => (1) ADP[c0] + (1) H+[c0] + (1) Orthophosphate[c0] + (1) Tetrahydrofolyl-[Glu](2)[c0]		Aquca_013_00145.2.CDS|Aquca_013_00145.1.CDS|Aquca_009_00862.1.CDS		Folate biosynthesis(rn00790)	Biosynthesis(Biosynthesis), Cofactors, Prosthetic Groups, Electron Carriers Biosynthesis(Cofactor-Biosynthesis), Folate Biosynthesis(Folate-Biosynthesis), Vitamins Biosynthesis(Vitamin-Biosynthesis), tetrahydrofolate biosynthesis II(PWY-3742)
rxn23798_c0	Plastid (d)	(1) 2,3-Dimethyl-5-phytylquinol[d0] => (1) gamma-Tocopherol[d0]	2,3-dimethyl-6-phytyl-1,4-benzoquinone cyclase	Aquca_014_00687.1.CDS	AT4G32770		Biosynthesis(Biosynthesis), Cofactors, Prosthetic Groups, Electron Carriers Biosynthesis(Cofactor-Biosynthesis), Quinol and Quinone Biosynthesis(Quinone-Biosynthesis), Vitamins Biosynthesis(Vitamin-Biosynthesis), vitamin E biosynthesis(PWY-1422)
rxn24412_d0	Cytosol (c)	(1) BCAA-dehydrogenase-DH-lipoyl[c0] + (1) NAD+[c0] <=> (1) BCAA-dehydrogenase-lipoyl[c0] + (1) H+[c0] + (1) NADH[c0]		Aquca_003_00398.1.CDS			(Respiration), Amino Acids Degradation(Amino-Acid-Degradation), Degradation/Utilization/Assimilation(Degradation), Generation of Precursor Metabolites and Energy(Energy-Metabolism), branched-chain &alpha;-keto acid dehydrogenase complex(PWY-5046)
rxn15235_c0	Cytosol (c)	(1) ATP[c0] + (1) alpha-L-Arabinose[c0] <=> (1) ADP[c0] + (1) H+[c0] + (1) beta-L-Arabinose 1-phosphate[c0]	L-arabinokinase (EC 2.7.1.46)	Aquca_027_00105.1.CDS|Aquca_004_00231.2.CDS|Aquca_009_00607.1.CDS|Aquca_133_00024.1.CDS|Aquca_009_01058.1.CDS|Aquca_133_00024.4.CDS|Aquca_015_00405.1.CDS|Aquca_006_00209.2.CDS|Aquca_004_00231.1.CDS|Aquca_006_00209.3.CDS|Aquca_006_00209.1.CDS|Aquca_039_00193.2.CDS|Aquca_039_00193.1.CDS|Aquca_006_00208.1.CDS|Aquca_007_00252.1.CDS|Aquca_030_00003.1.CDS|Aquca_133_00024.2.CDS|Aquca_133_00024.3.CDS	AT4G16130	Amino sugar and nucleotide sugar metabolism(rn00520)
[truncated: 622 more rows]
