# Supplementary material for: Metabolomic Profiling of the Nectars of Aquilegia pubescens and A. Canadensis
Source: PLoS One. 2015 May 1;10(5):e0124501. doi: 10.1371/journal.pone.0124501 (PMC4416886; doi:10.1371/journal.pone.0124501)
Supplement: S5 Table — There is large variation on the number of KEGG pathways each of our identified metabolites belongs to. (XLSX) [file pone.0124501.s005.xlsx]

## Sheet: Sheet1
KEGG Pathways
Betalain_biosynthesis	1	0.160256
Biosynthesis_of_siderophore_group_nonribosomal_peptides	1	0.160256
Inositol_phosphate_metabolism	1	0.160256
Sphingolipid_metabolism	1	0.160256
Ascorbate_and_aldarate_metabolism	2	0.320513
Biosynthesis_of_unsaturated_fatty_acids	2	0.320513
Biotin_metabolism	2	0.320513
C5-Branched_dibasic_acid_metabolism	2	0.320513
Glycerolipid_metabolism	2	0.320513
Benzoate_degradation	3	0.480769
Cyanoamino_acid_metabolism	3	0.480769
Thiamine_metabolism	3	0.480769
Butanoate_metabolism	4	0.641026
Fatty_acid_metabolism	4	0.641026
Fructose_and_mannose_metabolism	4	0.641026
Isoquinoline_alkaloid_biosynthesis	4	0.641026
Pentose_and_glucuronate_interconversions	4	0.641026
Phenylalanine_metabolism	4	0.641026
Glutathione_metabolism	5	0.801282
Flavonoid_biosynthesis	6	0.961538
Glyoxylate_and_dicarboxylate_metabolism	6	0.961538
One_carbon_pool_by_folate	6	0.961538
Valine_leucine_and_isoleucine_biosynthesis	6	0.961538
Pentose_phosphate_pathway	7	1.12179
Ubiquinone_and_other_terpenoid-quinone_biosynthesis	7	1.12179
Cutin_suberine_and_wax_biosynthesis	8	1.28205
Glycerophospholipid_metabolism	8	1.28205
Pantothenate_and_CoA_biosynthesis	10	1.60256
Vitamin_B6_metabolism	10	1.60256
Folate_biosynthesis	11	1.76282
Lipopolysaccharide_biosynthesis	11	1.76282
Lysine_biosynthesis	11	1.76282
Glycolysis/Gluconeogenesis	12	1.92308
Arginine_and_proline_metabolism	14	2.24359
Histidine_metabolism	15	2.40385
Glycine_serine_and_threonine_metabolism	16	2.5641
Starch_and_sucrose_metabolism	16	2.5641
Terpenoid_backbone_biosynthesis	16	2.5641
Glucosinolate_biosynthesis	17	2.72436
Riboflavin_metabolism	17	2.72436
Carbon_fixation_pathways_in_prokaryotes	20	3.20513
Phenylalanine_tyrosine_and_tryptophan_biosynthesis	20	3.20513
Porphyrin_and_chlorophyll_metabolism	21	3.36538
Nicotinate_and_nicotinamide_metabolism	23	3.6859
Carbon_fixation_in_photosynthetic_organisms	26	4.16667
Pyrimidine_metabolism	26	4.16667
Cysteine_and_methionine_metabolism	30	4.80769
Phenylpropanoid_biosynthesis	30	4.80769
Purine_metabolism	32	5.12821
Alanine_aspartate_and_glutamate_metabolism	34	5.44872
Fatty_acid_biosynthesis	39	6.25
Amino_sugar_and_nucleotide_sugar_metabolism	41	6.57051
total	624	100
